# Supplementary material for: Investigation of Nrf2, AhR and ATF4 Activation in Toxicogenomic Databases
Source: Front Genet. 2018 Oct 2;9:429. doi: 10.3389/fgene.2018.00429 (PMC6176024; doi:10.3389/fgene.2018.00429)
Supplement: Supplementary file 1 [file Table_1.XLSX]

## Sheet: log2 Fold change Dataset_part1
Gene number										-0.208901	2	-0.222981	4	5	6	7	8	9	10	11	12	13	14	15	16	17	18	19	20	21	22	23	24	25	26	27	28	29	30	31	32	33	34	35	36	37	38	39	40
Pathway										ATF4	Nrf2	Nrf2	Nrf2	Nrf2	ATF4 Nrf2	Nrf2	AhR Nrf2	Nrf2	ATF4	ATF4	Nrf2	ATF4	ATF4	Nrf2	Nrf2	ATF4	Nrf2	ATF4	ATF4	Nrf2	Nrf2	AhR	Nrf2	ATF4	Nrf2	ATF4	Nrf2	Nrf2	Nrf2	Nrf2	ATF4	Nrf2	AhR	ATF4	ATF4	Nrf2	AhR	ATF4	Nrf2
Dataset	Species	Organ	Vitro/vivo	Bolus/Repeat	Condition	Harmonised compound name	Concentration qual.	Concentration (µM)	Time point	AARS	ABCB6	ABCC1	ABCC2	ABCC3	ABCC4	ABCC5	ABCG2	ABHD4	ACACA	ACAD8	ACAP2	ACOT2	ACOX2	ADAM23	ADCY1	ADM2	ADO	AFF1	AGAP1	AGPAT9	AHR	AHRR	AIFM2	AKAP2	AKAP7	AKNA	AKR1B10	AKR1C1	AKR1C2	AKR1C3	ALDH18A1	ALDH1A1	ALDH1A3	ALDH1L2	ALKBH5	ALS2	ALS2CL	AMACR	AMBP
carcinoGENOMICS	Human	Kidney	vitro	bolus	CX HVitro RPTEC 72h - ARA IMU vs DMSO	Aristolochic acid	IC10	100	72h	2.47547	-3.06721	-1.61283	5.37436	0.0698128	-3.15563	-1.39018	-0.250529	0.232325	-0.950967	-0.083395	-0.853223		-1.51989	-0.153013	-2.52739	-0.489727	0.778148	-1.29502	-3.53909	0.513525	0.237493	3.44469	0.0730762		-1.66996	0.678112	1.10431	-0.395926		-1.22077	-1.20228	-4.88263	-1.75262	-1.39878	-0.205396	0.977019	0.647618	-0.576543	-5.65138
carcinoGENOMICS	Human	Kidney	vitro	bolus	CX HVitro RPTEC 72h - BAP vs DMSO	Benzo(a)pyrene	IC10	50	72h	0.843787	-3.06721	-0.0766029	0.0936876	0.421886	-0.606763	0.161813	-0.372165	0.116837	-0.363223	0.025671	-0.39612		2.51437	-2.50539	0.35253	0.556833	0.0163374	-0.110622	-0.318869	0.399548	-0.120753	2.24257	1.05465		-0.412276	0.117867	-0.00857019	0.827933		0.425739	0.268833	-0.268276	0.471898	1.15839	0.0891385	0.170752	0.492895	-0.510115	-0.151963
carcinoGENOMICS	Human	Kidney	vitro	bolus	CX HVitro RPTEC 72h - CLO vs DMSO	Clonidine	IC10	2500	72h	0.196541	-3.06721	0.100839	-1.38075	-0.178315	-0.571018	0.185351	0.358389	0.51546	-0.135758	0.191242	-0.0812702		-0.455143	-2.99479	0.012723	0.45215	-0.0865383	0.187782	-0.0332766	0.480603	-0.247675	0.338941	0.168975		-0.534705	-0.0590868	-0.238727	-0.0859213		0.0616083	0.327211	-0.255265	1.55096	-0.0478296	-0.431054	0.0816727	0.220505	-0.00756264	-0.105819
carcinoGENOMICS	Human	Kidney	vitro	bolus	CX HVitro RPTEC 72h - DMA vs DMSO	D-mannitol	IC10	10000	72h	-0.163496	-3.06721	0.058712	1.90554	-0.1063	-0.11164	-0.0245285	-3.59224	0.10355	0.264119	0.239978	-0.0244656		-0.0180829	-0.384235	-1.81882	0.579709	-0.0634403	-0.208863	-0.133306	0.18789	0.0360603	-0.227485	-0.237082		0.564552	0.445805	0.109192	0.562612		0.124572	0.413549	0.608942	-1.08896	-0.000671983	0.0387774	0.0102606	-0.300891	0.153715	1.74668
TG-GATES	Rat	Liver	vitro	bolus	TG-Rvitro PRH - cycloheximide.Low.24hr	Cycloheximide	L		24h	-0.797452	-3.02296		-1.89533	-1.17295	-1.66963	-0.706844	0.0219805	-0.808757	-0.0867425	0.234319	0.186436	-2.84138	0.129567	-0.0680061	-0.076357			-0.9254	-0.105376	0.878325	-0.942369	0.021913	-1.46267	0.296115				0.35806		-1.18255		-2.73055				-0.311875	-0.197124	-0.00387729	0.0362609
TG-GATES	Rat	Liver	vitro	bolus	TG-Rvitro PRH - cycloheximide.Middle.24hr	Cycloheximide	M		24h	-0.522443	-2.68615		-1.60403	-0.471536	-2.5914	-0.929904	0.38945	0.0118931	-0.719447	0.567883	-0.205552	-3.48605	0.0208225	-0.0507081	0.0446152			-1.75142	-1.17432	0.273118	-1.54622	0.0560899	-1.02839	0.28531				0.173988		1.11204		-2.35167				-0.156337	0.178434	-1.00738	-0.0659185
TG-GATES	Rat	Liver	vivo	bolus	TG-RVivoLiverSingle - cycloheximide.Middle.9hr	Cycloheximide	M		9h	0.438667	-2.5514		-0.776665	0.656423	-0.791942	-0.176305	1.30518	-0.396166	-1.50101	-0.966569		-0.542965	-1.18208						-0.470029		-0.0953689	0.101347	-0.589757	2.3575				-0.455182		-2.44594		-0.294897					0.132716	-0.45196	-0.146681
carcinoGENOMICS	Human	Kidney	vitro	bolus	CX HVitro RPTEC 6h - CLO vs DMSO	Clonidine	IC10	2500	6h	0.966096	-2.49807	-0.327352	-3.15768	-0.017808	0.0681829	-0.230834	-0.404354		0.270813	-0.430474	0.329703		2.80955	0.344286	-0.390198	0.488859	0.187558	-0.517355	1.01512	0.233968	0.226011	0.577154	-0.122786		1.18883	0.495675	0.0316219	0.529958		0.504006	0.240012	-0.0206318	-0.832932	0.60818	-0.228397	0.152135	-0.208463	-0.453454	-0.0635605
carcinoGENOMICS	Human	Kidney	vitro	bolus	CX HVitro RPTEC 6h - CsA vs DMSO	Cyclosporine A	IC10	2.1	6h	-0.118175	-2.49807	-0.0401249	-1.28283	0.0935831	0.120227	0.133454	0.146415		0.251251	-0.119782	-0.10665		2.13381	1.1229	-0.0111413	0.121323	-0.0171862	0.165989	-0.107821	-0.127872	-0.151086	1.14714	0.381856		-0.457579	0.192486	0.35053	-0.398952		0.0142412	-0.266782	-0.171065	1.01378	1.45094	-0.499695	-0.125049	0.472179	0.213746	-2.20966
carcinoGENOMICS	Human	Kidney	vitro	bolus	CX HVitro RPTEC 24h - ADA vs DMSO	1-Amino-2,4-dibromoanthraquinone	IC10	150	24h	0.746762	-2.37453	0.0906153	0.202841	0.465221	-0.842113	0.0334578	-1.4073		0.0321751	-0.472849	-1.17122		1.69326	-0.478392	0.349861	0.315179	0.391201	-0.426032	-0.14463	0.222582	0.412183	0.934922	0.974873		-0.75058	0.449533	2.2035	2.07355		0.879997	-0.244471	-0.530564	1.39043	0.738918	-0.150467	0.498737	0.355419	-0.256495	3.34335
carcinoGENOMICS	Human	Kidney	vitro	bolus	CX HVitro RPTEC 24h - ARA IMU vs DMSO	Aristolochic acid	IC10	100	24h	0.439008	-2.37453	-0.62319	4.5986	0.728252	-0.720344	-0.18914	-0.223835		0.0865803	-0.254121	-0.513829		-0.652544	-2.88794	0.227637	0.207604	0.105161	-0.369815	-0.451919	0.19315	-0.0645866	2.77231	-0.689963		-0.504492	0.167085	-0.180863	0.342044		-0.0388298	-0.486933	-0.884502	-1.41217	-0.662099	0.109489	0.193517	-0.442471	-0.514508	0.0321166
TG-GATES	Rat	Liver	vitro	bolus	TG-Rvitro PRH - colchicine.High.24hr	Colchicine	H		24h	0.403428	-2.20237		-1.10167	-1.86091	-2.11592	-0.632226	-1.00934	-0.281828	0.548236	-2.40314	0.778415	1.22406	-0.0256745	0.124413	0.0359678			-0.476548	-0.206289	0.887682	-0.675225	0.168196	-0.480477	-0.259612				-0.0382827		-0.776679		-3.2507				0.951751	-0.67896	1.86545	-0.0108249
TG-GATES	Rat	Liver	vivo	bolus	TG-RVivoLiverSingle - cycloheximide.Middle.6hr	Cycloheximide	M		6h	0.43903	-2.14928		-0.554573	-0.12674	-0.165352	-0.400963	0.695573	-0.607971	-0.406794	-0.892151		-0.583018	-0.736397						-0.547442		-0.514059	0.0478978	-0.446357	2.33675				-0.557166		-1.40204		-1.29587					-0.0833372	0.141552	-0.0688822
TG-GATES	Rat	Liver	vivo	bolus	TG-RVivoLiverSingle - cycloheximide.High.24hr	Cycloheximide	H		24h	-0.290893	-2.14182		-2.55012	0.674892	-0.387586	-0.0158003	-1.90504	0.374623	-2.53205	-0.359802		-0.168327	-1.13383						0.129407		-0.0596949	-0.218279	-0.645895	0.484793				-3.06674		-2.43149		-4.00547					-0.0957618	-2.35541	-0.0943574
TG-GATES	Rat	Liver	vivo	bolus	TG-RVivoLiverSingle - cycloheximide.Low.6hr	Cycloheximide	L		6h	0.50898	-2.06192		-0.791702	-0.129254	-0.651823	-0.133229	0.43267	-0.517439	-0.871144	-0.799441		-1.13561	-0.544672						-0.563104		-0.594518	0.267688	-0.425093	1.56484				-0.873842		-1.60831		-1.06201					-0.130948	0.0579644	-0.0987565
TG-GATES	Rat	Liver	vivo	bolus	TG-RVivoLiverSingle - cycloheximide.High.9hr	Cycloheximide	H		9h	0.264478	-2.06138		-0.555773	-0.0301077	0.0163579	-0.129067	0.93097	-0.509915	-0.803635	-1.06093		-0.19026	-0.984817						-0.74112		-0.143531	0.154638	-0.47189	3.15456				0.0601792		-1.61868		-0.577551					-0.0361237	0.00943048	-0.163129
TG-GATES	Rat	Liver	vivo	bolus	TG-RVivoLiverSingle - cycloheximide.Low.9hr	Cycloheximide	L		9h	0.411819	-2.06122		0.151907	0.123528	-0.848429	-0.0414379	0.990116	-0.267415	-1.4861	-0.83837		-1.03124	-0.25308						-0.334304		0.254678	-0.0679729	-0.109452	0.807223				0.860059		-1.57196		-1.40608					-0.0390486	-1.0061	-0.0995346
TG-GATES	Rat	Liver	vitro	bolus	TG-Rvitro PRH - cycloheximide.High.24hr	Cycloheximide	H		24h	-0.466332	-1.93427		-1.19295	-0.389574	-2.99754	-0.767397	0.632697	-0.243061	-0.648411	0.428547	-0.492137	-3.68771	0.116907	-0.104439	0.250598			-2.25355	-1.66643	-1.01318	-1.33154	-0.00010565	-0.949377	0.420976				0.367929		2.23801		-2.42865				-0.0200679	0.117679	-1.32655	-0.12852
TG-GATES	Rat	Liver	vivo	bolus	TG-RVivoLiverSingle - cycloheximide.High.6hr	Cycloheximide	H		6h	-0.219406	-1.92597		-0.744542	-0.0208318	0.773317	-0.291785	0.57725	-0.70988	-0.441509	-1.23731		-0.457089	-0.532534						-0.988908		-0.700306	0.183162	-0.334376	2.73756				0.0523879		-1.63971		-1.27853					0.00562914	-0.0518605	-0.130759
carcinoGENOMICS	Human	Kidney	vitro	bolus	CX HVitro RPTEC 72h - SDC vs DMSO	DCVC	IC10	60	72h	1.85571	-1.90726	-0.0387449	4.29757	-0.71868	-1.74757	-0.842494	0.235049	0.230175	-0.455094	-0.976898	0.630069		-2.23678	-0.413254	-1.76761	1.13288	0.45966	-1.61652	0.3055	0.442676	-0.160034	-0.255882	2.37551		-0.797881	-0.808323	2.42393	2.8778		0.748857	-0.562641	-2.29765	-0.169477	-1.39878	0.0574651	0.617183	1.44232	-0.224895	-3.44204
carcinoGENOMICS	Human	Kidney	vitro	bolus	CX HVitro RPTEC 72h - TDP vs DMSO	Tris(2,3-dibromopropyl)phosphate	IC10	1.26	72h	0.0924664	-1.89668	0.137067	-1.38075	0.15171	0.171819	-0.0614843	0.265553	0.39409	0.247796	-0.0735435	0.00215912		-1.47176	-0.437266	0.384561	-0.265397	0.164183	-0.189147	0.301939	-0.213541	-0.046299	-0.176389	0.123708		-0.538659	0.313684	0.227515	-0.0748625		0.444088	-0.516668	0.0762625	0.787836	-0.0769132	-0.0114479	-0.142798	0.181016	-0.0859089	0.777567
carcinoGENOMICS	Human	Kidney	vitro	bolus	CX HVitro RPTEC 72h - STZ vs DMSO	Streptozotocin	IC10	10000	72h	0.392702	-1.83995	-0.0934181	-1.38075	0.0427284	-0.397408	0.195641	-0.0961833	0.115998	-0.0633354	-0.0440388	-0.170706		-0.493433	-0.713755	-1.67343	-0.898128	-0.0805445	0.151931	-0.157971	0.37945	0.0204058	-0.329566	0.566313		-0.115501	0.185677	0.485532	0.258874		0.0476084	0.235884	-0.183331	-1.09387	-0.0882188	-0.178052	0.0448532	-0.0375013	-0.10873	0.862258
carcinoGENOMICS	Human	Kidney	vitro	bolus	CX HVitro RPTEC 72h - MON vs DMSO	Monuron	IC10	200	72h	0.00123978	-1.79868	0.00779152	0.455489	-0.285777	-0.45431	0.0214176	-2.05183	0.0884047	0.403184	0.0104895	-0.0331173		-1.85354	0.0636659	-3.04542	0.511273	0.0670347	0.10355	0.0705118	-0.0630484	-0.00774288	-0.031373	0.0803719		0.0497026	0.217466	-0.178401	0.21255		0.0591898	0.251172	-0.13337	-0.414011	0.257143	0.395809	0.136821	0.194411	-0.13575	-1.47025
carcinoGENOMICS	Human	Kidney	vitro	bolus	CX HVitro RPTEC 72h - EHN vs DMSO	N-Ethyl-N-(2- hydroxyethyl)nitrosamine	IC10	10000	72h	-0.100941	-1.7654	0.0949516	-1.38075	0.187328	0.136044	0.0487824	1.28193	0.493664	0.118957	0.11068	0.217574		1.34649	0.35057	0.0765986	-0.738363	0.226029	0.00295734	0.298159	-0.0534525	0.0986567	0.0521231	-0.0644016		-0.366769	0.37136	0.202642	0.505287		0.723301	-0.523641	-0.144226	0.0186086	1.47974	-0.133485	-0.282919	-0.0378914	-0.2054	1.30707
carcinoGENOMICS	Human	Kidney	vitro	bolus	CX HVitro RPTEC 72h - CIT vs DMSO	Citrinin	IC10	66	72h	-0.367865	-1.74772	0.0152025	-1.38075	0.0138845	0.0352297	-0.28702	0.287491	-0.37177	-0.467785	-0.141899	-0.0489922		0.192211	0.135417	0.944563	-0.288286	0.314794	-0.398853	-0.0411072	0.311783	0.167395	0.417064	-0.0339193		-0.672158	-0.297041	0.312423	0.0738287		0.196137	-0.222648	-0.397907	1.22263	1.96413	0.0657539	-0.103235	0.0091362	0.100145	1.30442
TG-GATES	Rat	Liver	vivo	bolus	TG-RVivoLiverSingle - cycloheximide.Middle.3hr	Cycloheximide	M		3h	0.235941	-1.72503		-0.0735256	-0.166098	0.303092	-0.332389	0.299779	-0.619886	0.0475151	-0.642357		-0.453799	-0.010528						-0.645891		-0.198189	-0.129356	-0.466615	2.25968				-0.149519		-1.21608		-0.615254					-0.0405792	-0.545386	-0.0734632
carcinoGENOMICS	Human	Kidney	vitro	bolus	CX HVitro RPTEC 72h - ARA UCD vs DMSO	Aristolochic acid	IC10	100	72h	0.948999	-1.70694	-1.08144	5.50988	-0.614074	-3.25994	-0.848694	-0.0389681	0.913925	-0.500896	-0.293985	-1.00286		-0.226155	-1.42194	-2.10192	0.447124	0.812104	-1.32595	-2.61697	0.370925	0.0868692	4.28471	-0.477945		-1.77209	1.07623	2.68502	-2.39172		-1.37339	-0.830985	-5.88288	0.942224	0.260237	-0.192026	0.794346	0.239465	-0.521752	-5.65138
TG-GATES	Rat	Liver	vitro	bolus	TG-Rvitro PRH - ranitidine.High.24hr	Ranitidine	H		24h	0.46042	-1.62342		-0.762361	-1.13389	-0.981513	-0.11858	-0.83749	-0.281689	0.262027	-1.1836	0.63776	0.895483	-0.0265502	-0.018528	0.155839			-0.179893	-0.19154	1.43884	-0.374348	-0.0194136	-0.207416	-0.819682				0.0412358		-1.06188		-2.95572				0.0842712	-0.423744	-0.0383985	-0.126634
TG-GATES	Rat	Liver	vivo	bolus	TG-RVivoLiverSingle - cycloheximide.Low.3hr	Cycloheximide	L		3h	0.491051	-1.62134		0.0861487	0.0861831	-0.447319	-0.243714	-0.203299	-0.455726	-0.121992	-0.755312		-0.648439	-0.351817						-0.545222		0.68098	-0.124811	-0.574127	1.59484				0.910304		-0.985925		-0.665167					0.101097	-0.171731	-0.0801552
TG-GATES	Rat	Liver	vivo	bolus	TG-RVivoLiverSingle - cycloheximide.High.3hr	Cycloheximide	H		3h	0.000103791	-1.52845		0.109374	0.20058	-0.32125	-0.241299	-0.409562	-0.691597	-0.0395629	-0.721086		-0.820797	-0.732614						-0.536044		-0.620064	-0.0932683	-0.512351	1.8026				0.24505		-1.41046		-0.616395					0.112302	-0.263637	-0.112348
TG-GATES	Rat	Liver	vitro	bolus	TG-Rvitro PRH - cycloheximide.Low.8hr	Cycloheximide	L		8h	-0.754689	-1.52582		-1.50346	-0.117134	-0.736877	-0.563919	0.281191	-0.446075	-0.242065	-0.162041	-0.285129	-0.69104	0.458491	-0.137827	-0.093847			-1.57422	-1.21893	-0.942952	-0.597587	-0.0427631	-1.04035	1.33278				0.439814		0.346868		-0.153838				-0.175869	-0.0688995	-0.0496439	-0.0819491
carcinoGENOMICS	Human	Kidney	vitro	bolus	CX HVitro RPTEC 72h - CsA vs DMSO	Cyclosporine A	IC10	2.1	72h	-0.375557	-1.46149	0.0112047	1.43079	0.0792074	0.00609589	-0.222344	0.297719	-0.476338	-0.506986	-0.0922213	-0.134142		2.36206	0.160921	0.917902	0.216476	0.182207	0.0599089	-0.129312	0.10046	0.079174	0.495067	-0.0291367		-0.653664	-0.304148	0.578084	-0.251891		0.063633	-0.311615	-0.461166	0.94687	1.54873	0.0982275	-0.037961	0.0407267	-0.543833	0.689829
TG-GATES	Rat	Liver	vitro	bolus	TG-Rvitro PRH - sulindac.High.24hr	Sulindac	H		24h	0.377203	-1.3364		-1.84572	-2.28515	-1.53762	-0.150176	-1.35297	-0.653109	0.470914	-0.550186	0.326431	0.862969	0.17148	-0.000578907	-0.0510917			-0.191063	-0.484051	0.955237	-0.171231	-0.0602588	-0.124966	-0.867409				0.224704		0.38131		-2.37081				0.274552	-0.557303	0.140137	0.15574
carcinoGENOMICS	Human	Kidney	vitro	bolus	CX HVitro RPTEC 6h - SDC vs DMSO	DCVC	IC10	60	6h	1.04184	-1.33322	-0.0180159	0.873956	0.169298	-0.52262	0.0309391	-0.247339		0.107004	-0.668966	-0.183903		-1.97887e-05	-0.0302258	0.352388	0.667511	-0.149449	-0.853678	0.442534	0.732959	-0.217582	-0.68402	0.0721941		-0.388614	0.389985	1.02414	0.600639		0.10035	0.108709	-0.401928	-0.778082	-0.333903	-0.29216	-0.162392	0.0167952	0.0256605	0.787762
carcinoGENOMICS	Human	Kidney	vitro	bolus	CX HVitro RPTEC 6h - NMP vs DMSO	N-Nitrosomorpholine	IC10	183	6h	0.0271006	-1.3256	-0.142561	-0.330655	0.0279036	0.112876	0.133917	0.295445		-0.138185	-0.113112	-0.0110731		1.58448	1.26976	0.56688	-0.109419	-0.109245	0.405674	0.111581	-0.180613	-0.0529432	0.905201	0.440244		-0.284975	-0.0759382	0.892366	-0.266417		0.437732	-0.279481	-0.0718422	1.06456	-0.61497	0.12172	-0.144096	0.376864	0.337233	-1.32587
TG-GATES	Human	Liver	vitro	bolus	TG-HVitro PHH - nefazodone.High.24hr	Nefazodone	H		24h	0.27087	-1.27929	0.175444	-0.792775	-1.48206	-0.817555	-0.496077	-0.608049	0.291615	-1.96148	-0.307722	0.501349		-0.0882359	0.706996	0.341077	0.422964	-0.240256	0.806044	-1.18541	0.582858	-0.417148	-0.0734571	0.518464		0.438177	0.123468	-2.40123	-0.04571	-0.170936	-0.747958	-0.468386	-2.59481	0.10424	0.132186	0.0481492	-0.41361	-0.111799		0.537842
carcinoGENOMICS	Human	Kidney	vitro	bolus	CX HVitro RPTEC 6h - CTN vs DMSO	Chlorothalonil	IC10	0.1	6h	0.178121	-1.27498	0.371219	-1.73597	-0.161089	0.11967	0.356983	-0.263567		0.57107	-0.202234	-0.508666		0.0943282	-1.3574	0.376479	0.512527	-0.230537	-0.343548	0.214269	1.02354	-0.551505	0.294902	-0.00823688		-0.382747	0.124876	4.08117	1.22087		1.26722	0.331704	-0.0260944	0.118151	-1.81735	0.0428858	0.212536	0.558682	-0.130781	0.262076
carcinoGENOMICS	Human	Kidney	vitro	bolus	CX HVitro RPTEC 24h - CLO vs DMSO	Clonidine	IC10	2500	24h	0.563882	-1.25624	-0.381442	-0.493399	-0.463523	-0.272527	-0.383478	0.219325		0.950738	-0.476086	-0.101261		2.43862	-1.28007	-1.78225	0.366264	0.0153227	-0.800894	1.02194	-0.0927258	0.0533257	-0.705574	-0.691621		0.0674972	0.468688	0.733405	1.36844		1.04374	-0.455313	0.140687	-1.46909	-1.9201	0.678672	-0.131513	-0.800752	-0.971814	-0.226705
TG-GATES	Rat	Liver	vitro	bolus	TG-Rvitro PRH - cycloheximide.Middle.8hr	Cycloheximide	M		8h	-0.589252	-1.24028		-1.55171	0.282649	-1.09415	-0.0929257	0.369789	-0.448425	0.0517298	-0.311366	-0.64267	-1.23897	0.451211	0.0164376	0.0747527			-1.91021	-1.24757	-1.61724	-0.977669	0.0659144	-1.01587	1.29315				0.547587		0.114581		-0.958555				-0.0129248	-0.0196837	-0.0863537	-0.138429
TG-GATES	Human	Liver	vitro	bolus	TG-HVitro PHH - phenobarbital.High.24hr	Phenobarbital	H		24h	0.00965857	-1.23969	0.220791	0.0761686	-1.13775	-0.449849	-0.198325	-0.11433	0.362421	-1.35892	-0.96332	0.683907		-0.604921	0.567931	0.260475	0.579052	-0.237114	0.815224	-0.623223	1.63572	-0.319228	0.118164	0.592015		0.236349	0.170517	-1.67737	-0.0327159	-0.238902	-0.497789	-0.480607	-1.27889	0.816863	0.274226	-0.21424	-0.738653	0.420438		0.419306
carcinoGENOMICS	Human	Kidney	vitro	bolus	CX HVitro RPTEC 24h - FAF vs DMSO	4-Acetylaminofluorene	IC10	220	24h	0.0459003	-1.21367	0.0836811	-2.1459	0.073638	-0.229612	0.00914097	0.591394		0.0183239	0.0236988	-0.000958		-0.436613	-1.6771	0.451797	0.324244	0.380333	-0.0164709	-0.0522661	0.166651	0.281757	0.990269	0.313042		-0.0508757	0.0381651	0.626428	0.913746		0.440138	-0.253636	-0.328239	1.92602	-0.399208	-0.737462	0.411206	0.291192	-0.3537	-0.0647705
carcinoGENOMICS	Human	Kidney	vitro	bolus	CX HVitro RPTEC 6h - TOL vs DMSO	Tolbutamide	IC10	20	6h	0.496587	-1.20933	0.178857	-1.35307	-0.329625	-0.0642004	-0.252429	-1.2683		0.0262814	-0.230412	-0.251504		1.34045	1.29213	0.566915	0.824642	-0.129462	-0.291555	0.0967007	0.54977	-0.121438	0.659719	-0.0805483		0.101907	0.362859	0.259666	-0.222935		-0.0796366	0.191398	-0.270853	0.0750985	-0.0578901	-0.530971	-0.0444679	0.369035	0.027205	-1.23703
TG-GATES	Rat	Liver	vivo	bolus	TG-RVivoLiverSingle - isoniazid.High.24hr	Isoniazid	H		24h	0.729234	-1.20078		0.281122	0.186169	0.210203	-0.0872905	-1.3063	-0.635701	-1.49917	-0.0709914		2.01898	-0.289539						0.385641		0.694277	-0.024947	-0.232645	0.0846958				0.501948		-1.39899		-0.556474					0.057108	-0.504732	-0.0272409
TG-GATES	Rat	Liver	vivo	bolus	TG-RVivoLiverSingle - LPS.High.9hr	LPS	H		9h	0.558013	-1.19952		-2.93481	-0.707345	-0.586876	-0.0542022	-0.937177	0.220022	-0.858612	-0.369232		-1.13926	-3.3691						-0.182939		-1.55523	0.115729	0.430121	1.32552				-1.47009		-2.45311		-1.35448					0.109659	0.76579	-0.0624548
carcinoGENOMICS	Human	Kidney	vitro	bolus	CX HVitro RPTEC 24h - STZ vs DMSO	Streptozotocin	IC10	10000	24h	0.0414982	-1.17345	-0.145419	1.40078	0.155698	-0.273236	-0.106946	-1.5969		-0.396777	-0.15531	-0.159218		1.07181	-0.848338	-0.129333	0.487013	0.100217	0.106144	-0.110102	0.487447	-0.123463	-0.442823	0.45184		0.00180244	-0.123994	0.86431	0.367879		-0.00647736	-0.073698	-0.0993776	-1.41163	-0.664602	0.0747352	-0.0542879	0.169953	-0.566682	-1.79887
carcinoGENOMICS	Human	Kidney	vitro	bolus	CX HVitro RPTEC 24h - ARA UCD vs DMSO	Aristolochic acid	IC10	100	24h	0.666612	-1.14013	-0.848026	5.90048	0.241748	-1.2335	-0.711773	0.429638		0.141603	-0.594106	-1.2764		0.119375	-0.696402	-0.408833	0.347914	0.290604	-1.13984	-1.7248	0.0970478	0.0739822	5.23578	-1.81749		-1.13057	0.442779	1.49294	-0.356749		0.165314	-0.884561	-3.39807	-1.09515	0.456658	0.077569	0.964242	-0.0899105	-2.21866	0.999293
TG-GATES	Rat	Liver	vitro	bolus	TG-Rvitro PRH - isoniazid.High.24hr	Isoniazid	H		24h	0.637618	-1.12267		-0.2858	-0.239185	-1.36104	-0.414079	-0.926522	-0.903561	0.705998	-0.3376	0.242892	0.0429949	0.761423	0.0770746	-0.222999			-0.661072	-0.0545553	1.46758	-0.902683	2.36375	-0.775433	-0.0115134				0.0303206		-0.85473		-2.49998				-0.38395	-0.260806	-0.348044	0.244064
TG-GATES	Rat	Liver	vivo	bolus	TG-RVivoLiverSingle - galactosamine.Middle.24hr	Galactosamine	M		24h	-0.496009	-1.11496		0.471845	2.44669	1.92649	0.702546	-1.75903	0.333387	-1.79759	-0.551161		-0.306261	-4.22053						-0.0243576		-2.2452	0.063055	-1.14094	0.342719				-2.44089		-1.33752		0.327555					-0.189814	-1.59024	0.0606337
TG-GATES	Rat	Liver	vivo	bolus	TG-RVivoLiverSingle - bortezomib.High.6hr	Bortezomib	H		6h	0.696642	-1.10075		1.31941	1.17758	-1.04344	0.212997	-0.75816	0.492602	-1.30487	-1.26188		0.196274	-3.27494						-0.160335		-0.518007	0.24495	0.507963	1.53798				-2.18974		-3.24839		-3.36374					-0.0354721	-2.84115	-0.2161
TG-GATES	Rat	Liver	vivo	bolus	TG-RVivoLiverSingle - indomethacin.High.24hr	Indomethacin	H		24h	0.70507	-1.08204		-1.34152	-0.00382228	0.157773	-0.054276	0.914209	-0.135029	-0.591706	0.209273		-0.506503	-2.51356						-0.00312694		-1.39342	-0.119599	-0.0457739	0.303138				-4.34826		-1.45042		-2.47288					-0.0364981	0.319668	-0.076478
TG-GATES	Rat	Liver	vivo	bolus	TG-RVivoLiverSingle - N-nitrosomorpholine.High.24hr	N-nitrosomorpholine	H		24h	-0.423496	-1.08132		-1.70868	1.07365	-1.62657	0.280179	-1.86968	1.36928	-1.60437	0.290312		0.503861	-1.97068						-1.00455		-0.752197	-0.0829819	-0.131161	0.0277262				-2.29692		-2.11417		1.36132					-0.114768	0.168216	0.0351474
carcinoGENOMICS	Human	Kidney	vitro	bolus	CX HVitro RPTEC 24h - NTA vs DMSO	Nitrilotriacetic acid	IC10	500	24h	-0.384837	-1.07672	0.167623	-2.1459	0.218552	0.328385	0.295897	0.0456605		-0.103739	-0.0677996	0.0190945		0.666005	-0.0427332	0.0500226	-0.219799	-0.0579586	0.223703	-0.023942	-0.215752	-0.0791893	0.00431776	-0.354427		-0.253521	-0.162735	1.12561	0.288709		0.45969	-0.0826015	0.0408583	0.818249	0.99314	-0.043448	-0.0182638	-0.0073986	-0.473284	2.39955
TG-GATES	Rat	Liver	vitro	bolus	TG-Rvitro PRH - colchicine.Middle.24hr	Colchicine	M		24h	0.272349	-1.06415		-0.239874	-0.638848	-1.30655	0.130739	-0.132029	-0.0550459	0.218707	-0.951047	0.14483	1.15044	-0.199778	0.241822	0.0489896			-0.437847	-0.0981628	1.3875	-0.941834	0.306917	-0.446	0.18689				-0.169794		-0.879566		-4.27409				0.208369	-0.396201	0.634951	-0.0341956
carcinoGENOMICS	Human	Kidney	vitro	bolus	CX HVitro RPTEC 24h - TRI vs DMSO	Triclosan (Igarsen)	IC10	0.239	24h	-0.426116	-1.05883	-0.0107031	-0.272183	-0.0695486	0.166419	0.0326729	0.691258		-0.274902	-0.254831	0.153828		0.920871	0.512819	0.389928	-1.10536	0.00725555	0.266751	0.0747509	-0.0308208	0.021719	0.194317	0.0503864		-0.343859	-0.0836439	0.77837	-0.513143		0.0035944	0.0742874	-0.342418	0.877612	-0.488166	0.346859	-0.0552187	0.0578833	0.137855	-2.56855
TG-GATES	Human	Liver	vitro	bolus	TG-HVitro PHH - cycloheximide.High.24hr	Cycloheximide	H		24h	-0.732401	-1.01564	0.117618	-1.1085	-0.44996	-0.288926	-0.56689	-0.740874	-0.0786509	-0.62731	-0.414215	0.0713133		-1.00238	0.171553	-0.0421591	0.0655902	-0.158275	0.00568907	-0.973509	-0.71411	1.7392	1.21242	0.0425597		-0.274948	-0.711086	-3.19568	-0.181484	-0.308986	-0.51259	0.159225	-3.23026	-0.295534	0.105213	-0.430084	0.124527	-0.018011		0.0461416
TG-GATES	Rat	Liver	vivo	bolus	TG-RVivoLiverSingle - ethionamide.High.6hr	Ethionamide	H		6h	0.6769	-1.00882		0.486735	0.163874	0.629	0.0111553	-1.1882	-0.522797	-0.0837826	-0.321808		1.72298	0.0519929						-0.0536162		1.73406	0.192114	-0.198911	0.243417				0.927384		-0.713611		-0.720682					0.319637	-0.323495	-0.017577
TG-GATES	Rat	Liver	vivo	bolus	TG-RVivoLiverSingle - thioacetamide.High.24hr	Thioacetamide	H		24h	0.172519	-1.00339		-0.210894	0.414103	-0.35407	0.723127	-0.589213	0.266531	-0.903575	-0.414228		-0.274721	-0.808433						-0.102456		-0.370311	-0.0311438	0.128952	-0.0390319				-2.51707		-1.68472		0.596025					-0.0598593	-0.417167	-0.0846486
TG-GATES	Rat	Liver	vitro	bolus	TG-Rvitro PRH - sulpiride.High.24hr	Sulpiride	H		24h	0.61905	-0.98851		-0.164983	-0.393115	-0.676543	0.184999	-0.876709	-0.263527	0.652705	-1.15378	0.687595	1.44818	-0.099694	-0.132801	0.217553			-0.0877908	-0.0215354	2.10926	-0.750942	0.324206	0.0918706	-0.498886				0.0631288		-2.0821		-4.21904				0.330112	-0.257409	0.148286	0.0424464
carcinoGENOMICS	Human	Kidney	vitro	bolus	CX HVitro RPTEC 24h - SDC vs DMSO	DCVC	IC10	60	24h	-0.0318432	-0.985255	-0.273192	4.24646	-0.130223	-0.369291	0.315378	0.0466871		0.122196	-0.122434	0.167953		-1.81433	-0.919806	-3.37427	0.454514	0.530393	-0.528521	0.0737104	0.82444	-0.449303	-0.502944	0.493092		-0.133451	-0.592279	2.93306	2.06233		0.868626	0.0924492	-0.280694	-1.1921	-0.404096	0.190629	0.225328	-0.416659	-0.499684	-0.596534
TG-GATES	Human	Liver	vitro	bolus	TG-HVitro PHH - papaverine.High.24hr	Papaverine	H		24h	-0.269882	-0.9838	0.21107	-0.351386	-0.725793	-0.296424	-0.383458	0.10143	0.0354891	-1.40939	-0.407194	0.28824		0.280625	0.261519	0.210209	0.332819	-0.18678	0.445846	-0.408163	0.768046	-0.270246	0.367818	0.170499		-0.010454	0.147512	-1.32732	-0.131622	-0.521462	-0.845246	-0.18383	-1.56959	0.887096	0.176787	0.374934	-0.291206	0.131023		0.753128
TG-GATES	Rat	Liver	vivo	bolus	TG-RVivoLiverSingle - indomethacin.Middle.24hr	Indomethacin	M		24h	0.684183	-0.981753		-2.75872	-0.221635	0.0832357	0.0919185	0.970164	-0.100475	-0.751601	0.715538		-0.923057	-2.84365						0.241416		-1.24014	0.0129051	-0.348352	0.165587				-3.66521		-2.58375		-3.78266					0.118602	0.214134	-0.0881376
TG-GATES	Rat	Liver	vitro	bolus	TG-Rvitro PRH - cycloheximide.High.8hr	Cycloheximide	H		8h	-0.743129	-0.976116		-1.57524	0.302689	-1.11005	-0.409575	0.330695	-0.260384	-0.0811359	0.0745424	-0.806792	-1.00085	0.477353	-0.0491713	-0.213527			-2.07433	-1.31858	-1.638	-0.787652	0.100673	-0.890785	1.44442				0.621696		0.360466		-0.627279				0.0612939	-0.0914907	-0.0528075	-0.198886
PREDICT-IV	Rat	Liver	vitro	bolus	PIV Rvitro Repeat PRH - METFMN_HD1_LFC	Metformin	H		1d	1.32662	-0.970651	0.0508748	1.61802	-0.153957	0.0404367	0.15401	0.334275	-0.376999	-1.24644		0.0582153	-0.316558	-2.07719	0.0785478	0.0279173	0.754224	0.124627	0.00447149	1.70061	-0.041931	-1.07711	-0.00699983	-0.2817	0.617157	0.106003	0.0112683	0.701427	-2.54106		-0.39848	1.13365	-2.00242	0.0140962		0.426143	-0.724052	-0.081633	-1.15826	-0.0429305
TG-GATES	Rat	Liver	vitro	bolus	TG-Rvitro PRH - ibuprofen.High.24hr	Ibuprofen	H		24h	0.370321	-0.965149		-1.77474	-0.650708	-1.14296	0.0619028	-0.215796	-0.422415	0.464927	-0.314712	0.448706	2.10772	0.0895953	-0.127041	-0.0699156			-0.594182	-0.253049	1.89899	0.0280278	0.0877303	-0.290426	-0.834912				-0.0748376		-0.811364		-1.0883				0.474569	-0.524775	0.288382	0.107354
TG-GATES	Human	Liver	vitro	bolus	TG-HVitro PHH - ethionine.High.24hr	Ethionine	H		24h	-1.42691	-0.948661	0.102654	-0.401072	-1.39189	0.67981	-0.0779411	0.219941	0.988836	-0.812457	-0.705708	0.026151		-1.41457	-0.019729	0.00200687	-0.0679016	1.46222	1.09701	0.349606	0.203499	2.1411	0.422242	-0.513082		-0.542504	0.0937165	-0.293971	0.0199802	0.0515241	-0.304662	0.227699	-0.810795	0.184622	-0.0313442	0.209605	0.887896	-0.576086		0.000543695
carcinoGENOMICS	Human	Kidney	vitro	bolus	CX HVitro RPTEC 6h - ARA UCD vs DMSO	Aristolochic acid	IC10	100	6h	0.681316	-0.947832	0.356459	4.87339	0.912336	0.1085	-0.119713	-0.0497088		1.08145	-0.147466	-1.23333		-0.0273104	1.88018	0.848996	0.13904	-1.14953	-1.01395	0.84044	-1.14269	-0.9304	5.20548	0.218397		-1.62098	-0.650534	-0.104964	0.070631		-0.228961	0.335639	-0.0217018	-0.172781	0.0618391	0.554427	0.164707	1.40892	-0.113987	1.7249
TG-GATES	Rat	Liver	vivo	bolus	TG-RVivoLiverSingle - ethionamide.High.9hr	Ethionamide	H		9h	0.635816	-0.942236		0.32534	0.305627	1.27842	0.230767	-1.38457	-0.446098	-0.59553	-0.492212		2.38838	-0.0934499						0.425858		0.0954547	-0.0232632	-0.356752	0.456222				0.162153		-0.851639		-0.699358					-0.225791	-0.454514	-0.0121918
TG-GATES	Rat	Liver	vitro	bolus	TG-Rvitro PRH - quinidine.High.24hr	Quinidine	H		24h	0.944574	-0.926131		-0.762288	-1.46617	-0.500043	0.0712529	-0.840879	-0.328324	0.399327	-0.694041	1.36986	0.891851	-0.385698	0.0719114	0.335647			-0.47872	0.708702	1.60338	0.37171	0.558461	0.856615	-0.44905				-0.0198924		-1.63507		-3.88374				0.0884131	0.0142049	0.275129	0.152132
TG-GATES	Rat	Liver	vivo	repeat	TG-RVivoLiverRepeat - indomethacin.High.8day	Indomethacin	H		8d	0.0695357	-0.914949		-1.98056	0.128713	-0.0388907	0.110984	-0.158033	0.0319502	-0.599272	0.0349919		-0.275698	-0.868969						0.094612		0.353958	0.0758383	0.0144368	0.162233				-2.82245		-0.703866		-1.81785					0.0576233	0.443334	0.0160303
TG-GATES	Rat	Liver	vitro	bolus	TG-Rvitro PRH - clozapine.Low.24hr	Clozapine	L		24h	0.549208	-0.908534		-1.01983	-0.525852	-0.981946	0.365202	-0.854989	-0.225324	0.658003	-0.424576	1.83374	-0.206332	-0.705116	-0.0706873	0.250114			-0.351986	0.218752	1.96806	0.266533	-0.00842999	0.0083169	-0.344303				-0.062311		-0.698045		-3.0636				-0.0484381	-0.410408	-0.389898	-0.0461
TG-GATES	Rat	Kidney	vivo	repeat	TG-RVivoKidneyRepeat - allopurinol.High.29day	Allopurinol	H		29d	-0.601059	-0.90097	0.409491	0.0163075	0.777466	-0.545421	0.52267	-1.66458	0.214299	-0.145281	-1.16958	1.02848	-0.652679	-1.51218		-0.830972			0.325344	-0.359574	-1.29267	0.546215	-0.0828657	0.371971	-0.754414				-2.50046		0.103463		-0.999711				-0.657631	-0.00963623	-2.59491	-0.0747079
TG-GATES	Human	Liver	vitro	bolus	TG-HVitro PHH - papaverine.High.8hr	Papaverine	H		8h	0.0278428	-0.884269	0.117932	-0.673754	-0.152315	-0.38361	-0.275733	0.130855	-0.0968527	-0.951812	-0.136928	0.0254876		0.151131	0.0465314	0.133603	0.0248599	-0.0924963	0.319606	-0.433138	0.0213819	-0.116567	0.0229765	-0.155367		0.236386	0.0651963	-0.866669	-0.163157	-0.274952	-0.685719	-0.122085	-0.44073	0.114008	0.0497692	0.00755653	-0.334388	0.0647574		0.202814
TG-GATES	Rat	Liver	vivo	bolus	TG-RVivoLiverSingle - colchicine.High.9hr	Colchicine	H		9h	0.322714	-0.87975		0.419239	0.67268	-0.696863	0.456204	0.0575971	-0.0772951	-0.35291	-0.528728		0.301757	-1.90997						0.0464291		0.396124	0.0624463	-0.0399572	1.66288				-1.82042		-1.5825		-1.13607					0.0799181	-1.38362	-0.0388678
TG-GATES	Rat	Liver	vivo	bolus	TG-RVivoLiverSingle - LPS.Low.6hr	LPS	L		6h	0.772512	-0.870077		-1.57349	-0.136672	0.126322	-0.00281843	-0.793525	-0.0860353	-0.559398	-0.290657		-0.602734	-1.60863						-0.0521945		-1.33283	-0.0385343	0.45203	0.991073				-2.92188		-1.92178		-0.765532					0.0141822	-0.118065	-0.0436884
TG-GATES	Rat	Liver	vivo	bolus	TG-RVivoLiverSingle - diclofenac.High.24hr	Diclofenac	H		24h	0.168365	-0.867601		-1.89905	0.105951	-0.228316	0.369911	-0.444878	-0.264054	-1.44277	0.269989		-0.712445	-0.793153						0.024158		-0.776306	0.0882443	-0.375297	0.511464				-4.32281		-2.28394		-4.89469					0.0494767	-0.36688	-0.0605132
PREDICT-IV	Rat	Liver	vitro	repeat	PIV Rvitro Repeat PRH - CHLPRZ_HD14_LFC	Chlorpromazine	H		14d	0.0586001	-0.859134	-0.000397187	1.4169	-1.25516	-0.0172446	0.124875	0.082488	0.0976279	-0.185545		0.0554987	2.00286	0.0775855	0.0167861	0.0251834	0.392888	0.00552947	0.0199673	0.502125	-0.088653	0.552381	0.0281627	0.258215	0.290777	0.0157808	-0.0540163	-0.0527581	0.0445572		0.0174776	0.142412	-1.07538	-0.0205		0.163399	-0.173141	0.0304468	-0.237306	0.0321103
TG-GATES	Rat	Liver	vivo	bolus	TG-RVivoLiverSingle - LPS.High.6hr	LPS	H		6h	0.48784	-0.851823		-1.68043	-0.120044	-0.800018	-0.462871	-0.833878	-0.474786	-0.476663	-0.452369		-0.737344	-1.11566						-0.102485		-2.34671	0.011313	-0.301724	2.16495				-2.95884		-1.48039		-0.776027					-0.0939925	-0.278695	-0.112369
TG-GATES	Rat	Liver	vivo	bolus	TG-RVivoLiverSingle - tunicamycin.High.9hr	Tunicamycin	H		9h	0.595086	-0.84699		-0.0653251	0.146359	0.145689	0.0492279	-1.03861	-0.28227	-0.341244	-0.329869		1.28697	-0.234786						0.0263297		0.621901	0.0940722	-0.207473	0.299767				1.28431		-0.668967		-0.899994					-0.062175	-0.232084	-0.0152448
TG-GATES	Rat	Liver	vitro	bolus	TG-Rvitro PRH - tacrine.High.24hr	Tacrine	H		24h	0.398232	-0.843294		-0.389309	-0.899745	-0.770502	-0.52524	-0.666234	0.357059	0.260827	-0.358417	0.75727	0.860315	0.0224056	-0.063962	0.11868			-0.00223806	0.0681352	1.03597	-0.294516	0.0101585	-0.306076	-0.752265				-0.00411981		-1.30424		-3.24871				-0.206912	-0.0544192	0.647823	0.100306
TG-GATES	Rat	Liver	vivo	bolus	TG-RVivoLiverSingle - cycloheximide.Middle.24hr	Cycloheximide	M		24h	-0.41132	-0.822157		0.0512543	0.472523	-0.310879	-0.19976	-0.145474	-0.0109685	-1.9769	-0.218618		0.313612	0.0559238						0.0139165		-0.414942	-0.116759	0.15992	-0.237432				-0.16022		-0.46272		0.659769					0.0424376	-1.33404	-0.00930425
TG-GATES	Rat	Liver	vivo	bolus	TG-RVivoLiverSingle - ethionamide.Low.3hr	Ethionamide	L		3h	0.26254	-0.820862		0.196886	-0.31114	-0.66071	-0.251898	-0.244045	-0.29324	-0.232497	-0.157843		0.0958401	0.0480458						-0.134415		0.812887	-0.0261709	-0.318239	0.449077				0.0101621		-0.146718		-0.506409					-0.0644014	-0.215072	0.0128209
TG-GATES	Rat	Liver	vitro	bolus	TG-Rvitro PRH - theophylline.High.24hr	Theophylline	H		24h	-0.270061	-0.820416		-1.35707	-0.289923	-0.341534	1.21804	-1.15267	-0.226242	-0.451069	-0.332905	0.0790763	1.06455	0.0715351	-0.167526	0.380387			-0.448771	0.061805	-0.411583	0.690333	-0.0231285	0.648008	-0.997438				0.0810368		-1.89904		-1.59978				0.143212	0.0932413	1.48072	0.2455
TG-GATES	Rat	Liver	vivo	bolus	TG-RVivoLiverSingle - ethionamide.Middle.9hr	Ethionamide	M		9h	0.48184	-0.819046		0.531599	0.254481	1.03914	-0.166166	-1.29241	-0.458731	-0.457861	-0.396101		2.10936	0.0530399						0.285969		-0.0115135	-0.126086	-0.123482	0.618752				-1.12526		-0.780588		-0.344123					-0.191482	-0.534469	-0.0255416
TG-GATES	Rat	Liver	vitro	bolus	TG-Rvitro PRH - ethionine.High.24hr	Ethionine	H		24h	-1.31169	-0.816002		-2.57973	-0.345579	-0.357165	-0.361966	-1.81144	-1.44303	-0.592743	-1.40668	0.100389	-1.93118	-0.0709901	0.062808	0.498221			0.23187	-0.92812	-0.0578665	0.241086	-0.0177366	-0.0236636	-0.215139				0.108103		1.50557		-0.415197				-0.220067	-0.694395	0.493804	0.159165
TG-GATES	Rat	Liver	vivo	bolus	TG-RVivoLiverSingle - bortezomib.Middle.6hr	Bortezomib	M		6h	0.815098	-0.809078		1.21833	0.974338	-0.87336	0.0725775	-0.902885	1.08815	-1.55696	-0.950068		0.506393	-2.46994						-0.207625		0.276168	0.111485	0.929383	1.59276				-2.98095		-2.99075		-2.36578					-0.165772	-2.24909	-0.131224
carcinoGENOMICS	Human	Kidney	vitro	bolus	CX HVitro RPTEC 6h - TDP vs DMSO	Tris(2,3-dibromopropyl)phosphate	IC10	1.26	6h	-0.0720015	-0.808454	0.391664	-0.157421	0.251142	0.117404	0.25017	0.422236		0.254473	-0.0563478	-0.459885		0.149749	0.721226	1.05097	0.364595	0.216805	-0.15479	-0.266642	-0.0486193	-0.0972691	0.076561	0.174504		-0.0194931	-0.00488472	0.397132	0.391469		0.226595	-0.0404282	0.0870647	0.572514	2.80029	-0.223019	0.106213	-0.0396118	-0.0269237	2.53887
TG-GATES	Rat	Liver	vivo	bolus	TG-RVivoLiverSingle - LPS.Middle.6hr	LPS	M		6h	0.628462	-0.79167		-1.48043	-0.293341	-0.502174	-0.663156	-0.631002	-0.484541	-0.341273	-0.467792		-0.605715	-1.26915						-0.106827		-2.14925	-0.0728167	0.0266358	2.16313				-2.1688		-1.28002		-0.774253					-0.0899218	-0.584967	-0.0383701
TG-GATES	Rat	Liver	vitro	bolus	TG-Rvitro PRH - naproxen.High.24hr	Naproxen	H		24h	0.16554	-0.788823		-0.262052	-1.36331	0.168071	0.383129	-0.110606	0.243361	0.223433	0.0379302	0.23987	2.69883	-0.292333	-0.261746	0.189714			-0.68162	0.248266	0.94237	0.417652	0.180398	0.568651	-0.6129				-0.19541		-0.930332		1.06982				0.0534499	-0.303125	0.268837	0.1626
TG-GATES	Rat	Liver	vivo	bolus	TG-RVivoLiverSingle - ethionine.High.24hr	Ethionine	H		24h	0.182858	-0.780305		-0.0201821	0.0483295	0.0470979	-0.0107779	0.174612	0.483813	-0.177878	-0.276146		-0.141244	0.0145411						-0.0634391		-0.342077	0.0517198	0.110253	0.060541				-0.117553		0.351223		1.99717					-0.169252	0.692659	-0.083267
TG-GATES	Rat	Liver	vivo	bolus	TG-RVivoLiverSingle - ethionamide.High.3hr	Ethionamide	H		3h	0.122093	-0.779399		0.0371538	-0.510275	-0.745891	-0.243884	0.150636	-0.372532	-0.249394	-0.167181		0.105723	-0.434544						-0.189756		0.835405	-0.000893001	-0.425375	0.388615				-0.328403		-0.168932		-0.986487					-0.0854356	-0.275937	-0.0049053
TG-GATES	Human	Liver	vitro	bolus	TG-HVitro PHH - ranitidine.High.24hr	Ranitidine	H		24h	-0.351149	-0.778684	0.160761	0.0863053	-0.63655	-0.391721	0.120131	0.558975	0.58647	-0.16408	-0.245919	0.403187		0.587254	-0.0346369	-0.0159245	-0.126693	-0.0675528	-0.153236	0.58573	0.717649	0.558836	-0.0376572	-0.413823		0.149371	0.459635	-0.691155	-0.0137262	-0.181712	-0.0643559	-0.224763	-1.38665	-0.113981	0.0333482	0.443669	0.0735746	-0.0806972		0.104791
TG-GATES	Human	Liver	vitro	bolus	TG-HVitro PHH - cycloheximide.Middle.24hr	Cycloheximide	M		24h	-0.904031	-0.777346	0.173832	-0.759815	-0.51964	0.340409	-0.0582011	-0.659979	0.0301975	-0.418348	-0.0789445	0.291907		-1.19446	0.113958	-0.122135	-0.0278621	0.0493629	0.139071	-0.345645	-0.153878	0.971774	0.445387	0.173099		-0.35	-0.372501	-2.69976	-0.224487	-0.157081	-0.10296	0.78483	-2.41156	-0.299428	0.0636027	-0.220228	0.13369	-0.122217		0.0430167
TG-GATES	Rat	Liver	vivo	bolus	TG-RVivoLiverSingle - ethionamide.Middle.6hr	Ethionamide	M		6h	0.767119	-0.775364		0.643664	0.273558	0.963495	0.0569393	-0.744544	-0.375465	-0.113328	-0.260967		1.73168	-0.0354966						-0.020112		0.887485	0.13459	0.0745507	0.552401				0.338987		-0.727399		-0.486718					0.0649562	-0.499558	-0.00458429
TG-GATES	Rat	Liver	vivo	bolus	TG-RVivoLiverSingle - ethionamide.Middle.3hr	Ethionamide	M		3h	0.29504	-0.773194		0.0206749	-0.274992	-0.613706	-0.0606773	0.0381465	-0.298575	-0.255992	-0.11316		0.251824	-0.0140037						-0.157825		1.30946	0.0667012	-0.472276	0.515074				-0.117105		-0.411222		-0.566922					-0.0878613	-0.202061	0.0124547
TG-GATES	Rat	Liver	vivo	repeat	TG-RVivoLiverRepeat - naproxen.High.4day	Naproxen	H		4d	-0.188226	-0.7723		-1.67529	0.313679	-0.135342	0.298055	0.153942	-0.119793	-0.196632	-0.0117391		0.516273	-0.64018						0.0526842		-0.0536045	-0.0800027	-0.0165139	-0.0553692				-4.62022		-1.91532		-2.84384					0.000759064	0.0818321	-0.0611916
TG-GATES	Rat	Liver	vivo	repeat	TG-RVivoLiverRepeat - meloxicam.High.4day	Meloxicam	H		4d	0.34791	-0.761498		-1.20416	0.156905	-0.349767	0.0744586	1.08371	-0.0680627	-0.575299	0.308366		0.374022	0.104679						-0.0466906		-0.128511	-0.00428097	0.0517087	0.167275				-2.14439		-0.617436		-0.146171					0.0421791	0.0326463	-0.0558332
TG-GATES	Rat	Liver	vitro	bolus	TG-Rvitro PRH - caffeine.High.24hr	Caffeine	H		24h	-0.243812	-0.758896		-0.246311	1.29938	-0.0889877	1.256	-1.45585	0.0579437	-0.495566	-0.575019	0.352414	0.516996	0.156191	-0.0199805	0.123753			-0.702685	0.099052	-0.320483	1.14162	-0.138545	0.884425	-1.08423				0.103847		-1.11578		-0.371817				-0.179983	0.448941	1.22886	0.0704078
carcinoGENOMICS	Human	Kidney	vitro	bolus	CX HVitro RPTEC 24h - MON vs DMSO	Monuron	IC10	200	24h	0.392234	-0.757219	-0.0730839	-0.217799	-0.244185	-0.235377	-0.0608692	0.0982761		0.154409	0.0485153	0.47238		-2.37877	-0.2609	0.0639997	-0.336364	0.257012	0.246949	-0.107126	0.420494	0.344147	-0.328323	0.589901		0.107991	0.0529823	0.303041	0.101952		0.183374	0.0464268	-0.0487328	0.214281	1.2071	-0.209598	0.284732	-0.117839	-0.133604	-1.93784
TG-GATES	Rat	Liver	vivo	repeat	TG-RVivoLiverRepeat - thioacetamide.High.4day	Thioacetamide	H		4d	-0.230463	-0.751624		0.967336	0.789174	0.262684	0.348833	0.227486	0.356679	-0.661347	-0.557271		0.708882	-0.515089						-0.0572167		-0.669792	-0.042557	-0.342631	-0.425789				-1.525		0.140994		3.15241					0.0160133	-0.630402	-0.312679
TG-GATES	Rat	Liver	vivo	bolus	TG-RVivoLiverSingle - sulindac.High.24hr	Sulindac	H		24h	0.428482	-0.747567		-1.5753	0.378652	-0.483625	0.155746	-0.122728	-0.175668	-0.508751	0.125015		-0.779568	-1.72204						-0.0489225		-1.12439	0.0445073	-0.219751	0.0920202				-4.65216		-2.10785		-1.28994					-0.00932468	-0.147733	-0.105973
TG-GATES	Rat	Liver	vivo	bolus	TG-RVivoLiverSingle - bortezomib.High.9hr	Bortezomib	H		9h	1.11595	-0.744201		1.15053	1.59625	-0.622455	0.148995	-0.0355851	1.06945	-1.01774	-1.27075		-0.236444	-5.53543						0.191139		-0.538137	-0.201567	1.75812	1.58812				-2.85278		-3.89898		-4.35856					-0.135848	-4.33451	-0.23845
PREDICT-IV	Rat	Liver	vitro	repeat	PIV Rvitro Repeat PRH - METFMN_HD14_LFC	Metformin	H		14d	0.751515	-0.738851	-0.0134991	-0.15603	-2.14801	0.0203723	0.668706	-0.0256128	-0.476853	0.358383		0.099189	2.50501	-1.57146	0.0125207	-0.0724737	0.77185	0.212561	-0.0386961	1.53422	0.044402	-1.30001	0.0373603	0.135122	-0.42046	-0.0445236	0.0254684	-0.250463	-1.17698		-0.0486208	1.48516	-1.04014	-0.0836592		0.328225	-0.364571	0.00194259	-0.559433	-0.333151
TG-GATES	Human	Liver	vitro	bolus	TG-HVitro PHH - cycloheximide.Middle.8hr	Cycloheximide	M		8h	-0.118902	-0.736433	0.0617821	-0.464949	-0.172596	-0.518475	-0.193674	-0.475599	-0.106113	-0.159773	-0.304227	-0.344194		-0.53097	0.0033116	0.034655	0.132476	-0.0812346	0.0379579	-0.431055	-0.570706	1.82098	0.621825	0.0182301		-0.129762	-0.50279	-1.83379	-0.0525225	-0.135504	-0.456057	-0.318556	-1.58311	0.0566453	-0.0438274	-0.552119	-0.00523217	-0.135496		-0.0545863
TG-GATES	Rat	Kidney	vivo	repeat	TG-RVivoKidneyRepeat - cisplatin.High.29day	Cisplatin	H		29d	0.213234	-0.734954	0.589156	2.79179	0.386074	-0.39225	0.830081	-1.1678	0.919654	0.024221	-1.48985	1.32905	-0.588796	-1.48385		-0.5405			0.671058	-0.718386	-0.367258	0.737391	-0.0332255	1.35088	0.0092466				-4.58878		0.115699		-0.0197535				-0.70853	-0.0611446	-3.70558	0.295911
TG-GATES	Rat	Liver	vivo	bolus	TG-RVivoLiverSingle - nitrosodiethylamine.High.9hr	Nitrosodiethylamine	H		9h	0.124401	-0.731239		-0.162541	0.450134	-1.07144	-0.086327	-1.04095	1.01323	-1.15906	-0.0203911		-0.0641026	-0.870376						-0.611383		-0.1167	-0.0648284	-0.264723	-0.304192				-2.09591		-1.31357		1.07443					-0.0102678	0.0315827	0.0300206
TG-GATES	Rat	Liver	vivo	bolus	TG-RVivoLiverSingle - nitrosodiethylamine.High.24hr	Nitrosodiethylamine	H		24h	-0.0857947	-0.7291		-0.343382	1.49603	-0.736694	0.186316	-1.86196	1.38898	-2.00259	0.874865		0.444158	-1.16936						-0.561547		0.10605	-0.130886	0.547556	-0.087117				-2.41535		-2.17636		1.94472					0.0564267	-0.585154	-0.0563327
TG-GATES	Rat	Liver	vitro	bolus	TG-Rvitro PRH - papaverine.High.24hr	Papaverine	H		24h	-0.329216	-0.722968		-2.58347	-1.75446	-3.10492	0.525357	-0.958457	-0.500379	-1.02815	-0.732644	0.178556	-1.67051	0.0424252	0.120959	0.187898			-0.296288	-0.346468	-0.195265	-1.13455	-0.0606556	-0.0797801	0.152757				0.0889551		-0.764295		-2.3097				-0.522707	-0.404536	-0.0272458	0.18267
TG-GATES	Rat	Liver	vivo	bolus	TG-RVivoLiverSingle - meloxicam.High.24hr	Meloxicam	H		24h	0.258858	-0.715862		-1.28066	0.0939803	-0.138154	0.0958734	0.776259	0.086063	-0.51036	0.0224097		0.0631575	-0.786713						0.199141		-0.590488	0.112279	-0.15744	0.100627				-2.61096		-1.16057		-1.36348					0.24208	0.226291	-0.10702
TG-GATES	Rat	Liver	vivo	repeat	TG-RVivoLiverRepeat - thioacetamide.High.29day	Thioacetamide	H		29d	-0.203641	-0.709977		1.78657	1.28162	1.93715	0.321857	0.526136	0.783124	-1.43192	-1.226		1.27363	-1.42091						-0.0551525		0.765737	-0.104638	-0.0474053	-0.2266				-3.05293		-1.45153		5.33697					-0.269578	-1.53158	-0.760493
TG-GATES	Rat	Liver	vitro	bolus	TG-Rvitro PRH - colchicine.Low.24hr	Colchicine	L		24h	0.257981	-0.705461		0.0569605	-0.14907	-0.689557	0.0664433	0.222125	0.142764	-0.0678699	-0.501686	0.119237	0.769524	-0.202673	-0.0708317	0.045883			-0.158272	0.105851	1.11348	-0.902207	0.2132	-0.310034	0.18242				-0.200155		-0.252954		-4.52021				-0.150766	-0.0872833	0.0556321	-0.0647871
carcinoGENOMICS	Human	Kidney	vitro	bolus	CX HVitro RPTEC 72h - NFE vs DMSO	Nifedipine	IC10	10	72h	0.333671	-0.705253	-0.175323	-0.266185	-0.255219	-0.519821	0.0528851	-1.5673	0.227283	0.173901	0.0166273	0.270775		-1.86777	-1.18216	-0.110145	-0.544755	0.0150433	0.312285	0.0249281	0.0632763	0.186501	-0.456657	0.0711699		0.120205	0.253558	-0.350667	-0.0148687		-0.0238104	0.323019	-0.303661	-0.176571	-0.0984105	-0.844881	0.104673	0.0302372	-0.215535	-1.06742
TG-GATES	Human	Liver	vitro	bolus	TG-HVitro PHH - phenobarbital.High.8hr	Phenobarbital	H		8h	0.114844	-0.700195	0.0941762	-0.112765	-0.430357	-0.380597	0.00115682	-0.246094	0.283995	-1.18731	-0.637465	0.334852		-0.0103375	0.212519	0.30939	0.22939	-0.440789	0.607282	-0.951287	-0.0812033	-0.0241984	0.120332	0.220883		0.108854	-0.153072	-1.00332	0.0281897	-0.216136	-0.356809	-0.531627	-0.621278	0.312135	0.094418	-0.343948	-0.461386	0.237584		0.202728
TG-GATES	Rat	Liver	vitro	bolus	TG-Rvitro PRH - enalapril.High.24hr	Enalapril	H		24h	0.324675	-0.689543		-1.0133	-1.49315	-1.37503	-0.424163	-0.383212	-0.460063	-0.121511	-0.817775	0.440862	0.133816	0.109128	0.119929	0.0576709			0.0787664	0.0749883	2.01176	0.251343	-0.0330174	0.306481	-0.293519				0.276196		0.165416		-2.05461				-0.115118	-0.582869	1.0438	0.107983
TG-GATES	Rat	Liver	vivo	bolus	TG-RVivoLiverSingle - N-nitrosomorpholine.Middle.24hr	N-nitrosomorpholine	M		24h	-0.113553	-0.684991		-0.717463	0.740786	-1.73633	0.120731	-1.43791	1.36378	-1.4893	0.504627		-0.00371592	-0.847313						-0.915485		-0.793346	-0.0507066	0.0622497	-0.00394604				-4.14487		-1.53768		1.69826					-0.095572	0.32412	0.0455978
TG-GATES	Rat	Liver	vivo	repeat	TG-RVivoLiverRepeat - nitrosodiethylamine.High.15day	Nitrosodiethylamine	H		15d	-0.81379	-0.683935		-0.322289	2.87955	0.192019	2.16765	-0.835689	1.87254	-3.32872	-0.101693		1.55646	-0.163967						-0.0341804		-0.380597	-0.286475	-1.07415	-0.00316566				-6.03296		-5.23924		2.80094					-0.366333	-2.72624	-1.15357
TG-GATES	Rat	Liver	vivo	bolus	TG-RVivoLiverSingle - naproxen.High.24hr	Naproxen	H		24h	0.0476744	-0.677842		-1.88132	0.180048	0.106098	0.096116	0.10073	-0.259223	-0.133633	0.345251		-0.337613	-0.432477						0.137084		-0.281822	-0.0800295	0.0588043	-0.0347921				-2.73115		-1.23195		-2.45324					0.0607196	0.373383	-0.0177588
TG-GATES	Rat	Liver	vivo	repeat	TG-RVivoLiverRepeat - thioacetamide.High.15day	Thioacetamide	H		15d	-0.125563	-0.676725		1.50359	0.644888	1.95324	0.478258	0.95446	0.297088	-0.548381	-0.809282		0.593648	-1.12722						-0.160836		0.0669087	-0.153283	-0.34225	-0.335364				-2.45413		0.326575		5.54628					-0.0789657	-0.126393	-0.368174
TG-GATES	Human	Liver	vitro	bolus	TG-HVitro PHH - N-methyl-N-nitrosourea.Middle.24hr	N-methyl-N-nitrosourea	M		24h	-0.291518	-0.676301	0.0037025	-0.450273	-1.40989	-0.399987	-0.0173926	-0.944768	0.999682	-0.939026	-0.583688	0.0683191		-1.09214	0.261093	0.143485	0.0254613	0.820744	0.317596	-0.245284	0.401847	0.268961	0.48067	0.65263		-0.234746	0.0257134	-0.0739354	0.0801879	-0.0475733	-0.313875	-0.226525	-2.53071	-0.0548893	0.00223949	0.704822	0.292381	-0.455209		0.136981
carcinoGENOMICS	Human	Kidney	vitro	bolus	CX HVitro RPTEC 24h - EHN vs DMSO	N-Ethyl-N-(2- hydroxyethyl)nitrosamine	IC10	10000	24h	0.0493307	-0.668498	0.31593	0.943644	0.187981	0.324929	0.386783	-3.05157		0.466097	-0.173304	-0.843828		1.57079	0.724829	-0.422268	0.110024	0.0678616	0.169699	0.165257	-0.387574	0.132447	-0.133564	0.0918827		-0.286293	0.107521	0.299415	0.318241		0.259088	0.00127792	0.302373	0.671332	-0.275558	-0.111745	0.1709	0.022048	-0.152915	2.35461
TG-GATES	Rat	Liver	vitro	bolus	TG-Rvitro PRH - disopyramide.High.24hr	Disopyramide	H		24h	0.649259	-0.662978		-0.613437	-0.678076	-0.567234	-0.0291379	-1.07255	-0.474303	0.190063	-0.76349	0.695146	1.00785	-0.0606316	-0.041745	0.0341038			0.227697	0.00444073	1.66231	-0.743623	0.123217	0.0305418	-0.390402				0.165746		-1.00271		-4.20088				0.171196	-0.229848	-0.444039	-0.0150308
TG-GATES	Rat	Liver	vivo	repeat	TG-RVivoLiverRepeat - lornoxicam.High.8day	Lornoxicam	H		8d	0.215492	-0.658899		-1.25261	0.205564	-0.687499	-0.0741062	0.858031	0.105312	0.158335	0.861188		-0.432307	-0.656588						-0.304827		0.242576	0.213068	0.131868	-0.0293703				-3.1667		-0.90882		0.758658					0.18158	0.195048	-0.0582766
TG-GATES	Rat	Liver	vivo	repeat	TG-RVivoLiverRepeat - ethionine.High.4day	Ethionine	H		4d	0.110485	-0.658325		-0.630559	0.53364	0.125761	0.215027	-0.464973	0.0758829	-0.380471	-0.382105		0.750242	-0.778468						-0.0888995		-0.418352	0.0356851	-0.387936	-0.0662286				-0.386952		-0.441066		2.92486					0.0604524	0.236086	-0.127756
TG-GATES	Rat	Kidney	vivo	repeat	TG-RVivoKidneyRepeat - puromycin aminonucleoside.Middle.29day	Puromycin	M		29d	-0.413241	-0.654391	0.421728	0.0155811	0.690516	-0.827628	0.715747	-0.970609	0.600779	-0.0736119	-0.727735	0.199192	0.282031	-0.553546		-0.929769			0.464766	-0.439546	-0.743846	0.169301	0.119857	0.347302	-1.54097				-0.29676		0.0117376		0.105804				-0.412716	0.335243	-1.79005	-0.291146
TG-GATES	Rat	Liver	vitro	bolus	TG-Rvitro PRH - ranitidine.High.8hr	Ranitidine	H		8h	0.135882	-0.647496		-0.479586	-0.149544	-0.775224	-0.00185815	-0.778936	-0.416191	0.0686134	-0.527459	1.06879	0.205585	0.192049	-0.068452	-0.0853663			-0.226687	0.355415	0.964084	0.0409419	-0.0241592	-0.546639	-0.429346				-0.113293		0.11953		-0.127391				0.18516	0.0397879	-0.11978	0.0647199
carcinoGENOMICS	Human	Kidney	vitro	bolus	CX HVitro RPTEC 72h - NTA vs DMSO	Nitrilotriacetic acid	IC10	500	72h	-0.147207	-0.641948	0.0492897	-1.38075	0.323364	0.0657969	0.21348	-0.0388966	0.18484	0.0112982	0.191515	0.0926847		-0.706067	-0.643286	0.479011	-1.48739	0.207042	-0.0457373	-0.120014	0.112594	-0.0296774	-0.0839868	0.0887384		-0.162812	-0.00882339	1.34236	0.837475		0.899757	-0.254292	0.0495872	0.289577	1.37358	-0.0544615	-0.12903	0.023138	0.0879645	1.66755
TG-GATES	Rat	Liver	vivo	bolus	TG-RVivoLiverSingle - bortezomib.High.3hr	Bortezomib	H		3h	0.850633	-0.637705		1.19051	0.919603	-0.985526	-0.245374	-0.329734	0.755736	-1.08442	-0.232435		0.0945005	-0.600904						-0.242345		-0.50009	0.103528	-0.913637	0.540413				-0.438297		-1.51385		-0.205924					0.0380427	-0.26033	-0.146737
TG-GATES	Rat	Liver	vivo	bolus	TG-RVivoLiverSingle - ethionine.Middle.24hr	Ethionine	M		24h	-0.0275455	-0.63529		0.629318	0.0471813	-0.150364	-0.0263616	0.154669	0.187556	0.298379	-0.323781		-0.203042	1.00924						0.0566843		-0.42377	0.0450166	-0.0346696	-0.0478785				0.474517		-0.098112		1.09878					-0.0905787	0.744924	-0.0140399
TG-GATES	Human	Liver	vitro	bolus	TG-HVitro PHH - nimesulide.High.24hr	Nimesulide	H		24h	0.172079	-0.63311	0.106117	-0.415305	-1.15874	-0.371579	-0.268703	-0.275569	0.237082	-0.640916	-0.731972	0.02173		-0.806354	0.349336	-0.0131145	0.103271	-0.138226	0.469286	0.00979544	0.634675	-0.226586	0.139925	0.469114		0.0964096	0.249442	-1.29985	0.119568	-0.0734578	-0.528975	-0.852168	-1.81358	0.0667399	0.0553302	0.167307	-0.222568	0.0366268		0.470244
TG-GATES	Rat	Liver	vivo	repeat	TG-RVivoLiverRepeat - meloxicam.High.8day	Meloxicam	H		8d	0.100284	-0.625758		-2.35937	0.498444	-0.714456	0.215557	0.382962	-0.140249	-0.763514	0.659762		-0.824103	-0.468992						0.098149		-0.420953	0.0350594	0.172834	0.1026				-4.66116		-2.31138		-1.01258					0.0490516	0.326622	-0.0191009
TG-GATES	Rat	Liver	vitro	bolus	TG-Rvitro PRH - etoposide.High.24hr	Etoposide	H		24h	-0.0534178	-0.625508		-0.133151	0.318161	-0.277008	-0.0584624	0.157214	0.728762	-0.000841596	0.326973	-0.227684	-0.285342	0.720768	-0.272049	0.273607			-0.488844	-0.984783	0.412653	0.553328	0.313034	0.107339	-0.704672				0.232542		0.0875704		1.63386				0.222073	0.0440908	0.315411	0.115821
PREDICT-IV	Human	Kidney	vitro	repeat	HVitroPIV RPTEC - ZOLACD-NORM_HD3_LFC	Zoledronate	H		3d	-0.342962	-0.622597	0.259021	-0.0694555	-0.286394	-0.172326	-0.633119	0.0477944	0.161634	-0.0725426	0.224783	-0.0291872	0.123135	0.349151	0.0744549	0.130979	-1.11549	0.0531533	-0.554366	0.113106	-0.329948	0.0106347	-0.00442273	-0.190628	-0.0327211	-0.0880351	-0.0807526	0.52067	0.033003	-0.361034	0.498113	-0.468936	-0.0185894	0.797472	-0.0759716	0.0206285	-0.138043	0.681513	-0.327435	0.072765
TG-GATES	Rat	Liver	vivo	bolus	TG-RVivoLiverSingle - LPS.Middle.24hr	LPS	M		24h	0.0166254	-0.62188		-0.634989	-0.293032	0.0151251	0.233558	0.361929	-0.197925	-0.440294	0.091262		-0.0333314	0.48579						-0.0225526		-0.284087	0.0333271	0.0454667	-0.0922618				-0.633574		-0.613294		-0.373138					-0.00219982	0.212045	-0.0360383
TG-GATES	Rat	Liver	vivo	bolus	TG-RVivoLiverSingle - ethionamide.Low.9hr	Ethionamide	L		9h	0.388535	-0.620962		0.65347	0.567386	0.955478	-0.173113	-1.10462	-0.356815	-0.643426	-0.374933		1.83427	0.485438						0.313565		-0.298655	-0.197395	0.11746	0.42291				-0.402516		-0.963059		-0.0858292					-0.319971	-0.770597	-0.0110842
TG-GATES	Rat	Liver	vivo	repeat	TG-RVivoLiverRepeat - lornoxicam.High.4day	Lornoxicam	H		4d	0.424017	-0.620919		-0.944936	0.239229	-0.109263	0.267189	0.480441	0.0180133	-0.787912	0.437077		-0.158709	-0.368786						0.00619206		0.200566	0.0292893	0.380595	0.0151643				-1.87662		-0.442055		-0.144644					0.0177794	0.26481	-0.0157461
TG-GATES	Rat	Liver	vivo	bolus	TG-RVivoLiverSingle - ethionamide.Low.6hr	Ethionamide	L		6h	0.622728	-0.619878		0.487027	0.127185	0.796781	-0.00389381	-0.853868	-0.392409	-0.163807	-0.318709		0.902864	0.0506722						0.145819		0.315817	0.173519	0.0944473	0.156844				0.494962		-0.350186		-0.45107					0.224396	-0.143517	-0.000680322
TG-GATES	Rat	Liver	vivo	repeat	TG-RVivoLiverRepeat - acetamidofluorene.Low.15day	Acetamidofluorene	L		15d	-0.212264	-0.614253		1.00367	1.58444	1.29161	0.0396708	0.402599	1.22863	-0.990925	0.409178		0.568098	-1.93024						-0.138056		-0.0191426	0.0203969	0.233946	-0.112688				-1.98852		-1.05219		4.89292					-0.246087	-2.04153	-0.169053
TG-GATES	Rat	Liver	vivo	bolus	TG-RVivoLiverSingle - WY-14643.High.24hr	WY-14643	H		24h	0.102432	-0.610438		-0.779622	-0.0116417	-0.417321	0.0455728	0.375038	0.565611	-0.15105	-0.227666		2.95618	0.0963084						-0.0231314		-0.390448	-0.0224799	0.261034	-0.248248				-0.364699		-0.0154027		2.40677					-0.0589115	-0.142023	-0.139773
TG-GATES	Rat	Liver	vitro	bolus	TG-Rvitro PRH - tannic acid.High.24hr	Tannic acid	H		24h	0.21109	-0.610253		-0.754029	-0.794434	-2.56423	0.0894089	-0.0456165	0.166818	-0.513734	-0.0659496	-0.524126	-0.812391	0.574181	0.492118	0.206415			-0.859297	-1.53354	0.303224	-0.317838	-0.143968	-1.02741	-0.418123				0.241841		0.332082		-2.10329				-1.11724	-0.0954988	0.491762	0.188547
TG-GATES	Rat	Liver	vitro	bolus	TG-Rvitro PRH - venlafaxine.Low.24hr	Venlafaxine	L		24h	0.520592	-0.610212		-0.0890236	-0.198653	-0.246621	0.00107216	-0.493092	-0.303734	0.581062	-0.530409	1.07007	0.49793	-0.0495517	-0.345595	-0.318378			-0.68436	0.656645	1.02943	0.765118	0.18573	-0.12725	-0.518363				0.0324753		-0.785489		-2.4864				-0.0627491	-0.0646554	-0.261562	0.121707
TG-GATES	Rat	Liver	vitro	bolus	TG-Rvitro PRH - nitrosodiethylamine.High.8hr	Nitrosodiethylamine	H		8h	-0.0597169	-0.60996		-0.816809	-0.947253	-1.11432	0.0600464	-0.922993	0.0257284	-0.15708	-0.0391779	-0.017562	-0.134813	-0.247005	-0.00536937	0.255909			-0.137611	-0.645029	-0.324958	-0.422776	0.299715	-0.0703766	-0.584562				0.13691		-0.175851		0.0503509				0.155354	0.237807	0.293288	0.0211435
TG-GATES	Rat	Liver	vivo	repeat	TG-RVivoLiverRepeat - ethionine.High.8day	Ethionine	H		8d	0.0498536	-0.602497		0.0513092	0.737449	-0.132425	0.13176	0.684724	-0.0251409	-0.129767	-0.476285		-0.0333257	0.227806						-0.303194		-0.557559	-0.0748754	-0.262924	-0.152167				-0.605548		0.604164		3.22947					0.0661865	-0.911528	-0.350727
TG-GATES	Rat	Liver	vivo	bolus	TG-RVivoLiverSingle - ethionamide.High.24hr	Ethionamide	H		24h	0.242521	-0.60249		1.09275	1.49583	2.75531	-0.0740314	-1.67408	-0.391021	-0.326102	-0.472674		2.37337	-2.01576						0.170742		-0.256643	0.000426666	-0.609674	-0.139866				-2.28407		-2.39181		0.64325					-0.173045	-0.0658762	-0.0219528
TG-GATES	Rat	Liver	vivo	repeat	TG-RVivoLiverRepeat - thioacetamide.High.8day	Thioacetamide	H		8d	-0.239208	-0.593943		1.64059	0.819081	1.43716	0.182568	-0.105819	0.426363	-1.21101	-0.940088		0.428912	-1.2183						0.00801963		-0.127878	-0.178475	-0.65071	-0.487357				-2.54806		-0.0574047		2.58696					-0.250896	-0.275947	-0.3298
TG-GATES	Human	Liver	vitro	bolus	TG-HVitro PHH - ranitidine.High.8hr	Ranitidine	H		8h	-0.311626	-0.591506	0.113125	-0.225162	-0.511026	-0.271906	-0.238505	0.004221	0.13543	-0.208674	-0.439717	0.0412801		-0.0246319	0.0734952	0.0789763	0.303246	-0.100771	0.0850978	0.173778	0.208684	0.965019	0.0247492	-0.0297169		0.0342036	0.119614	-0.547194	-0.135346	-0.226157	-0.167543	-0.311843	-0.540714	-0.0143314	0.0799985	0.426628	-0.563982	-0.26432		0.119837
TG-GATES	Human	Liver	vitro	bolus	TG-HVitro PHH - nimesulide.High.8hr	Nimesulide	H		8h	-0.0744161	-0.58954	0.0980821	-0.315353	-0.418556	-0.168514	-0.22234	-0.58533	-0.051874	-0.367107	-0.417693	0.0433116		0.100586	0.207761	0.104829	0.417048	-0.0440553	0.101074	0.0794785	0.193248	0.632724	-0.0228188	0.0224966		-0.119223	0.0179802	-1.23263	-0.0678035	-0.0799243	-0.455944	-0.53264	-1.49367	-0.0528643	-0.0372893	-0.0419218	-0.074338	0.142006		0.269118
TG-GATES	Human	Liver	vitro	bolus	TG-HVitro PHH - cycloheximide.High.8hr	Cycloheximide	H		8h	0.064999	-0.58679	0.049604	-0.587132	-0.0360341	-0.551057	-0.450203	-0.459348	-0.125304	-0.263887	-0.42878	-0.413156		-0.479559	0.105269	0.085965	0.109786	-0.139935	-0.0190872	-0.727547	-0.780202	1.78056	0.789558	-0.0311366		-0.0792677	-0.688095	-1.93187	-0.0887603	-0.113448	-0.470249	-0.558102	-1.43745	0.0410784	-0.00888614	-0.497636	0.288547	-0.0409583		-0.00737611
TG-GATES	Rat	Liver	vivo	repeat	TG-RVivoLiverRepeat - indomethacin.High.4day	Indomethacin	H		4d	0.303112	-0.582198		-0.92908	0.0618871	-0.184437	0.1423	0.0763807	-0.0683097	-0.189406	0.100717		-0.560821	-0.24153						-0.0529163		-0.601041	0.0811875	-0.0552236	0.0114913				-1.38399		0.0838823		-1.11589					0.235272	-0.301483	0.0101533
TG-GATES	Rat	Liver	vitro	bolus	TG-Rvitro PRH - doxorubicin.High.24hr	Doxorubicin	H		24h	-0.290218	-0.574971		0.40755	0.507746	0.517532	-0.13102	0.14096	0.456788	-0.22297	0.100516	0.027434	-0.100954	0.456447	-0.348998	0.171969			-0.340143	0.114312	0.681662	0.246633	0.122048	0.150276	-0.606832				0.0792278		1.32389		2.50948				-0.0470783	0.375927	0.654342	0.124143
TG-GATES	Rat	Liver	vitro	bolus	TG-Rvitro PRH - cisplatin.Middle.24hr	Cisplatin	M		24h	-0.633032	-0.573361		-1.53681	-0.951659	-3.89519	-0.844382	-0.00836664	0.700668	-0.550753	0.141113	-1.65292	-1.30732	0.943367	-0.0406787	0.651319			-2.03829	-1.88102	-0.174131	-0.972738	0.0183878	0.587595	-2.28818				0.659731		1.24489		-0.408316				0.090893	0.728791	2.60199	0.179385
TG-GATES	Rat	Liver	vitro	bolus	TG-Rvitro PRH - nitrosodiethylamine.High.24hr	Nitrosodiethylamine	H		24h	-0.338604	-0.567721		-0.0415371	-0.553512	-0.912562	0.0339534	-0.75309	0.76361	-0.140076	0.493974	0.189227	-0.456376	-0.0657471	-0.0252842	0.0571459			-0.163934	-0.675724	-0.30887	0.27788	-0.0582116	0.0372173	-0.914334				0.341551		-1.16879		2.00639				0.068072	0.381471	0.27287	-0.0509634
TG-GATES	Rat	Liver	vitro	bolus	TG-Rvitro PRH - isoniazid.Middle.24hr	Isoniazid	M		24h	0.11504	-0.567079		-0.798657	-0.701232	-0.893996	0.0945845	-0.300903	-0.335599	1.35288	-0.126881	0.128032	0.457254	0.29808	0.230999	-0.0922188			-0.569881	-0.0111811	0.187591	-0.465592	1.07066	-0.186606	0.135473				0.127618		-0.620048		-0.351236				-0.0200273	-0.217373	-0.161544	0.14915
TG-GATES	Rat	Liver	vitro	bolus	TG-Rvitro PRH - labetalol.High.24hr	Labetalol	H		24h	0.108608	-0.555948		-0.479673	-0.389207	0.277351	0.22716	-0.48553	-0.0278081	0.498344	-0.340331	0.273631	-0.0277371	-0.511733	-0.098389	-0.122826			0.0469822	0.132664	0.566777	0.545685	0.104411	0.0249699	-0.337993				-0.102559		-0.0786877		-2.03187				-0.0457155	-0.129946	0.0286998	-0.0516015
TG-GATES	Rat	Kidney	vivo	repeat	TG-RVivoKidneyRepeat - allopurinol.High.15day	Allopurinol	H		15d	-0.364261	-0.554105	0.0474947	0.032757	0.580718	-0.0899179	0.0360543	-0.961461	0.0186233	-0.520568	-0.584551	0.342153	-0.194765	-0.515411		-0.581734			0.301553	-0.179378	-0.381929	-0.0616637	-0.345647	0.175526	-0.475005				-1.55684		-0.181195		-0.362122				-0.459666	-0.126973	-0.834021	-0.259976
TG-GATES	Rat	Liver	vivo	bolus	TG-RVivoLiverSingle - LPS.High.24hr	LPS	H		24h	-0.082139	-0.550594		-2.14995	0.278492	-0.186526	0.294929	-0.704337	0.0303077	-0.603097	-0.0510744		1.11567	-0.266134						0.102094		-0.622944	-0.101617	-0.0937763	0.307411				-2.45516		-2.20034		-1.16546					0.025045	-0.400443	-0.0513334
TG-GATES	Rat	Liver	vivo	bolus	TG-RVivoLiverSingle - naproxen.Middle.24hr	Naproxen	M		24h	0.0933304	-0.544222		-1.0372	0.106652	-0.124476	-0.0435928	0.600056	-0.187107	-0.151931	0.263842		-0.101785	-0.212915						-0.0568386		0.129623	-0.075346	0.232873	-0.0768615				-1.5563		-0.399251		-1.49205					0.0598791	0.260884	-0.0500241
TG-GATES	Rat	Liver	vivo	bolus	TG-RVivoLiverSingle - isoniazid.Middle.24hr	Isoniazid	M		24h	0.495307	-0.540902		0.781502	0.147463	0.195735	-0.135216	-0.49736	-0.193334	-1.12977	-0.278477		1.40883	-1.07234						0.307903		0.114396	-0.0536649	0.0412091	-0.0917649				-0.233683		-1.27363		-1.19643					0.0939251	-0.413881	0.0498171
TG-GATES	Human	Liver	vitro	bolus	TG-HVitro PHH - colchicine.High.24hr	Colchicine	H		24h	0.308506	-0.540168	-0.0330386	-3.44846	-1.95697	-0.311282	0.279906	-0.397003	0.157757	-0.260807	0.101011	0.623547		-1.33516	-0.129191	0.0856948	0.124646	-0.0354531	0.434309	-0.363704	-0.595906	0.634476	0.211801	-0.474024		-0.408485	-0.353136	-4.39232	0.060286	-0.893853	-0.922996	-0.315443	-3.4351	0.0137543	0.0446953	1.36682	0.139344	-0.0700085		0.211517
TG-GATES	Rat	Liver	vivo	bolus	TG-RVivoLiverSingle - LPS.Middle.9hr	LPS	M		9h	0.41904	-0.537795		-1.4722	-0.647991	-0.141167	0.00906366	-0.446681	0.223107	-0.431386	-0.0427725		-0.769512	-1.38281						-0.148801		-0.796049	-0.12178	0.420583	0.855551				-0.312024		-0.991135		-0.960448					-0.00252143	0.110772	0.00546404
TG-GATES	Rat	Liver	vitro	bolus	TG-Rvitro PRH - carbon tetrachloride.High.8hr	Carbon tetrachloride	H		8h	0.126202	-0.534296		-1.01885	-0.764258	-0.504221	0.260345	-0.488597	-0.262526	-0.167029	-0.503055	0.218755	0.537777	0.393895	0.00446119	0.0582225			-0.0597694	0.163116	1.2697	-0.29456	-0.0336716	-0.0527683	0.0884319				-0.0635364		0.167235		-0.28738				0.0695734	-0.165649	-0.231521	-0.0814243
TG-GATES	Rat	Liver	vivo	repeat	TG-RVivoLiverRepeat - ethinylestradiol.High.15day	Ethinylestradiol	H		15d	-0.0842567	-0.533796		0.143388	1.96156	-0.0299724	0.0433818	-0.53991	0.15968	1.03472	0.114576		0.617035	-0.239527						-0.0481696		0.38084	-0.0473097	1.3038	-0.0794505				-3.98026		-2.13433		1.37617					-0.126302	-0.958055	0.159298
TG-GATES	Rat	Liver	vivo	repeat	TG-RVivoLiverRepeat - acetamidofluorene.Low.8day	Acetamidofluorene	L		8d	-0.360078	-0.529769		0.793839	0.212479	0.58747	-0.120119	-0.767472	0.902769	-0.236054	0.492002		0.250075	-0.0633273						-0.114323		-0.0767614	-0.188826	0.123899	-0.112851				-0.808205		0.549633		3.94302					0.170351	-0.490226	-0.0527841
TG-GATES	Rat	Liver	vivo	bolus	TG-RVivoLiverSingle - fenofibrate.High.9hr	Fenofibrate	H		9h	-0.300874	-0.529125		-0.316811	-0.318613	0.223608	0.0612645	0.115037	-0.059365	0.318632	0.0336747		2.8614	-0.724933						0.15948		-1.67337	0.182683	0.375031	0.0561618				0.375363		-0.580271		0.901633					-0.253868	-0.277033	-0.0276373
TG-GATES	Rat	Liver	vitro	bolus	TG-Rvitro PRH - ethambutol.High.24hr	Ethambutol	H		24h	0.555354	-0.527652		-0.408659	-0.179816	-0.707595	-0.110983	-0.458067	0.180695	0.247941	-0.498153	0.342446	1.34661	-0.0489978	-0.0570429	-0.00254038			-0.0555061	0.16082	1.14113	-1.0434	-0.0659445	0.0722179	-0.351709				-0.0239117		-1.58139		-4.15392				0.0302626	-0.074238	-0.0960024	-0.0145741
TG-GATES	Rat	Liver	vivo	repeat	TG-RVivoLiverRepeat - ethionine.Middle.15day	Ethionine	M		15d	0.235633	-0.523601		0.228316	0.335865	-0.606426	0.14537	0.393473	-0.0919117	-0.0357948	-0.300553		-0.136524	0.454988						-0.212427		-0.51484	0.0402026	0.00312317	-0.0100682				-0.608405		-0.0457796		2.52245					0.107747	-0.21867	-0.164268
TG-GATES	Rat	Liver	vitro	bolus	TG-Rvitro PRH - tacrine.High.8hr	Tacrine	H		8h	0.441209	-0.519949		0.358984	-0.331193	-0.871672	-0.0802229	-0.198238	0.354846	-0.138367	-0.137556	0.667524	-0.0732316	0.122906	-0.0778413	-0.0391605			-0.12738	0.0205608	0.845993	0.472001	-0.0753975	-0.70829	-0.241323				0.0553636		-0.098951		-0.642679				0.0547517	0.25461	0.367355	-0.00255409
TG-GATES	Human	Liver	vitro	bolus	TG-HVitro PHH - theophylline.High.8hr	Theophylline	H		8h	-0.239789	-0.519491	-0.208447	-1.02375	-0.00359301	-0.206017	-0.0658411	0.11678	0.135283	-0.388694	-0.0506272	-0.236084		0.120576	0.323782	0.15091	0.222646	-0.308033	0.0502208	0.00638154	0.0423508	0.0703384	0.155425	-0.0805243		0.413261	-0.00599796	-1.00268	-0.109381	-0.282432	-0.585075	-0.0137641	-0.458057	0.0847137	0.0137497	0.0993837	-0.779771	0.00383248		0.0913518
PREDICT-IV	Human	Kidney	vitro	repeat	HVitroPIV RPTEC - ADEFVR-HYPO_HD3_LFC	Adefovir dipivoxil - hypoxia	H		3d	-0.292015	-0.519321	-0.193902	0.0779087	-0.156382	-0.230407	0.000688894	-0.0144885	-0.171973	-0.233459	0.175402	0.192665	-0.148881	0.0388855	0.0576971	0.170765	0.105083	-0.0417058	-0.0924815	-0.122445	0.290081	0.268314	-0.0485358	0.12288	-0.0197434	-0.152719	-0.0299568	0.341622	-0.061512	-0.0608216	0.212295	-0.358034	-0.27201	0.803053	-0.0494294	-0.0911138	0.135639	0.293705	0.0310169	0.0581534
TG-GATES	Human	Liver	vitro	bolus	TG-HVitro PHH - ethionine.Middle.24hr	Ethionine	M		24h	-1.0214	-0.518834	0.24981	-0.0605229	-0.857699	0.585177	-0.192264	-0.200077	0.374515	-0.0495928	-0.318973	-0.012781		-0.885049	-0.0609878	-0.329412	-0.266355	0.996452	0.174108	-0.113509	-0.111242	1.51514	0.0546933	-0.415881		-0.418465	0.160503	-0.387151	-0.0285321	0.121757	-0.281577	0.367439	-0.324437	0.195812	-0.00206562	0.257543	0.91989	-0.312869		-0.14524
TG-GATES	Rat	Liver	vitro	bolus	TG-Rvitro PRH - nitrofurazone.High.24hr	Nitrofurazone	H		24h	0.297005	-0.51876		0.359683	-0.382475	-0.0016969	-0.488019	-0.701047	0.0608754	-0.0113647	-1.16333	0.41526	0.802525	0.20398	0.162402	0.404985			-0.328547	-0.206787	1.03879	-0.164407	0.349557	-0.51252	-0.841873				0.376045		0.313095		-2.00324				-0.235894	-0.0812995	1.02748	0.0316473
TG-GATES	Rat	Liver	vivo	bolus	TG-RVivoLiverSingle - WY-14643.High.9hr	WY-14643	H		9h	0.2638	-0.51526		-1.57046	-0.149668	0.0970339	0.373103	0.19683	0.0938164	-0.238429	-0.44041		3.13262	-1.50462						0.0179333		-1.3822	0.109296	0.60596	0.0207153				0.623618		-0.686411		1.52273					0.322105	-0.0579087	-0.0120117
TG-GATES	Rat	Liver	vivo	bolus	TG-RVivoLiverSingle - aflatoxin B1.High.24hr	Aflatoxin B1	H		24h	-0.296975	-0.514449		0.513674	2.11807	-1.49844	0.30612	-1.5902	1.20956	-1.44346	0.781903		-0.0220597	-1.89005						-0.971901		-0.148088	-0.397041	0.0713777	0.0326318				-1.35602		-2.1457		3.02161					-0.322021	-0.281466	0.0436164
TG-GATES	Human	Liver	vitro	bolus	TG-HVitro PHH - interleukin 1 beta, human.High.24hr	IL1beta	H		24h	0.211252	-0.512399	0.073341	-0.466379	0.0173832	-0.529719	-0.118362	-0.973147	-0.129609	-0.110195	-0.173374	0.315758		-0.448087	0.219584	0.134999	0.332253	0.120986	0.144663	0.156188	-0.940535	-0.671687	0.168217	0.463226		0.162274	0.61411	-1.5566	0.0148033	0.144553	0.0712787	-0.228158	-0.918249	0.247106	0.0596666	-0.0650426	-0.175837	0.106872		-0.0107375
TG-GATES	Rat	Liver	vitro	bolus	TG-Rvitro PRH - quinidine.Middle.24hr	Quinidine	M		24h	0.419679	-0.510022		-0.426399	-0.526346	-0.55901	0.089001	0.0105081	-0.0745576	0.0815332	-0.294239	0.230609	0.306998	-0.191237	-0.109548	0.265262			-0.0950283	-0.0221598	0.519395	-0.546072	0.250305	-0.213834	-0.183678				-0.199468		-1.28197		-2.37613				0.019289	0.132174	-0.0106928	0.0204439
TG-GATES	Rat	Liver	vivo	bolus	TG-RVivoLiverSingle - lornoxicam.High.24hr	Lornoxicam	H		24h	0.368255	-0.509825		-1.04234	0.0781009	-0.258265	-0.0929839	0.491651	0.0422834	-0.0443903	0.137932		-0.178351	-0.630245						-0.117613		-0.108271	0.0856541	0.0989791	0.162113				-1.44999		-0.242758		-0.734814					0.165668	-0.105802	-0.0245066
TG-GATES	Rat	Liver	vivo	bolus	TG-RVivoLiverSingle - isoniazid.High.9hr	Isoniazid	H		9h	0.213352	-0.506589		-0.712274	-0.0169753	-0.304636	0.310729	-0.217021	-0.239939	0.20937	-0.0453167		0.464525	0.261514						0.0146558		0.561205	0.172041	-0.157355	0.231393				-0.313953		-0.43884		-0.768142					0.042993	-0.313689	-0.00930496
TG-GATES	Rat	Liver	vivo	bolus	TG-RVivoLiverSingle - mexiletine.High.6hr	Mexiletine	H		6h	0.15016	-0.505757		-0.621419	0.234074	-0.0167592	0.502159	0.431082	0.0018174	0.104071	-0.120558		-0.176823	-0.542879						0.162032		-0.036103	-0.0310748	0.137113	-0.149468				-1.13615		-0.3454		-2.17856					-0.0635557	-0.315169	-0.0474418
TG-GATES	Human	Liver	vitro	bolus	TG-HVitro PHH - transforming growth factor beta 1.High.24hr	TGFbeta1	H		24h	0.0748394	-0.498964	0.132909	-0.886365	-0.0999264	-0.23188	0.198441	-0.768993	0.283039	-0.35782	-0.22721	0.0312419		-0.0529153	-0.0411473	0.0489036	0.0290114	0.330016	0.0966802	0.576165	-1.40982	-1.6553	0.106736	-0.16281		-0.0277579	0.213468	-1.13083	-0.113049	-0.0762265	-0.143439	-0.31058	-1.03218	-0.00743269	0.0157198	0.0360816	-0.260721	0.196217		-0.0639792
TG-GATES	Rat	Liver	vivo	repeat	TG-RVivoLiverRepeat - ethionine.Middle.4day	Ethionine	M		4d	0.147923	-0.49681		-0.108824	0.444959	-0.102369	0.303127	0.0119077	0.164844	-0.122073	-0.284149		-0.00288268	-0.353742						-0.0160016		-0.790781	0.00741868	0.084054	0.137904				-0.395224		-0.519939		2.41474					0.0525037	0.18737	-0.0646268
TG-GATES	Rat	Liver	vitro	bolus	TG-Rvitro PRH - chlorpheniramine.High.24hr	Chlorpheniramine	H		24h	0.44188	-0.495619		-0.876481	-0.39565	-0.7562	0.112414	-0.309276	-0.296336	0.263101	-0.252039	0.529952	0.283791	-0.367391	-0.130771	-0.0406182			-0.0859345	0.202973	0.794207	-0.298742	0.120934	-0.202324	-0.706602				0.156756		-1.58685		-2.42165				-0.014702	0.0175871	-0.294423	0.138165
TG-GATES	Human	Liver	vitro	bolus	TG-HVitro PHH - cycloheximide.Low.8hr	Cycloheximide	L		8h	-0.163896	-0.486563	0.0683767	-0.105543	-0.318912	-0.239499	-0.13842	-0.447487	0.0454208	-0.0704588	-0.224188	-0.159971		-0.41433	0.160189	-0.0155941	0.0870219	-0.189825	0.113302	-0.198681	-0.259449	1.38649	0.411475	0.199091		-0.208178	-0.168495	-0.931416	-0.0289689	-0.0424336	-0.171555	-0.0582202	-1.11455	0.079725	-0.052955	-0.242613	-0.0687309	-0.124815		-0.0815244
PREDICT-IV	Rat	Liver	vitro	repeat	PIV Rvitro Repeat PRH - METFMN_HD3_LFC	Metformin	H		3d	1.36528	-0.485544	-0.0217775	2.08262	-1.11394	-0.0303357	0.284425	-0.110397	0.218149	-0.674565		0.0204064	-1.19626	-2.55738	0.0133996	-0.00215425	1.24104	0.189575	-0.0996078	1.72397	-0.0610855	-1.27094	-0.00402988	-0.428851	-0.143412	0.0449424	-0.0220125	1.44756	-1.69674		-0.19375	1.5579	-1.64494	0.0080276		0.433286	-0.7513	-0.132309	-0.95984	-0.389573
TG-GATES	Rat	Liver	vitro	bolus	TG-Rvitro PRH - phalloidin.High.24hr	Phalloidin	H		24h	0.0511609	-0.485369		-2.53719	-0.892168	-0.811308	0.00634659	-1.70043	-0.0250981	-0.157205	-0.12678	0.301994	-0.582931	0.19959	0.0011686	0.327502			-0.234088	-0.499209	0.318475	-0.17609	-0.0354451	0.0527972	0.12755				0.483732		-1.16656		-2.13431				0.164217	-0.135676	0.0987758	0.0885482
TG-GATES	Rat	Liver	vivo	bolus	TG-RVivoLiverSingle - etoposide.Middle.3hr	Etoposide	M		3h	-0.215773	-0.484555		-0.0246522	-0.10361	-0.0165583	0.206521	-0.12984	0.0675569	-0.470457	-0.0638024		-0.386512	-1.28421						0.0426395		-0.426483	0.377758	-0.0114698	0.155712				0.610108		-0.0655271		-0.356887					0.16208	0.534858	0.0207041
TG-GATES	Human	Liver	vitro	bolus	TG-HVitro PHH - ethanol.High.24hr	Ethanol	H		24h	0.0289729	-0.482127	0.0148189	-0.16622	-0.112411	-0.0566527	-0.159503	-0.0725965	-0.176344	0.243716	-0.152386	-0.0197498		0.487078	-0.0627481	0.0733611	0.118891	-0.154428	-0.0125017	-0.0817137	-0.612676	-0.0987771	-0.141241	-0.0286004		0.00191998	0.120719	-0.185518	-0.0507115	-0.0663687	-0.0920552	-0.0544147	-0.0969953	-0.0752684	0.0226424	0.0434798	-0.0522303	-0.20608		-0.00410784
TG-GATES	Rat	Liver	vitro	bolus	TG-Rvitro PRH - aspirin.High.24hr	Aspirin	H		24h	0.0372116	-0.480553		-1.2072	-1.1233	-0.986547	0.1734	0.310687	0.178556	-0.192539	0.0910559	0.206683	1.26239	0.00973897	0.0968742	0.123181			0.0536455	0.259695	0.823293	-0.609826	-0.111754	0.0920467	-0.215417				-0.0342911		-0.102096		-1.5379				-0.0367587	-0.188421	-0.256592	-0.0220538
TG-GATES	Rat	Liver	vitro	bolus	TG-Rvitro PRH - diclofenac.High.24hr	Diclofenac	H		24h	0.465914	-0.478521		-0.18294	-0.920909	1.02534	0.0173512	-0.565338	-0.234609	0.367392	-0.0842969	0.253222	1.95699	0.0320946	-0.302732	-0.237032			0.117762	0.339333	1.66772	-0.614343	-0.0361774	0.335461	-1.1434				-0.218541		-0.565166		-1.87006				-0.348407	-0.618524	0.570354	0.0257125
TG-GATES	Rat	Liver	vitro	bolus	TG-Rvitro PRH - isoniazid.High.8hr	Isoniazid	H		8h	0.234699	-0.476061		-0.718927	-0.431174	-0.880186	-0.156698	-0.571711	-0.23629	0.406817	0.0360859	0.509903	-0.0521562	0.0779425	0.00435689	0.141837			-0.302838	0.28855	0.549627	0.069869	0.214563	-0.565273	0.281928				-0.0184143		0.0572435		-0.779473				-0.195947	-0.0528002	-0.528447	0.08132
TG-GATES	Rat	Liver	vivo	repeat	TG-RVivoLiverRepeat - ethanol.High.8day	Ethanol	H		8d	-0.136011	-0.475338		0.11695	0.0539556	-0.146022	-0.212427	0.604321	-0.134379	-0.387755	0.0787025		0.722493	-0.637228						0.120656		-0.895888	0.105173	0.176449	-0.178896				0.25237		0.194098		0.617315					2.99243e-05	-0.0105947	0.0744027
TG-GATES	Rat	Liver	vivo	bolus	TG-RVivoLiverSingle - TNF.Middle.6hr	TNF	M		6h	0.345664	-0.474628		-0.430594	-0.367685	-0.222285	0.160341	-0.528297	-0.0125217	0.872734	-0.129269		-0.575213	0.183748						0.101577		-0.341199	0.0321971	0.0369227	0.0979265				-0.869184		-0.39565		-0.834253					0.0556871	0.0658432	-0.0077149
TG-GATES	Human	Liver	vitro	bolus	TG-HVitro PHH - interleukin 1 beta, human.Middle.24hr	IL1beta	M		24h	0.251742	-0.474214	0.0509034	-0.424368	-0.0320798	-0.506811	-0.0264071	-1.01738	-0.249343	-0.13811	-0.0911077	0.305638		-0.303676	0.0547969	0.180426	0.424033	0.1036	0.138643	0.143022	-0.839261	-0.62856	0.321726	0.476007		0.157198	0.661984	-1.50173	0.057309	0.162327	0.102366	-0.186979	-0.85311	0.184216	0.112903	-0.0285286	-0.19213	0.0429724		-0.0663728
TG-GATES	Human	Liver	vitro	bolus	TG-HVitro PHH - sulindac.High.8hr	Sulindac	H		8h	0.171193	-0.472138	0.00565318	-0.581984	-0.418577	-0.284622	0.126086	-0.342652	-0.0419543	-0.265383	-0.0644068	0.0951113		-0.150588	-0.01589	0.0215908	0.191643	0.225027	0.0904641	-0.130454	0.0502649	-0.564137	0.186723	-0.0664668		0.0423623	-0.0249291	-1.39902	-0.142816	-0.33482	-0.630827	-0.0423721	-1.6433	0.0785533	0.0262543	0.0629955	0.117668	-0.0163482		0.168264
TG-GATES	Rat	Liver	vivo	repeat	TG-RVivoLiverRepeat - acetamidofluorene.Middle.15day	Acetamidofluorene	M		15d	-0.182655	-0.47158		1.2148	2.836	1.59387	0.194174	0.691221	1.20878	-0.915719	0.377852		0.954317	-1.51428						0.0381326		0.567261	-0.0485982	0.548699	-0.0607999				-2.00445		-1.39778		4.90854					-0.182403	-2.2991	-0.216375
carcinoGENOMICS	Human	Kidney	vitro	bolus	CX HVitro RPTEC 6h - BAP vs DMSO	Benzo(a)pyrene	IC10	50	6h	0.141762	-0.469784	-0.165612	-3.15768	0.26706	0.0909119	-0.128084	0.0810986		-0.472145	-0.278136	0.0845308		-1.94201	-0.665766	0.282812	0.429861	-0.0023737	-0.0211639	0.437295	-0.327579	-0.0514135	1.11737	0.121148		0.547618	-0.0867043	-0.283311	0.161476		-0.0828304	0.106961	0.129815	-0.352114	-1.81735	0.21437	-0.271575	-0.0329695	0.802081	-3.59251
TG-GATES	Rat	Liver	vivo	bolus	TG-RVivoLiverSingle - dexamethasone.High.9hr	Dexamethasone	H		9h	0.359918	-0.468812		-0.0541079	-0.310749	-0.197608	0.0936149	-0.166813	0.133866	2.08633	-0.334514		-0.529723	-0.0187757						0.279373		0.497633	0.198813	0.651824	0.151842				0.594688		-0.634478		-2.12503					0.291984	-2.31912	-0.124948
TG-GATES	Rat	Liver	vivo	repeat	TG-RVivoLiverRepeat - ethionine.Middle.8day	Ethionine	M		8d	0.0601285	-0.467824		0.0937276	0.313555	-0.140386	0.188125	0.488625	-0.129452	-0.175195	-0.530589		-0.129197	0.359448						-0.223276		-0.52502	0.072579	-0.33304	-0.0342375				-0.578524		0.24406		2.53103					0.013074	-0.291383	-0.22432
TG-GATES	Rat	Liver	vivo	repeat	TG-RVivoLiverRepeat - acetamidofluorene.Middle.8day	Acetamidofluorene	M		8d	-0.33157	-0.467537		0.894411	1.81277	0.631934	-0.136363	-0.374542	1.04656	-0.644449	0.386536		0.868127	-0.469086						-0.0287087		0.444792	-0.157801	0.306448	-0.147785				-0.717936		0.301415		4.24342					-0.0457753	-0.870694	-0.0857671
TG-GATES	Rat	Liver	vitro	bolus	TG-Rvitro PRH - clomipramine.High.24hr	Clomipramine	H		24h	0.40775	-0.467055		-0.502364	-0.178504	-0.441661	-0.165724	-0.155699	-0.0824323	0.513055	-0.415669	0.104804	0.155289	-0.269042	-0.131113	-0.0920126			-0.0244562	-0.25354	0.377861	0.0823998	0.133026	0.210754	-0.204638				0.229474		-0.564419		-3.34819				-0.000457319	-0.017472	-0.247463	-0.0496086
TG-GATES	Rat	Liver	vitro	bolus	TG-Rvitro PRH - puromycin aminonucleoside.Low.24hr	Puromycin	L		24h	-0.957209	-0.466594		-2.43164	-0.889522	-3.22244	-0.0435435	-0.961276	1.5969	-0.158899	1.25139	-0.572143	-1.6468	0.442305	0.0978036	0.0661275			-0.434453	-1.78502	0.845952	-0.109219	0.127081	0.475454	-1.86116				0.153951		-2.50828		-2.24744				0.624693	1.45077	1.46501	0.311933
TG-GATES	Human	Liver	vitro	bolus	TG-HVitro PHH - theophylline.High.24hr	Theophylline	H		24h	-0.451544	-0.466089	-0.10121	-0.325259	-1.18166	-0.781039	-0.00941094	-0.335332	0.62024	-0.682917	0.322421	-0.0783153		-0.76025	0.241689	0.185363	0.471807	0.0596394	0.193861	-0.436534	-0.874911	0.196331	0.0706393	-0.231208		-0.153078	0.0603506	-1.1751	0.423101	0.0189049	0.0233698	-0.738394	-1.82514	0.652934	-0.0869977	0.241036	-0.204668	-0.292153		0.307186
TG-GATES	Rat	Liver	vivo	repeat	TG-RVivoLiverRepeat - thioacetamide.Middle.29day	Thioacetamide	M		29d	-0.124803	-0.460934		1.55591	0.447948	1.73877	0.204466	0.682621	0.365947	-0.922406	-0.691295		0.613454	-1.29475						0.0326705		0.378889	-0.0776573	-0.275633	-0.157196				-1.44176		0.318744		4.80214					-0.0248606	-0.447479	-0.154713
TG-GATES	Rat	Liver	vitro	bolus	TG-Rvitro PRH - papaverine.High.8hr	Papaverine	H		8h	-0.539713	-0.460915		-1.20221	-0.725927	-1.72878	0.149821	-0.459393	-0.211789	-0.54881	-0.388104	-0.244889	-0.788781	0.510502	0.172687	0.747031			-0.302465	-0.23689	-0.560165	-0.627926	0.136481	-0.188654	0.0511926				0.110764		0.554358		0.145601				-0.64825	-0.355172	0.211955	0.0177394
carcinoGENOMICS	Human	Kidney	vitro	bolus	CX HVitro RPTEC 72h - HQO vs DMSO	Hydroquinone	IC10	252	72h	0.493673	-0.460631	-0.378436	3.93765	-0.550896	-0.820797	-0.639102	0.806872	0.092	-0.0417395	-0.462325	0.292318		1.91119	-0.185816	0.208321	-0.597575	0.589536	-1.04737	0.0475178	0.664731	0.362583	0.75793	1.15402		-0.69029	0.524694	0.35558	0.16153		0.328713	-0.748539	-0.315195	3.95159	-0.0432157	-0.275816	0.414447	0.552143	0.165334	-5.65138
TG-GATES	Rat	Liver	vivo	bolus	TG-RVivoLiverSingle - colchicine.High.6hr	Colchicine	H		6h	0.356812	-0.45953		0.425409	0.109441	-0.732716	-0.110037	0.0761171	0.0270874	-0.352739	-0.197639		0.238915	-0.856728						-0.23289		0.648201	0.188951	-0.28315	1.47515				0.398995		-0.942613		-0.628472					-0.114798	-1.1167	0.0357199
TG-GATES	Rat	Liver	vitro	bolus	TG-Rvitro PRH - chlormadinone.High.8hr	Chlormadinone	H		8h	0.615318	-0.458315		0.277673	-0.226745	-0.464553	-0.0469955	-0.43311	-0.342537	-0.256873	0.00323351	0.752937	0.305025	-0.134782	0.0410304	0.367726			0.0511599	0.26064	1.2065	-0.0440978	-0.0439193	-0.680728	0.23199				-0.217521		-0.426227		-0.743758				0.0283018	0.147624	-0.292549	0.0280257
TG-GATES	Human	Liver	vitro	bolus	TG-HVitro PHH - transforming growth factor beta 1.Low.24hr	TGFbeta1	L		24h	0.128543	-0.456915	0.0235943	-0.966978	-0.120877	-0.374552	0.0714212	-0.968086	0.291408	-0.34398	-0.203573	0.0383211		-0.145625	0.0166101	0.0742865	-0.0897092	0.309412	0.0393686	0.56725	-1.30915	-1.42724	0.105831	-0.167799		-0.0728192	0.243669	-1.13004	-0.1331	-0.070128	-0.140127	-0.373435	-1.17889	-0.0809379	0.112363	0.0367639	-0.469017	0.345549		-0.0140405
TG-GATES	Rat	Liver	vivo	bolus	TG-RVivoLiverSingle - dexamethasone.Middle.6hr	Dexamethasone	M		6h	-0.0258637	-0.456619		0.0520481	-0.255588	-0.333698	-0.0443259	0.31575	0.00669564	1.6176	-0.239763		-0.183066	0.581281						0.601057		-0.0208456	-0.0614133	0.273184	0.197619				-1.10597		-0.950013		-0.862226					0.100926	-1.89035	-0.0689138
TG-GATES	Rat	Liver	vitro	bolus	TG-Rvitro PRH - amitriptyline.High.8hr	Amitriptyline	H		8h	0.411633	-0.455968		0.218981	-0.158672	-0.343536	-0.259215	-0.269963	-0.186064	0.18825	-0.283185	0.804376	0.614749	-0.00587017	-0.0659399	0.233798			-0.0839858	0.310766	0.705201	-0.525024	0.141866	-0.699766	-0.366842				0.103916		-0.169687		-1.03296				0.165865	0.0582956	-0.247392	0.0230761
TG-GATES	Rat	Liver	vitro	bolus	TG-Rvitro PRH - diltiazem.High.8hr	Diltiazem	H		8h	0.389051	-0.45203		0.244721	-0.462118	-1.08144	-0.0166597	-0.66176	0.125838	0.296897	-0.477771	0.523082	0.311948	-0.642806	0.0993166	-0.150377			-0.509172	0.133955	0.549932	-0.567213	0.341962	-0.551875	-0.419788				-0.473552		-0.291181		-1.43646				0.0144177	0.147466	-0.286115	0.0376387
TG-GATES	Rat	Liver	vivo	bolus	TG-RVivoLiverSingle - 2-nitrofluorene.Middle.24hr	2-Nitrofluorene	M		24h	0.189142	-0.450665		0.946967	3.53584	0.359205	-0.225483	-1.36577	1.31576	-1.14383	-0.128423		1.35973	-1.13142						-0.539232		0.653256	0.0318643	0.934508	-0.18247				-2.62491		-2.33479		1.61338					-0.177857	-0.591627	-0.0735629
TG-GATES	Human	Liver	vitro	bolus	TG-HVitro PHH - colchicine.High.8hr	Colchicine	H		8h	0.0127468	-0.449421	-0.11905	-1.22728	-0.580696	-0.148564	0.364013	-0.292829	-0.264361	-0.0401129	0.322272	0.0520228		-0.132256	0.0606836	0.0546673	0.202654	-0.123395	-0.127668	-0.037413	0.111939	0.342223	0.304281	-0.0926349		-0.0119728	-0.241886	-1.53746	-0.18878	-0.431238	-0.727132	-0.0762581	-1.75489	0.0469179	0.102219	0.321121	-0.320117	0.0594829		0.0684167
TG-GATES	Rat	Liver	vivo	bolus	TG-RVivoLiverSingle - acetamidofluorene.Middle.6hr	Acetamidofluorene	M		6h	0.00508002	-0.449306		0.125404	0.205977	-0.149868	-0.190682	-0.480234	0.0827256	-0.327098	-0.409726		0.438831	0.000600954						-0.498499		1.6047	-0.15915	-0.172011	0.272916				-1.19249		-0.930956		-0.487911					-0.0612088	-0.531995	-0.0520946
TG-GATES	Rat	Liver	vitro	bolus	TG-Rvitro PRH - ranitidine.Middle.24hr	Ranitidine	M		24h	0.0173647	-0.448391		0.0456296	-0.0826063	-0.423094	-0.0188415	-0.140057	-0.046165	0.344355	-0.335837	0.058193	0.280504	0.0292974	-0.054675	0.0803881			-0.156885	-0.107127	0.492746	0.169698	-0.0330362	-0.198638	-0.174949				-0.0182816		-0.198224		-1.69605				0.0181622	-0.0723609	-0.0929689	-0.0805961
TG-GATES	Rat	Liver	vitro	bolus	TG-Rvitro PRH - clomipramine.High.8hr	Clomipramine	H		8h	0.521914	-0.446448		0.517063	-0.287138	-0.698034	-0.0829573	-0.418745	-0.12934	0.526104	-0.334887	0.657818	0.425801	-0.296927	0.0133063	0.341773			-0.243654	0.240149	0.688139	-0.127131	0.333186	-0.918171	-0.366095				0.309892		-0.150494		-0.948536				0.0844923	0.126688	-0.250394	0.0138325
TG-GATES	Rat	Kidney	vivo	bolus	TG-RVivoKidneySingle - thioacetamide.High.24hr	Thioacetamide	H		24h	0.190104	-0.445466	0.104168	2.64247	0.294011	0.0559349	0.0179704	-0.53286	0.171633	-0.0651494	-0.335196	-0.0603078	0.161703	-0.682157		-0.140527			-0.0173195	-0.380825	0.508975	-0.143127	0.0474684	0.143024	0.0287178				0.196478		-0.0558484		0.200109				-0.0817144	0.0799321	-0.287483	0.212741
TG-GATES	Rat	Liver	vivo	repeat	TG-RVivoLiverRepeat - indomethacin.High.15day	Indomethacin	H		15d	0.136465	-0.444421		-1.29839	0.0855003	-0.102608	0.382734	0.278515	-0.1359	0.161207	0.114986		-0.263995	-0.126307						0.179801		-0.547745	0.159664	0.0506827	0.263495				-2.51404		-1.48305		-1.51195					-0.0403743	-0.00651678	0.00645293
TG-GATES	Rat	Liver	vitro	bolus	TG-Rvitro PRH - ibuprofen.Middle.24hr	Ibuprofen	M		24h	0.144349	-0.443982		-0.645967	-0.250278	-0.397978	-0.177501	0.165657	-0.0279233	0.127475	-0.0665045	-0.0984717	1.1101	0.399719	-0.149803	0.193794			-0.483118	-0.135117	0.441438	-0.100208	-0.130343	0.387782	-0.183916				0.0450993		-1.28743		0.904954				-0.0657667	-0.0724365	-0.0505288	0.0376678
TG-GATES	Rat	Liver	vivo	bolus	TG-RVivoLiverSingle - etoposide.High.3hr	Etoposide	H		3h	-0.329499	-0.443748		-0.305164	0.227154	0.0306018	0.0558265	-0.183099	0.0790275	-0.78307	0.0449191		-0.229846	-1.74643						0.122728		-1.45632	0.291803	0.0294263	0.120974				-0.356604		0.0929367		-0.223858					0.231041	0.0914416	0.00581907
TG-GATES	Rat	Liver	vivo	bolus	TG-RVivoLiverSingle - coumarin.High.6hr	Coumarin	H		6h	-0.0125285	-0.443371		-0.511931	-0.136977	-0.110121	0.127996	-0.416907	0.0674184	-0.487847	-0.249093		0.816759	-0.0126896						-0.178845		-0.887342	0.246885	-0.184109	0.220459				0.128222		-0.037144		-0.580997					0.103091	-1.08833	-0.0381295
TG-GATES	Human	Liver	vitro	bolus	TG-HVitro PHH - TNF.High.24hr	TNF	H		24h	0.228328	-0.441607	0.0476351	-0.266726	-0.195508	-0.215773	-0.039141	-0.534828	0.0776433	-0.120665	-0.213321	0.173855		-0.470751	0.121784	0.040878	0.253839	0.223851	-0.102603	-0.0106696	-0.999985	-1.02021	0.302393	-0.0837551		-0.0152733	0.353199	-1.13016	0.0150071	-0.0615036	-0.156063	-0.352404	-1.45918	0.300771	0.0825601	-0.0505634	-0.329727	0.122012		-0.0603444
TG-GATES	Human	Liver	vitro	bolus	TG-HVitro PHH - disopyramide.High.24hr	Disopyramide	H		24h	0.109497	-0.441252	-0.17443	-0.200135	-0.963442	-0.753596	-0.089158	0.0440877	0.648994	-0.0664071	-0.992247	0.365197		0.182613	0.00725687	0.0679489	0.0662311	-0.0243425	0.0889679	1.14865	0.628801	0.097734	0.03314	0.0493093		0.0116284	0.704969	-1.25833	-0.204074	-0.570506	-0.305762	-0.518697	-1.88125	0.0074797	-0.0200337	0.413866	-0.207051	0.107008		0.184515
TG-GATES	Rat	Liver	vitro	bolus	TG-Rvitro PRH - carboplatin.Middle.24hr	Carboplatin	M		24h	-0.532363	-0.441		-0.910431	-0.100946	-3.31377	-1.26627	-1.0521	0.762056	-0.506041	0.218743	-1.21703	-1.24557	0.345685	0.0427941	0.00199306			-1.36024	-2.15239	0.404745	-0.643044	-0.0851221	0.532015	-2.24959				1.15834		-0.253286		-1.05886				0.325194	0.703592	1.89436	0.0830205
TG-GATES	Rat	Liver	vivo	bolus	TG-RVivoLiverSingle - LPS.Low.24hr	LPS	L		24h	-0.0590221	-0.440895		-0.437747	0.0336222	0.0369538	0.174578	-0.0979493	-0.156151	-0.411422	0.14622		0.000991603	0.153087						0.0395518		-0.446866	-0.0141997	0.269742	-0.126036				0.512181		-0.466147		-0.167149					-0.0782865	-0.066035	-0.00199504
TG-GATES	Rat	Liver	vivo	bolus	TG-RVivoLiverSingle - etoposide.Low.3hr	Etoposide	L		3h	-0.481302	-0.440106		-0.240424	0.0801867	0.157468	0.143125	-0.625341	0.02094	-0.788186	0.0658965		-0.342445	-1.31903						0.20284		-1.29884	0.370214	0.0673138	0.0861489				-0.336879		-0.111593		0.0448891					0.324507	0.193915	0.0148241
carcinoGENOMICS	Human	Kidney	vitro	bolus	CX HVitro RPTEC 72h - CTN vs DMSO	Chlorothalonil	IC10	0.1	72h	0.0695791	-0.44008	0.362382	1.78747	-0.114701	-0.0240393	0.280919	-0.208301	0.291513	0.545859	-0.309713	-0.395992		1.22031	-2.10855	-2.46936	0.817668	-0.144173	-0.217808	0.623567	0.339777	-0.407278	-0.385009	0.129713		-0.258472	0.227042	5.01792	1.13962		0.816373	0.321119	-0.0269012	0.227024	2.7726	-0.144723	0.246019	0.497107	-0.330253	1.74981
TG-GATES	Rat	Liver	vivo	bolus	TG-RVivoLiverSingle - acetamidofluorene.High.6hr	Acetamidofluorene	H		6h	-0.0626732	-0.439433		-0.289363	0.517663	-0.222849	-0.118632	-0.574472	0.0725773	-0.355672	-0.491659		0.509093	-0.558718						-0.387948		1.64254	-0.0612118	-0.0952764	0.377009				-1.02936		-0.799121		0.125805					0.110113	-0.882717	-0.0390558
TG-GATES	Rat	Liver	vivo	repeat	TG-RVivoLiverRepeat - diclofenac.High.29day	Diclofenac	H		29d	-0.159275	-0.438725		-0.336311	0.413775	0.172081	0.298534	0.876228	0.0482024	-0.509951	0.40244		0.106033	-0.469693						0.15456		-0.0235773	-0.128574	0.39136	0.000512454				-1.88964		-0.549347		1.51684					-0.0704897	-0.15513	-0.0338891
TG-GATES	Rat	Liver	vitro	bolus	TG-Rvitro PRH - sulpiride.Middle.24hr	Sulpiride	M		24h	0.109883	-0.438646		0.351844	0.152561	-0.0546408	0.0375527	-0.0884508	-0.0643589	0.12456	-0.360742	-0.0483818	0.0733801	0.0462711	-0.191351	0.187801			0.00766901	-0.0636574	0.253066	-0.115738	0.134995	-0.207178	-0.185759				-0.0793674		0.278683		0.0795181				0.161319	-0.0440128	0.143837	0.0269929
TG-GATES	Rat	Liver	vivo	bolus	TG-RVivoLiverSingle - nitrosodiethylamine.Middle.6hr	Nitrosodiethylamine	M		6h	0.0993108	-0.437193		-0.180668	0.298917	-0.785276	-0.0563811	-0.669034	0.67488	-0.304797	-0.0136504		0.304803	-0.690562						-0.625881		0.596681	-0.157558	0.226155	-0.0976692				-1.00148		-0.444297		1.66819					0.108976	0.373757	0.0422683
TG-GATES	Rat	Liver	vivo	bolus	TG-RVivoLiverSingle - acetamidofluorene.Middle.9hr	Acetamidofluorene	M		9h	0.5308	-0.433717		0.554582	2.46886	0.635148	0.0248894	-0.655408	0.440637	-0.0563712	-0.586885		1.15344	0.185732						-0.459117		1.48204	-0.0966104	0.232489	0.0775752				-0.906483		-1.50086		1.03598					-0.0303889	-0.165723	-0.0386428
TG-GATES	Rat	Liver	vivo	bolus	TG-RVivoLiverSingle - dexamethasone.Middle.9hr	Dexamethasone	M		9h	0.099964	-0.432055		-0.229797	-0.24659	0.308718	0.0626526	0.113874	-0.00874289	1.7412	-0.175753		-0.506046	-0.0144714						0.399827		0.323535	0.00111417	0.748867	0.0806113				1.31579		-0.893818		-1.75474					0.16261	-2.06777	-0.151598
TG-GATES	Rat	Liver	vivo	repeat	TG-RVivoLiverRepeat - lornoxicam.High.15day	Lornoxicam	H		15d	0.0751945	-0.430774		-0.326079	-0.0255792	-0.474199	-0.0956349	0.674452	0.199092	-0.0251386	0.260681		-0.223478	-0.278267						0.268979		0.476669	-0.0634719	0.152028	0.154534				-2.0961		-0.138424		0.169749					-0.0347951	-0.115952	-0.0369628
TG-GATES	Rat	Liver	vitro	bolus	TG-Rvitro PRH - bromoethylamine.High.8hr	Bromoethylamine	H		8h	-0.120119	-0.429971		0.00970726	0.293488	-0.298623	-0.307542	-0.407323	-0.135374	-0.0672688	-0.2597	0.0475783	-0.563667	-0.395411	-0.0821957	-0.177589			-0.356077	-0.693793	0.610971	0.273016	0.11395	0.181	-0.377723				0.0895214		-0.196003		-0.375309				0.0418523	0.186062	0.182899	-0.0507678
TG-GATES	Rat	Liver	vivo	repeat	TG-RVivoLiverRepeat - ethionine.High.15day	Ethionine	H		15d	0.170093	-0.428826		0.173428	0.650316	0.0251894	-0.185465	0.58996	0.0858892	-0.133795	-0.406339		0.250551	-0.0836823						-0.307149		-0.703557	-0.00976836	-0.0339803	0.0344415				-1.18562		0.662491		4.02194					-0.131682	-1.27601	-0.338504
TG-GATES	Rat	Liver	vivo	bolus	TG-RVivoLiverSingle - acetamidofluorene.Low.9hr	Acetamidofluorene	L		9h	0.570227	-0.428033		0.876771	1.82212	0.60303	0.0393545	-0.488318	-0.0314386	0.191742	-0.409601		0.453358	0.401047						-0.496617		1.18183	-0.148239	0.561834	0.139957				0.71193		-1.3607		0.455311					-0.0730848	-0.07447	-0.0272784
TG-GATES	Rat	Liver	vitro	bolus	TG-Rvitro PRH - disopyramide.Middle.24hr	Disopyramide	M		24h	0.323278	-0.426992		0.0598662	-0.301327	-0.163666	0.186016	-0.100169	-0.0137331	0.171087	-0.342668	0.268733	0.439418	-0.118732	-0.122918	0.251334			0.1304	-0.0646824	0.832957	-0.244324	0.194304	0.0280465	-0.294841				0.127344		0.154114		-2.7722				0.00522516	0.0509537	-0.290073	-0.0281252
TG-GATES	Human	Liver	vitro	bolus	TG-HVitro PHH - colchicine.Middle.24hr	Colchicine	M		24h	-0.140046	-0.425248	-0.0952196	-1.07787	-0.687842	0.383289	-0.114127	-0.160536	0.20085	-0.192617	-0.0647345	0.112032		-1.8463	0.0176024	0.118315	0.0232625	0.122179	0.246325	-0.242096	-0.524569	0.436511	-0.0698151	-0.292632		-0.227675	-0.347936	-3.53533	-0.0783749	-0.572668	-0.492192	-0.06556	-2.44374	0.0742952	0.059793	0.565763	-0.0349278	-0.0825465		0.0249108
carcinoGENOMICS	Rat	Kidney	vitro	bolus	CX RVitro NRK OTA 24h (0.5uM)	Ochratoxin A	IC10	0.5	24h	-0.0697972	-0.423443	-0.116123	0.0119648	-0.279395	0.224418	0.0591561	0.126256	-0.193049	-0.0408135		0.0106348	-0.167832	0.0129654	-0.00950281			0.012742		0.334669		-0.325545	0.0154614	-0.0899742	0.0988491	-0.0176394		0.0124911	0.0144339		0.0117302	-0.0176753	0.0110465	0.01574		-0.150331	0.0438521	-1.35916	0.0337168	0.0122511
TG-GATES	Human	Liver	vitro	bolus	TG-HVitro PHH - enalapril.High.8hr	Enalapril	H		8h	0.0122086	-0.423291	-0.0625993	0.140145	-0.384117	-0.162394	0.135477	-0.0409213	0.205384	-0.408549	0.0455803	-0.0272797		0.103602	-0.109407	-0.0558787	0.0514205	-0.0583385	0.023533	0.118074	0.150381	0.258934	0.124054	0.271365		-0.157616	-0.0875092	0.0973396	0.113038	-0.0480249	-0.195298	-0.106877	-0.389401	-0.122328	0.0475524	0.153432	-0.141342	-0.0393821		0.0983841
TG-GATES	Human	Liver	vitro	bolus	TG-HVitro PHH - LPS.High.24hr	LPS	H		24h	-0.125457	-0.421483	0.0481674	-0.177246	-0.054161	-0.431779	-0.175865	-0.0707627	0.123864	0.275383	-0.0486287	-0.174471		0.191676	-0.0182856	0.0619947	0.321202	-0.0253958	0.173458	0.010933	-0.188861	-0.770043	-0.0274949	0.0840045		-0.0139886	0.424197	-0.586871	0.0760286	0.0562826	0.0247954	-0.0382157	-0.252756	-0.0057808	0.00598871	0.162444	-0.0952304	0.139815		-0.0763685
TG-GATES	Rat	Liver	vivo	bolus	TG-RVivoLiverSingle - nitrosodiethylamine.Low.6hr	Nitrosodiethylamine	L		6h	0.223479	-0.419959		0.0492568	-0.102457	-0.267724	0.0803936	-0.719376	0.494392	-0.169299	-0.0330135		-0.243884	-0.519925						-0.159447		0.384138	-0.195973	0.149282	-0.098241				-0.0127286		0.039996		1.05278					0.0616808	0.498111	0.0124776
TG-GATES	Rat	Liver	vitro	bolus	TG-Rvitro PRH - diclofenac.High.8hr	Diclofenac	H		8h	0.380532	-0.41917		0.0248717	-0.399465	-0.095131	0.131544	-0.43524	-0.162356	-0.133473	-0.199253	0.548667	1.33925	-0.299692	-0.0886434	0.487183			-0.373691	0.139031	0.884286	0.933681	-0.0684698	-0.794748	-0.304031				-0.0711481		0.00122628		-0.849504				-0.145209	0.013115	-0.387163	-0.100188
TG-GATES	Rat	Liver	vitro	bolus	TG-Rvitro PRH - naproxen.Middle.24hr	Naproxen	M		24h	0.0469153	-0.418138		0.0040274	-0.526268	0.0076135	0.0902907	-0.0224759	0.0308201	0.0449154	-0.235804	-0.00558864	1.50132	-0.113747	-0.0442529	0.198537			-0.571509	-0.280615	0.119337	0.00534166	0.1094	0.0226998	-0.10449				-0.0388229		-0.409803		1.02614				0.157246	-0.035549	-0.0503729	0.0535506
TG-GATES	Rat	Liver	vitro	bolus	TG-Rvitro PRH - promethazine.High.8hr	Promethazine	H		8h	0.484495	-0.417588		0.469879	-0.394409	-0.360701	0.0742569	-0.387689	-0.0654864	0.57688	-0.429711	0.354492	0.656629	0.0655984	-0.0346293	0.27149			-0.0310899	0.231785	0.873746	-0.287716	0.339946	-0.715208	-0.585587				-0.603934		-0.0505814		-0.991375				0.0125426	0.150442	-0.146786	0.029238
TG-GATES	Rat	Liver	vitro	bolus	TG-Rvitro PRH - naphthyl isothiocyanate.High.24hr	Naphthyl isothiocyanate	H		24h	0.261607	-0.416944		-0.761222	-1.20352	-1.36159	-0.132788	-1.45897	-0.211925	-0.0955202	-0.595125	0.176218	-0.0542605	-0.31369	0.142247	0.206984			-0.196489	-0.606994	0.589588	-0.341779	0.385469	0.377489	-1.48093				-0.0807116		-0.606098		-3.98445				0.0298681	-0.131941	0.142167	-0.150187
TG-GATES	Rat	Liver	vitro	bolus	TG-Rvitro PRH - puromycin aminonucleoside.Middle.24hr	Puromycin	M		24h	-0.85592	-0.413221		-1.69581	-0.82214	-3.66847	-0.512392	-1.15866	0.879479	-0.130087	0.367156	-0.336366	-2.1605	0.883416	0.0177186	0.177122			-0.505887	-1.94236	0.972976	0.311713	0.0499662	0.521562	-1.95473				0.534854		-1.6821		-1.8678				0.678717	0.817205	1.52607	0.334481
TG-GATES	Rat	Liver	vivo	repeat	TG-RVivoLiverRepeat - sulindac.High.8day	Sulindac	H		8d	-0.206911	-0.41263		-0.454218	0.435537	-0.493726	0.0495443	0.389	0.0071655	-0.0346986	0.270354		0.159048	0.416949						-0.0280486		0.452261	-0.0320511	-0.200412	-0.0961306				-2.51438		-0.705432		1.6537					0.305745	0.0116219	-0.0497378
TG-GATES	Rat	Liver	vivo	repeat	TG-RVivoLiverRepeat - ethinylestradiol.Middle.15day	Ethinylestradiol	M		15d	0.00293797	-0.410733		0.270688	2.1051	0.200115	0.0164662	-0.443824	0.0801087	0.681403	0.0771071		0.662033	-0.0733434						-0.0370811		0.603604	-0.0222827	1.30252	-0.0694565				-2.89299		-2.48664		1.22576					-0.109306	-0.93398	0.0923995
TG-GATES	Rat	Liver	vivo	bolus	TG-RVivoLiverSingle - bortezomib.Middle.3hr	Bortezomib	M		3h	0.635107	-0.409865		0.88654	0.839391	-0.444648	-0.106045	0.166177	0.560466	-0.524177	-0.0843709		-0.00637174	-0.869494						-0.200913		-0.298446	-0.00217004	-0.4067	0.610516				0.326068		-1.02531		-0.0708333					-0.175867	-0.226751	-0.0800336
TG-GATES	Rat	Liver	vivo	bolus	TG-RVivoLiverSingle - phenylanthranilic acid.Middle.6hr	Phenylanthranilic acid	M		6h	0.151827	-0.408901		-0.116954	-0.102554	-0.301864	-0.277576	-0.973851	0.183408	-0.0848447	-0.309417		0.50448	-0.600763						-0.237672		-0.186354	0.0395878	0.128326	0.00907815				-0.267551		-0.498297		-0.419721					-0.064072	0.0347937	-0.0164372
TG-GATES	Rat	Liver	vivo	repeat	TG-RVivoLiverRepeat - acetamidofluorene.Low.29day	Acetamidofluorene	L		29d	-0.42963	-0.407706		0.490727	2.10477	1.03711	0.143173	-0.117061	1.38235	-0.974941	0.16917		0.760971	-1.96166						-0.0204625		0.192843	-0.109151	0.499564	-0.229372				-1.20871		-1.97595		5.49932					-0.212115	-2.22708	-0.397516
TG-GATES	Rat	Liver	vitro	bolus	TG-Rvitro PRH - ranitidine.Middle.8hr	Ranitidine	M		8h	0.113976	-0.406786		-0.202822	-0.126967	-0.658541	-0.303381	-0.611601	-0.129903	0.283303	-0.31064	0.168439	-0.229553	0.261398	-0.0766081	0.210396			-0.130957	0.0409367	0.111676	-0.170257	-0.0511877	-0.376571	-0.237219				-0.268728		-0.100149		-0.10762				0.0921964	-0.123823	-0.0279009	0.0556161
TG-GATES	Rat	Liver	vivo	repeat	TG-RVivoLiverRepeat - naproxen.High.15day	Naproxen	H		15d	-0.249435	-0.406297		-1.07599	0.28178	-0.659596	0.0293067	1.00485	0.0126096	-0.175847	0.15639		-0.157122	-0.311454						-0.0786563		0.55452	0.0721775	0.359577	-0.00643807				-3.31665		-1.88038		1.2925					0.00708771	-0.288459	-0.102034
TG-GATES	Human	Liver	vitro	bolus	TG-HVitro PHH - disopyramide.High.8hr	Disopyramide	H		8h	-0.0842667	-0.404456	0.0869427	-0.161057	-0.690145	-0.401665	-0.0472346	-0.356602	0.342303	-0.00112368	-0.47788	0.00727936		-0.0610271	0.199134	0.16178	0.302407	-0.304028	0.227145	0.449304	0.187325	0.820509	0.214751	0.162477		-0.0237218	0.166932	-1.36342	-0.221629	-0.366587	-0.333466	-0.314382	-1.57182	0.0242629	0.00527441	0.168615	-0.228169	0.085172		0.0281194
TG-GATES	Rat	Liver	vivo	repeat	TG-RVivoLiverRepeat - nitrosodiethylamine.High.8day	Nitrosodiethylamine	H		8d	-0.525952	-0.402755		0.117003	0.789653	-0.542349	0.52722	-0.684608	1.07204	-0.859192	0.704378		1.00293	-0.0508362						-0.0695419		0.255334	-0.209592	0.00808597	0.0226977				-3.98577		-2.51195		3.35316					-0.328243	-0.049796	-0.258933
PREDICT-IV	Human	Liver	vitro	bolus	PIV Hvitro Repeat PHH - AMIODA_HD1_LFC	Amiodarone	H		1d	0.0478868	-0.402376	-0.0262244	0.0050591	-0.202557	0.268883	-0.00192308	-0.173226	0.0635963	0.466591	-0.0652402	0.00699554	-0.506068	-0.289597	-0.0328408	-0.291809	0.163341	0.013149	0.026488	0.0545457	0.143094	-0.196694	0.0101561	0.24999	-0.0671725	-0.365813	-0.129457	0.18147	-0.139647	-0.304756	-0.00824363	0.185895	-0.318909	0.105336	0.0314411	0.0378645	0.109651	0.193648	-0.586834	-0.294609
TG-GATES	Rat	Liver	vivo	repeat	TG-RVivoLiverRepeat - thioacetamide.Middle.4day	Thioacetamide	M		4d	-0.180648	-0.399732		0.850917	0.331548	-0.0464187	0.00424371	0.269753	0.166981	-0.0493009	-0.152842		0.209778	0.439659						-0.0395834		-0.222166	-0.05063	-0.313457	-0.339357				-0.577494		0.496038		1.79355					-0.0821691	-0.4676	-0.0631833
TG-GATES	Human	Liver	vitro	bolus	TG-HVitro PHH - N-methyl-N-nitrosourea.High.24hr	N-methyl-N-nitrosourea	H		24h	-0.308988	-0.398816	0.351194	-1.34335	-1.29188	-0.50072	-0.0773773	-0.789558	0.840347	-1.49333	-0.125513	-0.75249		-0.0890845	0.650705	0.493321	0.302112	-0.0814776	0.529605	-0.822803	0.045677	-0.601616	0.244139	0.528057		0.103208	-0.593798	-2.49942	-0.089022	-0.191582	-0.79382	-0.508795	-3.03016	0.359701	0.172482	0.477559	-0.472712	-0.221343		0.304972
TG-GATES	Rat	Liver	vitro	bolus	TG-Rvitro PRH - imipramine.High.24hr	Imipramine	H		24h	0.718913	-0.398319		-0.501146	-0.338977	-0.246849	-0.0707893	-0.21987	-0.364341	0.804582	-0.466445	0.162278	0.580807	-0.161373	-0.188319	0.155521			-0.59588	0.161019	0.714519	-0.518434	0.292836	-0.0389807	-0.689765				0.0610162		-0.664709		-3.73				-0.169488	-0.102549	-0.0884776	-0.0134274
TG-GATES	Rat	Liver	vivo	repeat	TG-RVivoLiverRepeat - ethionine.Middle.29day	Ethionine	M		29d	0.0639619	-0.39599		0.286171	0.27134	-0.103128	0.00234625	1.11696	-0.0309676	-0.305157	-0.55719		0.000973707	-0.485876						-0.162504		-0.320782	-0.0877978	-0.0922766	-0.19067				-0.228176		0.00669574		2.23105					0.191796	-0.282967	-0.161501
TG-GATES	Rat	Liver	vivo	repeat	TG-RVivoLiverRepeat - thioacetamide.Low.15day	Thioacetamide	L		15d	0.112719	-0.39559		0.373636	0.169262	0.172614	0.121753	0.577222	-0.186274	-0.0637068	-0.15528		-0.0834471	0.167495						0.014942		-0.128613	-0.0581538	0.0525226	0.122999				0.00507181		0.375191		2.62124					-0.0956266	0.284206	-0.0256035
TG-GATES	Rat	Liver	vitro	bolus	TG-Rvitro PRH - bendazac.Middle.8hr	Bendazac	M		8h	-0.00730198	-0.394319		-0.0181026	-0.343617	-0.377993	0.0603373	-0.175423	-0.144107	0.0900988	-0.146162	0.0944118	-0.00549727	0.09141	0.170514	-0.0792575			-0.180311	-0.155109	-0.112181	-0.605358	0.129275	-0.317412	-0.137403				0.124306		0.0954972		-0.211699				-0.178636	0.130164	-0.0598507	0.0206795
TG-GATES	Rat	Liver	vivo	bolus	TG-RVivoLiverSingle - ethionamide.Middle.24hr	Ethionamide	M		24h	0.164761	-0.394123		0.214203	0.16508	1.64951	1.17662e-05	-0.26892	-0.0228588	-0.101951	-0.235492		1.05982	-0.768932						-0.0432081		-0.196139	-0.130258	-0.0437905	-0.20467				-1.00803		-0.858021		0.586474					-0.170749	-0.310528	-0.0411604
TG-GATES	Rat	Liver	vitro	bolus	TG-Rvitro PRH - tacrine.Middle.8hr	Tacrine	M		8h	0.239149	-0.393859		0.109615	-0.173468	-0.140819	-0.185321	-0.101606	0.138763	0.189734	-0.0933063	0.0482164	0.00296531	-0.0467689	-0.012953	0.02878			-0.0221299	-0.0940341	0.12741	0.217242	-0.102542	-0.242709	-0.108006				-0.47612		-0.284213		-0.250189				-0.00682116	0.0840474	0.237598	0.0295435
TG-GATES	Rat	Liver	vivo	bolus	TG-RVivoLiverSingle - triamterene.Middle.3hr	Triamterene	M		3h	-0.129436	-0.393847		-0.186853	-0.286167	-0.137407	0.00355945	-0.248884	-0.0277458	0.232941	-0.169869		-0.146146	-0.163696						-0.0950855		-0.683279	0.146639	-0.229171	0.100729				-0.0117345		0.00326292		-0.483594					0.409011	0.23519	0.00916901
TG-GATES	Rat	Liver	vivo	repeat	TG-RVivoLiverRepeat - ethionine.Low.4day	Ethionine	L		4d	-0.110431	-0.393605		0.18959	0.137563	-0.314385	0.145933	-0.0840255	0.013419	-0.0715426	-0.117678		-0.118156	0.0233417						0.108054		0.193213	0.0903586	-0.0216952	0.0702516				0.169553		0.0826078		0.781479					0.0586636	0.24929	-0.00227376
TG-GATES	Human	Liver	vitro	bolus	TG-HVitro PHH - transforming growth factor beta 1.Middle.24hr	TGFbeta1	M		24h	0.146691	-0.393456	0.124304	-0.901192	-0.101039	-0.257178	0.163614	-0.812877	0.269494	-0.333794	-0.160176	-0.0222651		-0.0207711	0.036232	0.0337772	0.0209932	0.295303	0.107404	0.545763	-1.31982	-1.62376	-0.0284529	-0.123875		-0.0879834	0.141801	-1.13552	-0.0565284	-0.042541	-0.206367	-0.359899	-1.08155	-0.0336955	0.180438	0.0514226	-0.420784	0.344519		0.0183105
TG-GATES	Rat	Liver	vivo	bolus	TG-RVivoLiverSingle - dexamethasone.Low.9hr	Dexamethasone	L		9h	-0.131064	-0.3928		-1.08082	-0.383607	0.371268	0.0403399	0.15308	-0.135847	1.71987	0.0159146		-0.170543	-0.604255						0.28553		-0.187734	0.0237067	0.752061	-0.145007				1.19615		-0.902385		-1.42416					0.161227	-2.03032	-0.113746
TG-GATES	Rat	Liver	vivo	bolus	TG-RVivoLiverSingle - mexiletine.High.9hr	Mexiletine	H		9h	-0.237322	-0.391172		-0.50229	0.0847724	-0.024111	0.164217	-0.688841	-0.292526	-0.117164	-0.240296		-0.0447032	0.0221044						0.166225		1.24885	0.135048	-0.00296294	-0.172857				0.339726		-0.712209		-0.122712					0.165963	-0.534917	-0.0824261
TG-GATES	Rat	Liver	vivo	bolus	TG-RVivoLiverSingle - dexamethasone.Low.6hr	Dexamethasone	L		6h	-0.220331	-0.385455		-0.280077	-0.262627	-0.225056	0.0446524	0.312736	0.0154072	1.33651	-0.039127		-0.165195	1.20728						0.82101		-0.441073	0.0271283	0.127751	-0.0620257				-0.295024		-0.671527		-0.907844					0.0426898	-1.9575	-0.0766608
TG-GATES	Rat	Liver	vivo	bolus	TG-RVivoLiverSingle - TNF.High.6hr	TNF	H		6h	0.46305	-0.38487		-1.07574	-0.324947	0.0543697	0.036405	-0.0304698	0.126968	0.415313	-0.0658748		-0.56098	-0.580745						0.119814		-0.794687	0.0777142	0.126683	-0.0269985				-0.319976		-0.873757		-0.701642					0.056284	-0.54231	-0.00625704
TG-GATES	Rat	Liver	vivo	bolus	TG-RVivoLiverSingle - acetamidofluorene.Low.24hr	Acetamidofluorene	L		24h	-0.0418271	-0.384515		0.917715	1.1601	0.115463	-0.0222956	-1.16969	1.18899	-0.996374	0.282352		0.39333	-1.28439						-0.355921		-0.237586	-0.024905	0.4942	-0.0805272				-2.92241		-1.78484		2.1788					-0.184674	-0.670356	-0.0485083
TG-GATES	Rat	Liver	vivo	bolus	TG-RVivoLiverSingle - LPS.Middle.3hr	LPS	M		3h	0.326533	-0.383384		-0.276285	-0.533915	1.18632	-0.88458	-0.487591	-0.594176	0.125296	-0.169178		-0.325164	-0.433874						-0.196911		-1.82805	0.191796	-0.475145	3.18201				-1.07596		-0.292036		-0.355467					0.108396	-1.10956	-0.1072
TG-GATES	Rat	Liver	vivo	repeat	TG-RVivoLiverRepeat - propylthiouracil.Middle.8day	Propylthiouracil	M		8d	-0.24602	-0.381358		-0.916803	0.769831	-0.420353	0.141847	-0.185574	-0.165761	-0.722614	-0.0862571		-0.425023	-0.302261						-0.0768664		-0.471488	0.0636371	0.313277	-0.010094				0.637479		0.105817		1.64479					-0.071541	0.136896	-0.0361387
PREDICT-IV	Human	Kidney	vitro	repeat	HVitroPIV RPTEC - CHLORA_LD14_LFC	Chloroacetaldehyde	L		14d	-0.425932	-0.38117	-0.0668215	-0.089189	-0.412976	-0.719148	-0.44959	0.0378919	-0.321527	0.547027	-0.867278	-0.0842875	-0.100909	0.727076	-0.0295426	0.0221797	-0.127226	0.0994564	-0.774738	0.167628	1.19302	-0.489355	0.0653159	0.180509	0.190215	-0.400837	0.647999	1.31323	0.00461644	0.771586	0.313017	-0.189746	-0.665247	0.326133	0.228753	0.0309392	0.40668	0.575929	0.287006	0.166378
TG-GATES	Rat	Liver	vitro	bolus	TG-Rvitro PRH - adapin.High.8hr	Adapin	H		8h	0.446375	-0.380888		-0.259234	-0.2132	-0.0868775	0.0817793	0.110555	-0.124354	0.174075	-0.228288	0.591504	0.649762	0.112379	-0.229665	0.0724372			0.0919212	0.534303	0.867929	-0.459867	-0.10062	-0.254843	-0.270264				0.00877338		-0.0183403		-0.591739				0.112627	0.0592043	-0.167404	0.0191206
TG-GATES	Rat	Liver	vivo	bolus	TG-RVivoLiverSingle - WY-14643.Middle.24hr	WY-14643	M		24h	-0.0286663	-0.380867		-0.986157	0.14084	-0.509258	0.0339474	0.258567	0.455078	-0.282431	-0.292893		2.8575	-0.760201						-0.0139975		-0.797228	-0.18585	0.123473	-0.201077				0.383478		-0.00094554		2.20813					-0.0866221	-0.187284	-0.118484
TG-GATES	Rat	Liver	vitro	bolus	TG-Rvitro PRH - propylthiouracil.High.8hr	Propylthiouracil	H		8h	-0.100229	-0.37996		-0.355855	-0.0669951	-0.656554	0.148852	-0.385425	-0.276613	-0.0415919	-0.296846	0.243948	-0.131886	0.345713	0.156706	0.274843			-0.181697	-0.273177	1.15193	0.166788	-0.0311367	-0.247441	-0.51095				0.235153		0.127852		-0.399435				0.265761	-0.0780942	0.500321	-0.0396247
TG-GATES	Rat	Liver	vitro	bolus	TG-Rvitro PRH - azathioprine.High.24hr	Azathioprine	H		24h	0.15669	-0.376162		0.463455	0.203152	0.597512	-0.0440136	-0.311089	0.797682	-0.262141	-0.242064	0.0369114	-0.433613	-0.136385	-0.0160225	0.0231673			-0.0824158	-0.111481	0.246091	1.22126	-0.0332073	0.133725	0.186351				-0.00883214		0.614415		-1.14873				-0.160455	-0.0289906	-0.0948215	-0.356653
TG-GATES	Human	Liver	vitro	bolus	TG-HVitro PHH - N-methyl-N-nitrosourea.High.8hr	N-methyl-N-nitrosourea	H		8h	-0.160168	-0.375534	0.125482	-1.14282	-0.320113	-0.600338	-0.201598	-0.433082	0.174349	-0.996344	-0.0203935	-0.672748		0.362425	0.278469	0.300845	0.175731	0.0330233	0.0962661	-0.377625	-0.535424	0.330778	0.0826958	0.0944202		0.0789628	-0.0137231	-1.66897	-0.0740931	-0.127256	-0.382737	-0.531215	-1.39895	0.128906	0.20353	0.0576666	-0.640997	-0.146456		0.100282
TG-GATES	Human	Liver	vitro	bolus	TG-HVitro PHH - N-methyl-N-nitrosourea.Middle.8hr	N-methyl-N-nitrosourea	M		8h	-0.184512	-0.374679	0.0760737	-0.582866	-0.329998	-0.446386	-0.201264	-0.360064	0.27672	-0.507962	-0.226357	-0.226348		0.205869	0.31424	0.187476	0.151707	0.235963	0.179324	-0.252716	-0.444424	0.0629559	-0.00980939	0.220602		0.0209093	-0.421727	-0.439374	-0.070157	-0.0942203	-0.211714	-0.490452	-1.51441	0.139699	0.263079	0.146527	-0.458059	-0.282078		0.0312036
TG-GATES	Rat	Liver	vivo	repeat	TG-RVivoLiverRepeat - sulindac.High.29day	Sulindac	H		29d	-0.0271147	-0.372193		-0.654753	0.517117	-0.455496	0.29172	0.954766	0.129682	0.011964	0.322388		0.131339	-0.3518						0.00547555		0.572935	0.110311	-0.0111984	-0.166226				-3.08412		-0.648035		2.69543					0.0490036	-0.695306	-0.0835684
TG-GATES	Rat	Liver	vivo	bolus	TG-RVivoLiverSingle - naproxen.Middle.9hr	Naproxen	M		9h	0.329934	-0.369574		-0.492493	-0.0231935	0.158409	-0.0804305	0.394389	-0.161275	0.750484	-0.144762		0.0305109	-0.542591						0.0659497		-0.497886	-0.0764589	0.371497	0.213892				-0.974184		-0.38338		-1.31738					-0.00537354	-0.384966	-0.01499
TG-GATES	Rat	Liver	vivo	bolus	TG-RVivoLiverSingle - dexamethasone.High.6hr	Dexamethasone	H		6h	0.166346	-0.369263		0.384874	0.0178991	0.0472865	-0.0369689	-0.00405391	0.00633428	1.43567	-0.261907		-0.0719105	0.743047						0.438243		0.77809	0.0182827	0.530782	0.341049				-0.172788		-0.73916		-0.0238187					0.138901	-1.94395	-0.0836736
TG-GATES	Rat	Liver	vivo	bolus	TG-RVivoLiverSingle - TNF.Middle.9hr	TNF	M		9h	0.0735785	-0.3675		-0.662471	-0.142944	0.244687	0.143631	0.601666	0.11011	0.407382	0.262606		-0.687613	-0.680059						0.0192418		-0.531026	0.159134	0.273435	-0.178267				-1.61617		-0.156359		-0.586769					0.0924568	-0.0298711	-0.0908373
TG-GATES	Rat	Liver	vivo	bolus	TG-RVivoLiverSingle - nitrosodiethylamine.Middle.9hr	Nitrosodiethylamine	M		9h	0.246655	-0.366732		0.12899	0.183929	-0.74342	0.0645189	-0.264201	1.0897	-0.604859	0.324324		-0.0690937	0.20796						-0.33305		0.0306861	-0.0615607	-0.0927312	-0.292286				-0.643185		-0.833929		1.68492					0.0279401	-0.102793	0.0299003
TG-GATES	Rat	Liver	vitro	bolus	TG-Rvitro PRH - isoniazid.Low.24hr	Isoniazid	L		24h	-0.202864	-0.366707		-0.227882	-0.191252	-0.581874	-0.00667228	-0.226678	-0.117374	0.109816	-0.209979	0.0924661	-0.138969	0.103836	0.256558	-0.0445621			-0.299413	-0.110036	-0.191539	-0.133266	0.302842	-0.0814885	0.00992798				0.045247		-0.0926266		-0.0847291				-0.0576947	-0.0900083	-0.131032	0.000274059
TG-GATES	Rat	Liver	vitro	bolus	TG-Rvitro PRH - danazol.High.8hr	Danazol	H		8h	0.465025	-0.366204		0.3385	-0.490235	-0.647267	0.103679	-0.428332	-0.259217	0.209001	-0.213382	0.41907	-0.12775	-0.251386	0.0981793	-0.0801921			-0.119746	0.286022	0.0532082	-0.112158	-0.0765331	-0.214971	0.140709				-0.335383		-0.23527		-1.03747				-0.189364	-0.0682198	-0.258319	-0.0336138
TG-GATES	Rat	Liver	vivo	repeat	TG-RVivoLiverRepeat - clomipramine.Low.4day	Clomipramine	L		4d	-0.0203981	-0.365296		-0.374608	0.064735	0.0618323	-0.114936	0.133058	-0.116073	-0.576982	0.186567		-0.0385539	-0.876627						0.0254826		-0.913907	0.0220852	0.323459	0.0790499				-0.192235		-0.0514171		0.171125					-0.233565	0.619201	-0.0145647
TG-GATES	Rat	Liver	vitro	bolus	TG-Rvitro PRH - imipramine.High.8hr	Imipramine	H		8h	0.700007	-0.363366		0.280029	-0.429268	-0.486276	-0.0427262	-0.30779	-0.0251891	0.0171608	-0.347073	0.921907	0.814446	-0.10928	-0.0426869	0.245438			-0.339224	0.18042	1.29629	-0.287646	-0.0562213	-0.58063	-0.444581				0.0912432		-0.412692		-1.12678				0.148763	0.182343	-0.322088	0.00656301
carcinoGENOMICS	Human	Kidney	vitro	bolus	CX HVitro RPTEC 72h - ADA vs DMSO	1-Amino-2,4-dibromoanthraquinone	IC10	150	72h	0.488177	-0.363037	-0.363237	1.93155	-0.214127	-0.786466	-0.312696	0.541375	0.0585604	0.113313	-0.0318127	0.233799		0.903497	-0.722939	0.387692	-0.382708	0.633899	-0.772027	0.156623	0.408434	0.0528526	0.080718	0.784638		-0.609736	0.421244	1.5586	0.245251		0.44836	-0.556742	-0.929959	1.83417	1.34833	-0.291571	-0.0443916	0.421179	-0.051898	-4.26162
TG-GATES	Rat	Liver	vivo	repeat	TG-RVivoLiverRepeat - ethionine.Low.8day	Ethionine	L		8d	-0.00201188	-0.362364		-0.0111573	-0.0520271	-0.219173	-0.0108392	-0.114985	-0.19717	-0.0129719	-0.183978		0.0683602	0.530555						-0.237128		-0.401401	-0.00213374	-0.230353	-0.135247				0.607179		0.36832		1.08469					0.0873571	0.140753	-0.0946155
TG-GATES	Human	Liver	vitro	bolus	TG-HVitro PHH - quinidine.High.8hr	Quinidine	H		8h	-0.0696407	-0.359307	0.0818105	-0.0189096	-0.0521666	-0.0751318	-0.192579	0.140062	0.193859	-0.276897	-0.184178	0.222627		-0.189982	0.0168948	-0.0217121	0.0335756	0.0208841	-0.0200707	0.0373877	0.066329	0.434762	-0.0783361	0.0189122		-0.0136872	-0.00999177	-0.402873	-0.00137784	-0.0622864	0.0402176	-0.191489	-0.377939	0.120359	0.0260907	-0.0993283	0.0500095	-0.110702		0.0307119
TG-GATES	Rat	Liver	vivo	repeat	TG-RVivoLiverRepeat - fluoxetine hydrochloride.High.29day	Fluoxetine	H		29d	-0.0368907	-0.358276		-0.0225129	0.94324	0.134324	-0.216695	-0.262417	0.0930902	-0.0920056	0.337602		0.0065931	-0.249972						0.069316		0.550891	-0.0428926	0.256478	-0.21494				-0.254606		-0.0236636		1.98515					-0.0887493	-0.0935282	-0.0340099
TG-GATES	Rat	Liver	vivo	repeat	TG-RVivoLiverRepeat - clomipramine.High.4day	Clomipramine	H		4d	0.0170962	-0.357638		0.105421	1.07968	-0.186854	0.0238774	-0.0214589	-0.0759519	-0.379493	-0.0565832		-0.233185	-0.286016						0.000427871		-0.176186	0.201294	0.303285	0.0215011				-0.878325		-1.05994		0.933364					0.0617371	0.594204	-0.0251217
TG-GATES	Rat	Liver	vitro	bolus	TG-Rvitro PRH - chlorpheniramine.High.8hr	Chlorpheniramine	H		8h	0.253411	-0.356232		0.429535	-0.219997	-0.791819	0.106156	-0.372237	0.153425	0.0999768	-0.271321	0.279596	0.140053	-0.184234	0.0145588	0.300734			-0.278963	0.281046	0.382538	-0.242093	-0.0771993	-0.660644	-0.465657				-0.261669		0.0947486		-0.806303				-0.0148529	0.168132	-0.292278	0.016863
TG-GATES	Rat	Liver	vivo	bolus	TG-RVivoLiverSingle - galactosamine.High.24hr	Galactosamine	H		24h	-1.02738	-0.354908		-0.549595	1.01173	0.102174	1.13192	-1.72354	-0.329436	-1.84137	0.0747512		-0.26981	-2.89837						0.0542029		-2.16246	0.0455596	-1.44244	1.22527				-1.56279		-0.341474		-0.612681					0.0482152	-2.77763	0.088153
PREDICT-IV	Human	Liver	vitro	repeat	PIV Hvitro Repeat PHH - TOGIZN_LD3_LFC	Troglitazone	L		3d	-0.954894	-0.35363	-0.123395	-0.542184	-0.304731	-0.12029	0.236508	0.131354	-0.048323	-0.336432	-0.0432449	-0.0203608	0.339578	0.109917	0.189251	0.438099	-0.498462	0.17465	-0.343207	0.0303535	-0.295228	-0.0955705	0.0240564	0.010673	-0.405284	-0.1515	-0.140592	0.69684	0.0904628	-0.114924	0.00942622	-0.44444	0.182185	0.66823	0.335551	-0.330866	0.0375331	0.33828	-0.539953	0.477177
TG-GATES	Rat	Liver	vitro	bolus	TG-Rvitro PRH - benziodarone.High.24hr	Benziodarone	H		24h	0.321949	-0.353612		-0.959682	-0.491674	-0.622612	0.026516	-0.0619911	-0.0582337	0.0750831	-0.0853579	0.409163	1.09192	0.0818648	-0.158245	0.0112726			-0.135507	-0.10717	0.681659	-0.672384	-0.0223192	-0.175641	-0.25122				-0.266205		-0.467602		-1.20064				-0.164029	-0.22564	-0.404788	-0.0371996
TG-GATES	Rat	Liver	vivo	bolus	TG-RVivoLiverSingle - nitrosodiethylamine.High.6hr	Nitrosodiethylamine	H		6h	0.170611	-0.353498		-0.138824	0.0674729	-1.22068	-0.294762	-0.917887	0.977567	-0.462533	0.0100029		0.538707	-0.618917						-0.845361		2.00082	-0.203448	-0.292758	-0.200984				-0.321406		-0.360563		1.29214					-0.227552	0.301066	0.042067
TG-GATES	Rat	Liver	vivo	repeat	TG-RVivoLiverRepeat - thioacetamide.Middle.15day	Thioacetamide	M		15d	-0.131256	-0.352355		0.946747	0.324055	1.08197	0.286354	1.14697	0.114247	-0.523933	-0.34872		0.100559	-0.303976						-0.147182		-0.153129	-0.0867428	-0.422539	-0.204735				-1.15707		0.741541		4.77866					-0.073032	0.216817	-0.0698361
TG-GATES	Rat	Liver	vivo	bolus	TG-RVivoLiverSingle - amphotericin B.Middle.6hr	Amphotericin B	M		6h	0.470072	-0.351413		-0.271283	-0.099183	-0.0394265	0.234133	-0.409186	0.00965737	0.34337	-0.354958		0.205767	-0.827716						-0.0224782		-0.398871	0.028047	0.231447	0.702833				0.618575		-0.778763		-0.259605					-0.0775543	0.186853	-0.0448661
TG-GATES	Rat	Kidney	vivo	repeat	TG-RVivoKidneyRepeat - thioacetamide.High.4day	Thioacetamide	H		4d	0.106225	-0.35071	0.146234	3.51126	0.234039	-0.0242843	0.179466	-0.474222	0.186916	0.0273554	-0.495119	-0.155235	0.266066	0.532955		-0.131121			-0.0604157	-0.372711	0.224567	-0.15289	0.0589616	0.0175989	-0.0397137				0.807701		0.0317664		0.497705				-0.205641	0.159744	0.153677	0.249268
TG-GATES	Rat	Liver	vivo	bolus	TG-RVivoLiverSingle - carbon tetrachloride.Low.6hr	Carbon tetrachloride	L		6h	0.0260911	-0.349885		0.051116	-0.0784777	0.15545	-0.052019	-0.149122	0.360609	-0.254108	-0.0781778		0.298054	0.149						0.0485721		0.242092	0.0982647	0.199882	-0.0152088				0.11032		-0.115358		-0.0270598					0.163946	0.18993	-0.0189661
TG-GATES	Rat	Liver	vivo	repeat	TG-RVivoLiverRepeat - methylene dianiline.High.15day	Methylene dianiline	H		15d	-0.435485	-0.349266		-1.49691	4.44552	0.228279	0.149387	-1.33765	0.376869	0.108578	0.0703192		-0.237047	-0.745624						0.0664628		0.560596	-0.0779721	0.12131	-0.0214343				-2.20871		-2.88823		2.99117					-0.353901	-0.770438	-0.114201
TG-GATES	Human	Liver	vitro	bolus	TG-HVitro PHH - propranolol.High.24hr	Propranolol	H		24h	-0.092181	-0.346332	0.0523561	-0.268744	-0.363506	-0.223619	0.168763	-0.0719836	0.293289	-0.193043	-0.496626	0.0285684		0.0511749	0.0168097	0.0237486	-0.0159912	0.370638	0.00522985	0.513376	-0.227678	-0.17946	0.465666	0.0189003		-0.31413	0.195266	-0.498838	0.0861524	-0.028326	-0.137533	-0.290489	-1.32732	0.0576761	-0.0129242	0.189371	0.244019	-0.101998		0.0884639
TG-GATES	Rat	Liver	vitro	bolus	TG-Rvitro PRH - imipramine.High.2hr	Imipramine	H		2h	0.180868	-0.345047		-0.00521263	-0.0149652	-0.580999	0.077776	-0.131131	0.0417641	-0.0602948	-0.0129337	0.0342234	0.468011	0.0271274	0.0534095	0.0449895			0.0460491	-0.217193	0.100873	-0.0169045	0.0197189	-0.0304085	0.151265				0.035667		-0.151035		-0.152129				0.0293103	-0.0229028	-0.0168179	0.0413154
TG-GATES	Human	Liver	vitro	bolus	TG-HVitro PHH - isoniazid.High.24hr	Isoniazid	H		24h	0.533281	-0.343816	0.121642	0.122719	-0.22386	0.690561	-0.0202584	0.0772267	0.217225	0.797806	-0.0884493	0.401479		0.158578	-0.15675	-0.14277	0.034845	0.304322	-0.00536463	0.784478	0.268819	0.0788774	0.00621208	0.0906946		-0.148746	0.545212	-0.450029	-0.128106	-0.0371652	-0.150171	0.0266555	-0.629459	0.0712241	0.0621427	0.0271072	-0.0867105	-0.130503		0.174359
TG-GATES	Rat	Liver	vitro	bolus	TG-Rvitro PRH - cycloheximide.Low.2hr	Cycloheximide	L		2h	-0.0104799	-0.340147		-0.379735	0.443808	0.326598	0.0488926	0.235489	-0.107308	0.0327278	0.0217341	-0.0554296	0.0733245	-0.0409406	-0.0937521	0.05066			0.251665	-0.0708883	-0.272477	-0.257529	-0.224788	0.202862	0.180034				-0.0191791		-0.455342		-0.0718187				0.294506	0.357919	0.170016	-0.00869476
TG-GATES	Human	Liver	vitro	bolus	TG-HVitro PHH - moxisylyte.High.8hr	Moxisylyte	H		8h	-0.160325	-0.339679	0.118383	0.304014	-0.155515	-0.274237	0.0664205	0.0543894	0.190808	0.129969	-0.108197	0.162552		-0.0513089	-0.0702774	-0.00741561	-0.106855	-0.0562347	0.264039	0.126012	0.234996	0.344767	-0.26576	0.138293		0.171797	-0.046011	-0.157792	0.0471394	0.0354813	-0.020059	-0.234798	-0.124063	0.188765	0.0986303	0.143571	-0.0514394	0.000803772		0.0505962
TG-GATES	Human	Liver	vitro	bolus	TG-HVitro PHH - disopyramide.Middle.8hr	Disopyramide	M		8h	-0.0052906	-0.338836	0.0242538	-0.0250416	-0.231464	-0.257446	-0.172419	-0.0274957	0.0406051	-0.047471	-0.143028	0.0183793		0.0176227	0.05608	-0.0673364	0.0824352	-0.16713	0.0785305	0.0115013	0.0519255	0.113039	0.0519169	0.0640582		0.101213	0.060263	-0.631015	-0.0943063	-0.121926	-0.180814	-0.0392046	-0.572379	0.0623025	0.00770192	-0.0295176	-0.0997889	0.0856558		-0.0105742
TG-GATES	Rat	Kidney	vivo	repeat	TG-RVivoKidneyRepeat - allopurinol.High.4day	Allopurinol	H		4d	-0.0829842	-0.338509	0.127355	1.30956	0.736139	-0.025524	0.0910569	-0.383388	0.16163	-0.311555	-0.374861	0.536149	0.021456	0.0957328		-0.237289			0.17568	-0.253172	-0.130085	-0.124346	-0.0281054	0.25824	-0.237848				0.0563916		-0.213739		-0.107544				-0.375581	0.180496	-0.742621	-0.170014
TG-GATES	Rat	Liver	vivo	bolus	TG-RVivoLiverSingle - colchicine.Middle.9hr	Colchicine	M		9h	0.0504422	-0.337307		0.116745	0.327827	-0.30623	0.14298	-0.226033	-0.0880033	0.025512	-0.385632		-0.388771	-0.469779						-0.0195597		0.862117	0.0226338	0.0578092	0.699747				1.24456		-0.522447		-0.102898					0.024499	-0.254078	-0.0532728
TG-GATES	Rat	Liver	vitro	bolus	TG-Rvitro PRH - cycloheximide.Middle.2hr	Cycloheximide	M		2h	-0.00869298	-0.337205		-0.337194	0.226183	0.183599	0.0864544	0.189042	-0.181532	-0.127556	0.0258915	0.0938616	-0.0277063	0.0237632	-0.188584	0.0977748			0.347221	-0.200067	-0.205676	-0.265026	-0.163703	-0.00712158	0.213029				0.08256		-0.124012		-0.113816				0.224388	0.327982	0.0533563	-0.0516533
TG-GATES	Rat	Liver	vitro	bolus	TG-Rvitro PRH - metformin.High.24hr	Metformin	H		24h	0.754726	-0.336309		-0.629062	-0.549933	-0.838441	0.125693	-0.620862	-0.0871002	0.252414	-0.23708	0.783239	0.36924	0.156771	0.0349486	-0.048568			-0.412857	-0.287007	0.972164	-0.415496	-0.018309	-0.195781	-0.46705				0.204536		-0.118868		-1.91643				-0.0635055	0.204158	0.315012	-0.133721
TG-GATES	Rat	Kidney	vivo	repeat	TG-RVivoKidneyRepeat - gentamicin.High.15day	Gentamicin	H		15d	0.324487	-0.33328	0.209064	1.54455	0.362014	0.00295535	-0.0119401	-0.251056	0.140188	-0.321702	-0.488801	0.192989	-0.260554	-0.232919		-0.330052			0.141143	-0.0495071	-0.165911	-0.00213503	-0.0818968	0.134898	-0.431309				-0.961489		-0.308772		-0.525867				-0.242452	-0.052135	-0.345425	0.0135428
TG-GATES	Rat	Liver	vivo	bolus	TG-RVivoLiverSingle - buthionine sulfoximine.Middle.6hr	Buthionine sulfoximine	M		6h	0.445683	-0.332864		-0.347803	0.0637792	0.232202	0.0829795	-0.766384	-0.0899234	0.330061	-0.176547		-0.258881	-0.116176						-0.14228		-0.693808	-0.01693	0.143445	0.233139				-1.62615		-0.786329		-0.868392					-0.00330469	0.193589	-0.00600578
TG-GATES	Rat	Liver	vitro	bolus	TG-Rvitro PRH - acetamidofluorene.Middle.24hr	Acetamidofluorene	M		24h	-0.0160905	-0.332861		-0.0918005	-0.284198	0.111028	-0.144419	-0.301386	0.00629843	0.0354281	-0.242197	-0.30863	0.406229	0.141011	-0.000752646	0.146643			-0.23978	0.0435136	-0.0737303	0.102487	-0.0606397	0.114575	-0.0820182				-0.0311144		-0.243968		0.925677				-0.0717589	0.101953	0.0750902	-0.0945277
TG-GATES	Rat	Liver	vivo	bolus	TG-RVivoLiverSingle - acetamidofluorene.High.3hr	Acetamidofluorene	H		3h	-0.138627	-0.33247		0.0661187	-0.118372	-0.363455	0.26223	-0.577996	-0.206553	-0.287159	-0.22818		-0.279217	0.0757569						0.0392454		0.489959	0.180626	-0.221783	-0.174295				-0.614899		-0.123463		-0.397782					-0.00288314	-0.250179	-0.0188431
TG-GATES	Rat	Liver	vivo	bolus	TG-RVivoLiverSingle - azathioprine.High.9hr	Azathioprine	H		9h	0.52853	-0.332072		0.378851	0.111678	0.222892	0.139045	-0.131749	0.321894	-0.61508	-0.521449		-0.343689	-0.197049						0.0920442		0.510854	-0.105304	-0.0821108	0.0478173				-0.590556		-0.679876		0.542475					0.068228	0.0481291	0.00661722
TG-GATES	Rat	Liver	vivo	bolus	TG-RVivoLiverSingle - nitrosodiethylamine.High.3hr	Nitrosodiethylamine	H		3h	0.0470065	-0.330639		-0.303497	-0.0331018	-0.728007	0.0160792	-0.602767	0.363357	-0.230338	-0.0607291		0.183818	-0.295119						-0.301546		0.567791	-0.105259	-0.0666557	0.0589477				0.764785		-0.241432		0.302641					-0.0359271	-0.196306	0.0243847
TG-GATES	Rat	Liver	vivo	bolus	TG-RVivoLiverSingle - omeprazole.Low.3hr	Omeprazole	L		3h	-0.0770906	-0.329949		0.226133	-0.0611498	0.151757	-0.134021	-0.263539	0.0733343	-0.0594929	0.00439229		-0.030154	-0.419262						-0.0572838		0.180867	0.0921284	0.081801	0.00158708				0.35589		0.181768		-0.145967					0.137034	-0.208253	0.00706077
TG-GATES	Rat	Liver	vivo	bolus	TG-RVivoLiverSingle - 2-nitrofluorene.Low.24hr	2-Nitrofluorene	L		24h	0.296032	-0.329837		0.792147	2.99328	0.050545	-0.301885	-1.01459	0.840198	-0.921845	-0.122064		0.266932	-0.77733						-0.477683		0.217599	-0.106157	0.677941	-0.252328				-3.54656		-1.89217		1.38223					-0.265958	-0.206432	-0.0745536
TG-GATES	Rat	Liver	vivo	bolus	TG-RVivoLiverSingle - allyl alcohol.High.24hr	Allyl alcohol	H		24h	0.0285591	-0.327504		-0.108895	0.0857503	-0.147661	-0.10743	0.1305	-0.0633238	-0.357136	0.0199626		0.196594	-0.637485						0.0990034		-0.152182	0.298628	-0.114391	-0.13071				-0.504072		0.0054055		0.3965					0.103211	0.270088	-0.0383646
TG-GATES	Rat	Liver	vitro	bolus	TG-Rvitro PRH - moxisylyte.High.24hr	Moxisylyte	H		24h	0.220391	-0.327422		0.333631	-0.0476985	-0.622877	0.00340458	-0.197646	0.0099586	0.226822	-0.638803	-0.159497	0.222129	0.0511843	0.0805561	0.132965			-0.0210723	-0.378293	0.442576	-0.702396	-0.0146614	0.480365	0.358628				-0.00586024		-1.1913		-2.48095				-0.202717	-0.116137	0.0968105	-0.0317224
TG-GATES	Rat	Liver	vivo	bolus	TG-RVivoLiverSingle - LPS.High.3hr	LPS	H		3h	0.337634	-0.326811		-0.225122	-0.341818	0.39643	-0.320458	-0.230692	-0.506055	0.580458	-0.139827		-0.531996	-0.89909						-0.140582		-1.66197	0.293129	-0.352832	2.23336				-1.6525		-0.205648		-0.464725					0.136355	-0.439749	-0.0712906
TG-GATES	Human	Liver	vitro	bolus	TG-HVitro PHH - caffeine.High.24hr	Caffeine	H		24h	-0.373674	-0.326749	-0.27741	0.153278	0.0336812	-0.912335	-0.0259619	0.266933	0.490427	-0.718263	0.0797879	-0.0365721		0.83856	0.00899147	0.168795	-0.0293453	-0.0455628	-0.0549213	-0.351439	-0.240437	-0.284149	0.113042	0.231088		0.286151	-0.167157	-0.0299121	0.504647	0.140893	0.0976951	-0.782539	-1.37141	0.613605	-0.0303271	-0.142878	-0.101361	-0.0826885		0.284593
TG-GATES	Human	Liver	vitro	bolus	TG-HVitro PHH - chlormadinone.High.8hr	Chlormadinone	H		8h	-0.21879	-0.325148	-0.125663	0.275189	-0.300301	-0.208384	-0.272632	-0.186268	0.0792899	0.412949	-0.279699	-0.0180043		-0.177754	0.136238	-0.165167	0.173854	-0.225067	0.157552	0.11035	0.0945598	0.402918	0.0229727	0.25614		-0.237275	0.0793424	-0.280347	-0.0791769	-0.00761231	-0.0471158	-0.239768	-1.41374	-0.116232	0.00422568	0.0923713	0.238691	-0.100371		0.0862744
PREDICT-IV	Human	Liver	vitro	bolus	PIV Hvitro Repeat PHH - ROSIZN_HD1_LFC	Rosiglitazone	H		1d	-0.152594	-0.32502	-0.163024	0.172277	-0.627583	-0.294602	-0.181676	-0.149748	0.55188	-0.749091	-0.717153	0.0104252	-0.056823	-1.47236	-0.082237	-0.599237	-0.349743	0.410795	0.0760603	0.0745956	1.16178	0.954494	0.0948292	0.320846	-0.0771821	-0.543913	0.460991	0.114633	0.0512815	0.947907	-0.125269	-0.445038	0.0195815	-0.31391	-0.0107473	-0.553371	-0.501762	0.0102858	-0.626942	0.294243
TG-GATES	Rat	Liver	vivo	repeat	TG-RVivoLiverRepeat - clomipramine.Middle.4day	Clomipramine	M		4d	0.00861981	-0.324894		-0.223309	0.177951	-0.140572	0.00197665	0.0348646	-0.0786663	-0.302721	-0.091307		-0.14366	-0.613983						0.0193239		-0.306137	0.0414865	0.123782	0.0686819				-0.0665186		0.209581		0.683695					-0.0504343	0.212932	0.0124042
TG-GATES	Human	Liver	vitro	bolus	TG-HVitro PHH - ibuprofen.High.24hr	Ibuprofen	H		24h	-0.481759	-0.324759	0.132241	0.323397	-0.16572	0.0824928	0.0326244	0.452323	0.125378	-0.00986808	-0.0173382	0.245648		0.745155	0.00416849	-0.0402588	0.0461908	-0.0776622	-0.018992	-0.0351678	0.776732	0.295805	-0.0818756	-0.0758413		0.0617786	-0.0259335	0.162643	0.246323	-0.00784536	0.0197742	-0.018184	-0.173202	0.176664	-0.0308229	0.0595955	0.379547	-0.169867		-0.0590481
TG-GATES	Rat	Liver	vitro	bolus	TG-Rvitro PRH - ethanol.High.24hr	Ethanol	H		24h	0.032941	-0.322938		-0.128143	-0.206423	-0.497362	0.0500997	0.141758	-0.0293138	0.33777	0.140992	0.00472793	0.133951	0.410421	-0.0607718	0.246136			0.136411	0.0936093	-0.222106	-0.276397	-0.186032	-0.0117727	-0.111053				-0.0797468		-1.33621		-1.05433				-0.241192	-0.202835	-0.00448789	0.121357
TG-GATES	Human	Liver	vitro	bolus	TG-HVitro PHH - LPS.Middle.24hr	LPS	M		24h	0.192559	-0.322115	0.078263	-0.22434	0.0957027	-0.514502	-0.186802	-0.525482	-0.0359304	0.0134684	-0.106937	0.0335207		-0.279865	0.0696929	0.0486251	0.403634	-0.032406	0.0578264	-0.0877649	-0.661048	-0.55634	0.0504727	0.0946018		0.103187	0.541525	-0.891066	-0.00503297	0.0335134	0.0886083	-0.187681	-0.403878	0.00533703	-0.0898137	0.0258013	-0.179491	0.131844		0.0240698
TG-GATES	Rat	Kidney	vivo	repeat	TG-RVivoKidneyRepeat - puromycin aminonucleoside.High.8day	Puromycin	H		8d	-0.351169	-0.321838	0.300424	1.75889	0.766747	-1.25257	-0.102148	-0.95681	0.512106	-0.165037	-0.24769	-0.026031	1.23161	-1.03078		-0.28277			-0.022537	-0.954315	-0.322077	-0.168087	-0.247873	-0.0316321	-1.29234				0.500194		-0.0068284		0.0243321				-0.332546	0.295613	-1.42601	0.629939
TG-GATES	Rat	Liver	vitro	bolus	TG-Rvitro PRH - disopyramide.High.8hr	Disopyramide	H		8h	0.410036	-0.320871		0.370098	-0.0358633	-0.721953	0.108621	-0.517427	-0.0358131	0.251423	-0.496338	0.612708	0.682564	-0.274913	-0.0347407	0.119428			-0.0366787	0.333107	0.90397	-0.438212	-0.0268379	-0.377509	-0.138338				-0.00935686		-0.330279		-0.830332				0.0388524	0.231612	-0.394486	0.0464072
TG-GATES	Rat	Liver	vitro	bolus	TG-Rvitro PRH - quinidine.Low.8hr	Quinidine	L		8h	-0.0126678	-0.320456		-0.0523654	-0.114627	-0.215173	-0.159068	-0.316133	0.0695314	0.274112	-0.136641	-0.00111731	-0.0350978	0.472384	-0.108817	0.331371			-0.0851841	-0.0943763	0.0157619	-0.147077	0.164072	0.133877	-0.099432				-0.0674547		0.0310373		-0.0564865				-0.0736413	-0.0997565	0.134525	0.0136622
TG-GATES	Rat	Liver	vivo	bolus	TG-RVivoLiverSingle - acetamidofluorene.High.9hr	Acetamidofluorene	H		9h	0.33733	-0.319617		0.280554	1.28943	0.68157	0.115311	0.123271	0.268537	0.222956	-0.338024		0.605877	0.141899						-0.344898		1.07349	0.0180566	-0.10724	0.371979				0.510241		-1.27758		-0.231158					-0.00258426	-0.603626	-0.0420064
PREDICT-IV	Human	Kidney	vitro	repeat	HVitroPIV RPTEC - IFOSFA_HD14_LFC	Ifosfamide	H		14d	-0.0480642	-0.31934	0.124413	0.102983	0.338357	-1.42279	-0.847935	0.136299	0.173625	0.403584	-0.862738	0.401318	0.247027	0.0564823	0.208342	0.0637215	-0.0660642	-0.0620965	-0.460151	0.128042	1.19221	-0.350237	-0.044802	-0.188373	0.131135	-0.537544	0.714856	0.970016	0.0676346	-0.198324	0.471528	-0.373145	-1.56531	1.36904	0.110681	-0.0130585	0.239237	0.46359	-0.360596	-0.0858855
TG-GATES	Rat	Liver	vitro	bolus	TG-Rvitro PRH - ranitidine.Low.8hr	Ranitidine	L		8h	-0.05904	-0.31916		-0.159056	-0.161853	-0.436072	-0.20187	-0.432795	-0.253355	0.0188086	-0.304759	-0.172447	-0.217299	-0.0689849	-0.0230488	-0.0690272			-0.31896	0.0151249	-0.0236635	-0.178254	0.0350736	-0.366362	-0.215493				-0.267209		-0.208258		-0.285805				-0.0609902	-0.0835038	-0.0893807	0.000373759
TG-GATES	Rat	Liver	vivo	bolus	TG-RVivoLiverSingle - chlormezanone.Middle.3hr	Chlormezanone	M		3h	0.168835	-0.31851		0.298137	0.279103	0.162419	0.241638	0.179934	-0.067601	-0.395442	-0.0858216		-0.509927	-0.0425217						0.0363825		0.310364	0.0247285	0.0815219	0.356205				0.42149		-0.0376648		0.123623					0.0208617	-0.117614	0.00298531
TG-GATES	Rat	Liver	vitro	bolus	TG-Rvitro PRH - ketoconazole.High.24hr	Ketoconazole	H		24h	0.518464	-0.31821		-0.882511	-0.812012	-0.119651	-0.0613917	-0.301385	-0.126674	0.221885	-0.252611	0.169131	0.656447	-0.0684208	-0.00892069	-0.166098			-0.533008	-0.149411	0.969127	0.225017	0.0486704	-0.188603	-0.601198				0.140267		-0.0207003		-1.80529				0.0329469	-0.191472	0.0111876	-0.170261
TG-GATES	Rat	Liver	vivo	repeat	TG-RVivoLiverRepeat - naphthyl isothiocyanate.High.29day	Naphthyl isothiocyanate	H		29d	0.00881761	-0.317672		0.143994	2.25944	0.0667396	0.0820662	-0.341815	-0.0789266	0.522505	0.0784827		0.352377	-0.274405						0.051602		-0.0738283	-0.0322436	0.0120784	-0.0211035				-0.388378		-1.01334		2.61015					-0.0242561	-0.468306	-0.0865737
TG-GATES	Rat	Liver	vivo	bolus	TG-RVivoLiverSingle - indomethacin.High.9hr	Indomethacin	H		9h	0.268437	-0.316641		-8.3406e-05	-0.239223	-0.278581	0.0310592	-0.105783	0.0584342	0.166088	-0.0695559		0.255524	-0.155778						-0.00656865		-0.306983	-0.0214385	0.317778	-0.0138464				-0.25625		-0.355995		-1.14627					0.0715905	0.222976	-0.00588615
TG-GATES	Rat	Kidney	vivo	repeat	TG-RVivoKidneyRepeat - thioacetamide.High.8day	Thioacetamide	H		8d	0.0130091	-0.315923	-0.0558143	3.52404	-0.0530103	0.216194	-0.0109615	-0.321686	0.123754	-0.585012	-0.328277	0.0310549	0.190969	0.505587		-0.192898			0.0154865	-0.215626	0.197115	-0.196949	0.272049	-0.245243	-0.435862				-0.131359		0.0680017		0.499162				-0.0491338	0.122025	0.550657	0.587639
TG-GATES	Human	Liver	vitro	bolus	TG-HVitro PHH - ethanol.Middle.24hr	Ethanol	M		24h	-0.053088	-0.315503	-0.00629631	-0.0441889	-0.0765609	-0.140638	-0.0979547	-0.0633534	-0.111243	0.193344	-0.0818869	0.0709219		0.0760501	0.0376502	0.0226518	-0.00403245	-0.0228699	-0.0669825	-0.029063	-0.349911	-0.165143	-0.123376	-0.0730113		0.0482958	-0.0630769	-0.155991	-0.0361308	0.0170511	-0.0400494	0.0273823	-0.0322705	0.0244776	0.00909608	0.0370935	0.0445909	-0.148771		-0.00228897
TG-GATES	Rat	Liver	vitro	bolus	TG-Rvitro PRH - nitrofurantoin.High.24hr	Nitrofurantoin	H		24h	0.587384	-0.314311		0.539297	-0.278189	0.182894	-0.186446	-0.932173	0.0347222	-0.379096	-0.906514	0.400294	0.728972	-0.00258571	0.360408	-0.0237801			-0.278921	-0.0339371	1.38313	0.0768158	0.160274	-0.332862	-0.932825				0.107745		-0.394424		-1.11302				-0.144232	0.0151854	0.855107	0.0260309
TG-GATES	Rat	Liver	vivo	repeat	TG-RVivoLiverRepeat - lornoxicam.Middle.29day	Lornoxicam	M		29d	-0.121453	-0.312776		-0.00574056	0.107032	-0.159177	0.115531	-0.314466	-0.0878464	-0.289812	0.154718		0.141601	-0.584981						0.0527967		-0.64936	-0.0275852	0.21209	0.0920978				0.213775		0.0700148		-0.255329					-0.145298	0.153289	0.0291221
TG-GATES	Human	Liver	vitro	bolus	TG-HVitro PHH - sulpiride.High.8hr	Sulpiride	H		8h	-0.13314	-0.312642	0.03298	0.114251	-0.430565	-0.30271	-0.127057	0.0932285	0.341406	-0.069843	-0.669094	-0.12782		-0.0785683	0.0681993	0.180547	0.194799	-0.388024	0.034515	0.127551	0.190038	0.367144	0.403889	0.0829579		-0.0581753	0.0404349	-0.748943	-0.0451978	-0.2137	-0.292004	-0.176573	-1.31648	-0.015263	0.0263825	0.266044	-0.596404	0.323189		0.0255737
TG-GATES	Human	Liver	vitro	bolus	TG-HVitro PHH - hepatocyte growth factor, human.High.24hr	HGF	H		24h	0.0190909	-0.311551	-0.00721107	-0.094201	-0.331501	-0.00172028	0.0425478	0.0132597	-0.155943	0.218709	0.0732549	0.143315		0.233927	-0.128723	-0.0451739	-0.144082	0.0982044	0.0699972	0.322409	0.308675	-0.350581	0.0150177	-0.147689		0.026465	0.274481	-0.539373	-0.0552629	-0.07313	-0.405108	0.0197995	-0.210985	-0.173223	-0.0578332	0.049683	-0.00379963	0.0134156		-0.125375
TG-GATES	Rat	Liver	vitro	bolus	TG-Rvitro PRH - ajmaline.Low.2hr	Ajmaline	L		2h	0.0894127	-0.310872		-0.023355	-0.0020414	-0.226956	-0.0302807	0.106553	0.054701	0.20503	0.116243	0.140947	0.0408467	0.0232412	-0.216639	0.124316			0.0766506	-0.10477	-0.0739639	-0.0362336	0.236128	-0.0018674	0.100155				-0.172199		-0.160463		-0.0798005				0.147311	0.0707447	0.0498428	0.0233627
PREDICT-IV	Human	Kidney	vitro	repeat	HVitroPIV RPTEC - ZOLACD-HYPO_LD14_LFC	Zoladronate - hypoxia	L		14d	-0.102005	-0.309631	0.150637	-0.0759422	-0.159861	-0.117554	-0.753698	-0.0223322	0.0604282	-0.209233	0.0114951	0.223793	0.0960021	0.166593	0.0867989	0.133835	0.0269189	-0.0444444	-0.0575161	-0.00385883	-0.0529444	-0.179769	0.0987487	0.0611471	0.208186	0.0852659	0.190012	-0.0347841	-0.0292009	-0.11982	-0.251268	-0.18192	0.266429	0.222346	0.0031429	-0.226125	-0.0902727	-0.255181	-0.238495	-0.0407598
TG-GATES	Rat	Liver	vivo	bolus	TG-RVivoLiverSingle - colchicine.High.24hr	Colchicine	H		24h	-0.382184	-0.309626		-1.21846	3.48932	0.331361	0.515559	-0.739773	0.228197	-1.17172	-0.134333		1.05515	-0.949525						0.0087217		0.408118	-0.181786	0.191688	-0.0249632				-0.884954		-3.55922		0.246999					-0.0394467	-0.80927	-0.0532507
TG-GATES	Rat	Liver	vitro	bolus	TG-Rvitro PRH - nitrosodiethylamine.Middle.24hr	Nitrosodiethylamine	M		24h	-0.173997	-0.308772		0.0879286	-0.266224	-0.398841	0.0488012	-0.304152	0.394441	-0.145072	0.356763	0.145947	-0.455168	-0.00977325	-0.0792625	-0.118004			-0.0207363	-0.451056	-0.0256633	0.393323	-0.110192	0.116343	-0.474783				0.0364894		-0.742895		1.86174				0.0394065	0.223328	0.220487	-0.00503981
TG-GATES	Human	Liver	vitro	bolus	TG-HVitro PHH - mexiletine.High.24hr	Mexiletine	H		24h	0.0477472	-0.308195	0.0898524	0.015229	-0.124447	-0.0109285	-0.038159	0.286549	-0.0116192	0.285697	-0.663586	0.00407174		0.209715	0.0384755	-0.0270047	0.0579079	0.190009	0.0690605	0.293879	-0.128266	-0.384268	0.0341795	-0.0378348		-0.133193	0.203226	0.0550888	0.0380746	-0.120176	-0.133225	-0.174735	-0.373062	0.0620562	0.0658123	0.00633273	0.043081	-0.0568899		0.123491
TG-GATES	Rat	Liver	vivo	repeat	TG-RVivoLiverRepeat - sulindac.High.15day	Sulindac	H		15d	-0.00309573	-0.307926		-0.529613	0.12512	-0.195617	-0.0864762	0.861834	0.0291209	-0.141074	-0.0117284		-0.0435566	-0.300854						0.0705132		0.196716	0.0140747	-0.1397	-0.0100192				-1.77923		0.18786		2.31193					-0.0074623	-0.0296843	-0.0333527
TG-GATES	Rat	Liver	vivo	bolus	TG-RVivoLiverSingle - TNF.High.9hr	TNF	H		9h	-0.108877	-0.305097		-0.28977	-0.419921	0.0192334	0.283504	1.13365	0.0741884	-0.084171	0.235366		-0.562203	-0.557043						0.0851598		-0.373326	0.0846028	-0.0938254	-0.0477993				-0.881811		-0.172764		-0.40472					0.14876	0.124698	-0.0628948
TG-GATES	Rat	Liver	vivo	bolus	TG-RVivoLiverSingle - azathioprine.High.6hr	Azathioprine	H		6h	0.709462	-0.305059		0.217434	-0.106293	0.376414	-0.0976291	-0.432278	0.125383	-0.282048	-0.481476		-0.223094	-0.405325						0.0317382		0.398894	-0.0272345	-0.046525	0.348139				-0.0238396		-0.881142		-0.187533					-0.0155567	-0.162984	-0.00897985
TG-GATES	Rat	Liver	vitro	bolus	TG-Rvitro PRH - tannic acid.High.8hr	Tannic acid	H		8h	0.104041	-0.304455		-0.528169	-0.0522243	-1.22308	-0.161472	-0.154356	0.115721	0.101408	0.0256888	-0.604236	0.529563	0.244969	0.246146	0.0842465			-0.86634	-0.434941	0.0748925	-0.126312	0.0693823	-0.921991	-0.254578				-0.153875		0.173045		-0.36146				-0.713817	-0.155494	0.377081	0.0971969
TG-GATES	Rat	Liver	vivo	repeat	TG-RVivoLiverRepeat - simvastatin.Low.8day	Simvastatin	L		8d	0.0377239	-0.304148		-0.00639718	-0.0254698	0.0595498	0.0739118	-0.211162	0.0206532	0.238105	0.006921		0.212928	0.045132						0.0863677		0.0193429	-0.026327	0.246771	-0.118615				-0.614152		-0.374041		0.413485					-0.0954686	-0.446191	-0.0193355
TG-GATES	Rat	Liver	vivo	bolus	TG-RVivoLiverSingle - TNF.Low.6hr	TNF	L		6h	0.233352	-0.303034		-0.617696	-0.500622	-0.0463801	0.0627639	0.597389	0.00282692	0.251121	-0.113153		-0.541647	0.0977708						0.119576		-0.472829	0.0729168	-0.107344	0.00184102				-0.387953		-0.430566		-0.853893					0.160018	0.0442074	0.0137496
TG-GATES	Rat	Liver	vitro	bolus	TG-Rvitro PRH - moxisylyte.High.8hr	Moxisylyte	H		8h	0.319533	-0.302339		0.518451	0.274978	-0.378038	-0.17791	-0.636109	-0.123557	0.279104	-0.362831	0.664447	-0.0305919	0.0533927	0.0498324	0.378812			-0.538199	0.168389	0.913047	-0.47057	0.0250211	0.48798	-0.440315				0.0685225		0.326013		-0.786272				-0.0974473	0.0213426	-0.426866	-0.0229216
TG-GATES	Rat	Liver	vitro	bolus	TG-Rvitro PRH - tunicamycin.Middle.8hr	Tunicamycin	M		8h	0.510223	-0.301777		-0.0950748	-0.151694	0.273956	-0.535747	-0.511295	-0.398576	-0.183215	0.0839034	0.0502012	1.22203	0.137746	-0.220393	-0.454911			-0.496048	0.326856	0.825166	-0.221523	-0.104067	-0.62917	-0.177559				0.392326		-0.196018		-0.241228				-0.16378	-0.322486	0.328731	0.0451824
PREDICT-IV	Rat	Liver	vitro	repeat	PIV Rvitro Repeat PRH - FNOFBT_HD3_LFC	Fenofibrate	H		3d	0.548641	-0.301443	1.46254e-05	-0.944088	-0.0692058	0.0377954	0.0261778	0.613319	0.683516	-1.42336		-0.0888817	7.04586	-0.0526976	0.0496866	0.0170016	1.13025	0.0914678	0.0252204	0.638157	0.0627165	-0.827776	-0.0160012	0.686241	-0.387758	-0.00105492	-0.0282179	-0.00587804	-0.765271		0.317161	0.0613393	0.882324	-0.019737		-0.0934398	-0.213791	-0.0636674	0.095911	0.0314049
TG-GATES	Rat	Liver	vitro	bolus	TG-Rvitro PRH - phenylanthranilic acid.High.24hr	Phenylanthranilic acid	H		24h	0.00256268	-0.301137		-0.270054	-0.608826	-0.198228	0.0931618	0.360801	0.0581555	0.387515	0.0499389	-0.207975	0.461698	-0.222164	0.0245834	-0.0650888			-0.109729	-0.0750826	-0.0174345	-0.537439	0.129766	0.412563	-0.132464				0.357609		-0.92446		0.289577				0.219541	0.0133744	0.0572545	0.083083
TG-GATES	Rat	Liver	vivo	repeat	TG-RVivoLiverRepeat - thioacetamide.Middle.8day	Thioacetamide	M		8d	-0.157544	-0.301065		1.29326	0.613354	0.906948	-0.0293644	0.468072	0.148905	-0.666297	-0.453449		0.11067	-0.0906962						0.0360991		0.134453	-0.0829485	-0.327618	-0.357488				-0.745075		0.44294		1.96072					-0.186192	0.0381899	-0.134505
TG-GATES	Rat	Liver	vitro	bolus	TG-Rvitro PRH - ethionine.Middle.24hr	Ethionine	M		24h	-0.703038	-0.300716		-1.6821	-0.0410693	0.694106	-0.460817	-1.17984	-0.75126	-0.215482	-1.14453	0.0608571	-1.32261	0.0416419	0.01125	0.428353			0.280678	-0.919222	-0.079837	0.577448	0.113351	0.142053	-0.0513754				0.239267		3.27366		0.25079				-0.109639	-0.32278	0.501452	0.0525242
TG-GATES	Rat	Liver	vivo	repeat	TG-RVivoLiverRepeat - acetamidofluorene.Middle.29day	Acetamidofluorene	M		29d	-0.426915	-0.30069		0.388651	2.9913	1.23217	0.391425	-0.421118	1.23297	-1.02843	0.145343		0.696659	-1.10796						-0.0226066		0.182431	-0.122993	0.511266	-0.233367				-1.82261		-1.78025		5.36129					-0.341681	-2.89841	-0.377701
TG-GATES	Rat	Kidney	vivo	bolus	TG-RVivoKidneySingle - ethionine.Low.24hr	Ethionine	L		24h	0.0296465	-0.300683	-0.0277147	0.223098	-0.102631	-0.20891	-0.563301	-0.144378	-0.0791683	0.282369	-0.161576	0.0164887	-0.111762	-0.249401		0.00201922			-0.169843	-0.0651919	-0.147884	0.252688	0.105118	-0.0616733	0.0500645				0.656711		0.0167637		0.0408105				-0.183321	-0.313586	0.167873	0.297105
TG-GATES	Rat	Liver	vitro	bolus	TG-Rvitro PRH - propylthiouracil.High.24hr	Propylthiouracil	H		24h	0.143797	-0.299919		0.714201	-0.0141695	0.985429	-0.377208	-0.34084	0.28564	0.275535	-0.981452	0.101597	-0.179562	-0.104033	0.278378	-0.224661			-0.322737	-0.230158	2.5724	0.460708	0.047138	0.0843983	-1.05449				0.122401		0.0157796		-1.94647				0.250552	-0.202694	2.40076	0.129331
TG-GATES	Rat	Kidney	vivo	repeat	TG-RVivoKidneyRepeat - ethinylestradiol.Low.4day	Ethinylestradiol	L		4d	0.116405	-0.298815	-0.0033172	0.0708161	0.268806	-0.325439	0.504107	-0.668371	0.169842	0.194238	-0.0982693	0.0564794	0.122797	0.283753		-0.0256			0.317409	0.00383374	0.252845	0.473441	-0.0534102	0.0332479	0.276926				0.778238		0.122594		-0.517344				0.401928	0.386379	0.418417	0.0277923
TG-GATES	Rat	Liver	vivo	bolus	TG-RVivoLiverSingle - chlorpromazine.Middle.3hr	Chlorpromazine	M		3h	0.0677993	-0.298629		0.138662	0.28309	-0.297585	-0.0569698	-0.172403	-0.0261493	0.0916263	-0.148315		0.126723	-0.52148						0.0381236		1.14704	-0.0406605	-0.395933	0.192567				-0.14739		-0.499678		0.159843					-0.0370346	0.230616	0.00558145
TG-GATES	Human	Liver	vitro	bolus	TG-HVitro PHH - tacrine.High.8hr	Tacrine	H		8h	-0.0320113	-0.298351	-0.121093	-0.24247	-0.331732	-0.130375	-0.260994	-0.0133375	0.0218298	-0.31926	-0.444107	-0.120423		0.0908046	-0.143542	0.0774404	0.125083	-0.0258381	-0.106179	-0.0308374	-0.0151654	-0.149692	-0.00424976	0.132315		0.0390274	-0.0708036	-0.0894075	0.0318431	-0.109504	-0.144085	-0.145095	-0.586557	-0.0293463	0.0438366	-0.0955321	-0.195827	0.0828763		0.0298298
TG-GATES	Rat	Liver	vitro	bolus	TG-Rvitro PRH - ajmaline.High.24hr	Ajmaline	H		24h	0.254533	-0.296673		0.300179	0.00382933	0.0608216	0.118799	-0.0237423	0.21918	0.22482	-0.152524	0.0859975	0.0107203	-0.662093	-0.00486224	-0.0603971			-0.216425	-0.0832728	0.496318	0.499313	0.458029	-0.198032	-0.463996				-0.217728		0.0811729		-2.20916				-0.190409	0.111145	-0.117664	0.0309431
TG-GATES	Rat	Liver	vitro	bolus	TG-Rvitro PRH - quinidine.High.8hr	Quinidine	H		8h	0.47968	-0.296468		0.69991	-0.341596	-0.710313	-0.303729	-0.690506	0.0281438	-0.0257959	-0.288811	0.978752	1.0196	0.435211	-0.0686812	0.372457			-0.361792	0.585109	1.42855	0.261535	-0.159813	-0.543449	-0.183314				0.07547		0.199995		-0.378099				0.101066	-0.0459154	-0.0140668	0.0904535
TG-GATES	Human	Liver	vitro	bolus	TG-HVitro PHH - TNF.Middle.24hr	TNF	M		24h	0.188526	-0.295778	0.152311	-0.137431	-0.140062	-0.0970154	-0.0879218	-0.412125	-0.0892908	-0.0258252	-0.164786	0.25789		-0.44116	0.103806	-0.0135254	0.245976	0.119858	0.00281089	0.00732755	-0.711486	-0.739869	0.1805	-0.0622738		0.0718309	0.411824	-0.754083	-0.0316698	-0.0383593	-0.0933168	-0.270909	-1.01923	0.126264	0.0677507	0.00796411	-0.313511	0.10497		-0.055496
TG-GATES	Rat	Liver	vivo	bolus	TG-RVivoLiverSingle - amitriptyline.High.6hr	Amitriptyline	H		6h	0.283263	-0.295686		0.38191	0.933088	-0.305489	0.0626089	-0.119928	0.144413	-0.289823	-0.150025		0.248981	-0.231911						-0.0408384		0.496617	0.0254084	0.0392577	0.0680518				-2.01834		-0.735825		0.940445					0.0489033	0.268531	0.00238505
TG-GATES	Rat	Liver	vitro	bolus	TG-Rvitro PRH - tunicamycin.Low.8hr	Tunicamycin	L		8h	0.534816	-0.294762		-0.07304	-0.488604	0.0252641	-0.15279	-0.461373	-0.486234	0.0649407	0.0924355	0.068558	1.11161	0.0444921	-0.0644667	-0.31367			-0.590233	0.205247	0.738953	-0.254979	0.0184452	-0.544548	-0.205807				0.628897		-0.0456954		-0.348287				-0.111702	-0.274661	0.203371	0.00982477
PREDICT-IV	Rat	Liver	vitro	repeat	PIV Rvitro Repeat PRH - CICLOSP_HD14_LFC	Cyclosporine A	H		14d	0.0148575	-0.294538	0.051002	-0.649036	-0.895299	-0.0162519	0.0999214	0.0563626	-0.330201	0.364704		0.0569229	2.76595	-0.302819	0.012775	0.0132147	0.68309	-0.04108	0.0421742	0.639882	-0.00234494	-0.214386	0.0153327	0.00652175	-0.234711	0.0489955	-0.0175983	-0.784294	-0.141486		0.0749473	0.472356	-0.485798	-0.0130431		0.241141	0.0664166	0.0352576	-0.152381	0.0320093
PREDICT-IV	Human	Liver	vitro	bolus	PIV Hvitro Repeat PHH - ACTPHN_HD1_LFC	Acetaminophen	H		1d	-0.0232994	-0.293288	-0.0627994	0.216622	-0.487199	0.276672	0.190531	0.0655556	-0.0837187	-0.0790744	0.229837	0.489826	-0.522355	-0.535635	0.0229748	-0.331114	-0.668082	0.237375	0.0777107	0.00131731	-0.240064	-0.127387	0.00469841	0.014838	-0.18924	-0.112034	-0.139288	0.163178	0.154076	0.846591	0.142427	0.0707404	-0.369228	-0.07559	0.143391	0.198918	0.337203	0.0895354	-0.44045	0.0757743
TG-GATES	Rat	Liver	vivo	bolus	TG-RVivoLiverSingle - dexamethasone.High.3hr	Dexamethasone	H		3h	0.142281	-0.292869		0.364832	-0.522548	-0.581625	-0.232654	0.358584	-0.113799	-0.0316171	-0.00214223		0.108471	-0.234856						0.286203		-0.58963	-0.137611	-0.620319	-0.0511939				-0.135779		-0.372305		0.179973					-0.18462	-0.774124	-0.0274706
TG-GATES	Rat	Liver	vivo	bolus	TG-RVivoLiverSingle - theophylline.Middle.9hr	Theophylline	M		9h	-0.205785	-0.292486		-0.139781	-0.123204	0.016557	0.0437797	0.542249	-0.0199628	-0.0743628	0.0630986		-0.578812	-0.867061						0.124791		0.432742	0.191067	-0.0838478	0.0829868				0.591491		-0.375526		-1.56805					0.271893	0.0895277	-0.0576037
TG-GATES	Human	Liver	vitro	bolus	TG-HVitro PHH - sulpiride.High.24hr	Sulpiride	H		24h	0.113295	-0.292349	0.0258879	0.339829	-0.557922	-0.501435	-0.111595	0.462299	0.624697	0.550057	-0.910973	0.207068		-0.189893	0.0315645	0.0398953	0.000451121	-0.347188	0.16921	0.883634	0.417294	-0.399744	0.173615	-0.101088		-0.253172	0.104424	-1.78077	-0.143414	-0.453027	-0.416967	-0.257805	-1.37116	-0.0471885	-0.0298715	0.423571	0.29288	0.19403		-0.0350943
TG-GATES	Rat	Liver	vitro	bolus	TG-Rvitro PRH - isoniazid.Middle.8hr	Isoniazid	M		8h	-0.00889481	-0.29105		0.164779	-0.137616	-0.0514843	0.0169337	-0.203861	-0.0923917	0.0749031	0.00739279	0.165169	-0.121529	0.0583601	0.132467	-0.0527048			-0.246133	0.0340087	0.09615	0.00702141	0.457947	-0.00561857	0.140926				-0.0193799		0.0413101		-0.155734				0.0192541	0.0171035	0.0323214	0.0402086
TG-GATES	Rat	Liver	vivo	bolus	TG-RVivoLiverSingle - benziodarone.High.6hr	Benziodarone	H		6h	-0.546949	-0.289877		-0.505056	-0.157809	-0.0587797	-0.0362919	-0.675017	0.0233213	-0.517362	-0.244808		1.94427	-0.0909731						0.02405		-0.952447	0.075516	-0.0373611	0.101957				-0.681399		-0.62766		0.685379					0.268384	-0.22975	-0.000202305
TG-GATES	Human	Liver	vitro	bolus	TG-HVitro PHH - caffeine.High.8hr	Caffeine	H		8h	-0.287557	-0.28901	-0.172474	0.120709	-0.470238	-0.261908	-0.122595	0.188921	0.295472	-0.265226	-0.20956	0.10384		-0.0398363	0.132046	0.0754533	0.208148	-0.218597	-0.0242529	-0.295671	0.0389151	0.95108	-0.125227	0.0762903		0.00625464	-0.137657	-0.402275	0.164458	0.108531	0.110693	-0.367907	-0.573218	0.340076	0.0429622	-0.0558174	-0.355207	-0.253431		0.0512912
TG-GATES	Rat	Liver	vivo	bolus	TG-RVivoLiverSingle - phenylanthranilic acid.High.6hr	Phenylanthranilic acid	H		6h	0.360255	-0.28864		-0.155981	0.04216	-0.237635	-0.206276	-0.166844	0.118426	0.0573488	-0.134103		0.216923	-1.28013						-0.184153		-0.496631	-0.0056647	0.387389	0.00467046				0.6526		-0.385222		0.0633867					-0.0780985	-0.220764	0.00433518
TG-GATES	Rat	Liver	vitro	bolus	TG-Rvitro PRH - nitrosodiethylamine.Middle.8hr	Nitrosodiethylamine	M		8h	-0.0408902	-0.287933		-0.356032	-0.429542	-0.661729	0.0312371	-0.489264	0.0711318	0.0428135	-0.0563691	0.0290823	-0.241868	-0.0793786	0.105634	0.198358			0.022108	-0.39944	-0.274546	-0.144058	0.337781	0.0559106	-0.241678				-0.0421464		-0.0374116		0.194382				0.0810581	0.205178	0.0932576	0.00949584
TG-GATES	Rat	Liver	vivo	bolus	TG-RVivoLiverSingle - benzbromarone.Middle.3hr	Benzbromarone	M		3h	0.0281734	-0.287375		-0.128991	0.113843	0.247698	-0.0792988	0.190986	-0.0140783	0.212481	0.0722457		0.931025	-0.781679						0.0142225		-0.270657	-0.0742347	0.114058	0.0793206				-0.982783		-0.125037		0.279802					-0.230884	-0.984745	-0.0336678
TG-GATES	Rat	Liver	vivo	bolus	TG-RVivoLiverSingle - valproic acid.High.3hr	Valproic acid	H		3h	0.147945	-0.286425		0.13047	-0.154561	0.12131	-0.0679842	0.265978	0.177418	-0.566486	-0.0133588		0.582686	0.844375						-0.0352143		-0.296186	0.0249236	0.746042	0.137347				0.259632		-0.282049		0.354679					-0.0762227	-0.0250411	0.028035
TG-GATES	Rat	Liver	vivo	repeat	TG-RVivoLiverRepeat - methapyrilene.High.29day	Methapyrilene	H		29d	0.564731	-0.286048		0.607166	3.53825	4.11193	1.17365	-0.474874	0.831395	-1.24581	-0.883049		3.49007	-2.73465						1.06552		1.29528	-0.144059	-0.288872	-0.169673				-5.0818		-5.14545		4.76635					-0.396261	-4.30786	-2.11761
TG-GATES	Human	Liver	vitro	bolus	TG-HVitro PHH - furosemide.High.8hr	Furosemide	H		8h	0.00889739	-0.285769	0.242799	0.248055	-0.188885	-0.273128	-0.0798803	0.036518	0.125077	-0.357968	-0.56581	-0.127742		-0.0439699	0.282073	0.102612	0.403904	-0.179962	0.309775	-0.189263	0.308763	0.613854	0.17531	0.146192		-0.112266	-0.17457	-0.0478	0.122648	0.0017105	-0.0900528	-0.260698	-0.193069	-0.0376077	0.07577	0.041224	-0.346011	-0.0175258		0.127927
TG-GATES	Human	Liver	vitro	bolus	TG-HVitro PHH - LPS.Middle.8hr	LPS	M		8h	-0.133317	-0.285402	0.0622613	-0.190276	-0.235527	-0.0639985	-0.0493713	0.013435	-0.209545	-0.0469164	-0.0263487	0.0555524		-0.235202	0.0352861	-0.133505	-0.136816	0.200888	0.144594	-0.155286	-0.134272	0.497459	0.0872281	-0.0628061		0.0542598	0.0559653	-0.457502	-0.00999305	0.0392032	0.00339457	-0.134763	-0.754088	0.211915	-0.00294074	-0.157555	-0.120154	0.043886		0.0521205
TG-GATES	Rat	Liver	vivo	repeat	TG-RVivoLiverRepeat - imipramine.Low.29day	Imipramine	L		29d	-0.0519812	-0.28504		-0.195378	-0.164296	-0.223009	-0.00300953	0.00627811	-0.225177	-0.377844	0.145184		-0.306405	0.344742						-0.0847051		0.0227124	0.171868	0.0277624	0.374733				0.362014		0.132388		-0.336621					-0.128808	0.28299	-0.000949982
TG-GATES	Human	Liver	vitro	bolus	TG-HVitro PHH - interleukin 1 beta, human.Low.24hr	IL1beta	L		24h	0.342965	-0.284656	-0.168615	-0.1984	-0.0118516	-0.42201	0.0237385	-0.777526	-0.196083	0.0989518	-0.0517049	0.334537		-0.16325	0.0379943	0.163934	0.317009	0.0921176	0.239913	0.160664	-0.832506	-0.696222	0.0560171	0.347283		0.15641	0.652335	-1.17081	0.00825328	0.110416	0.0586153	-0.041415	-0.565384	0.295265	0.0345113	-0.0418609	-0.113955	-0.0149549		-0.00602846
TG-GATES	Rat	Liver	vitro	bolus	TG-Rvitro PRH - penicillamine.High.24hr	Penicillamine	H		24h	-0.266853	-0.28462		0.447703	-0.930624	0.289105	-0.442323	0.200555	0.548213	-0.0515127	-0.855887	-0.218266	0.756613	-0.262596	-0.0113436	-0.0367241			-0.305767	-0.0343503	0.868007	0.750597	0.135687	0.330985	0.0380485				0.0178567		-0.379324		0.725582				0.3758	-0.215917	0.733069	0.0267309
TG-GATES	Rat	Liver	vitro	bolus	TG-Rvitro PRH - mefenamic acid.High.24hr	Mefenamic acid	H		24h	0.0440205	-0.284524		0.0877291	-0.310267	0.0923104	0.0901278	0.302362	0.193759	0.459239	0.0523315	-0.0121079	1.02478	-0.301768	0.0378536	-0.181654			-0.298958	0.06798	0.127784	-0.0595296	-0.0595246	0.206632	0.154583				0.0188712		0.85433		-0.0639454				0.0808936	-0.0506778	0.239294	-0.0558349
TG-GATES	Rat	Liver	vitro	bolus	TG-Rvitro PRH - danazol.Middle.8hr	Danazol	M		8h	-0.0182623	-0.284494		0.545905	0.0135829	-0.627719	-0.00151822	-0.26797	-0.0397741	0.249928	-0.193531	0.0889767	-0.151133	-0.303849	-0.0763856	0.0402808			-0.152204	-0.187162	-0.115813	0.289105	0.139291	-0.140748	0.10333				-0.0908388		-0.286605		-0.0353629				-0.124384	0.116879	-0.186808	-0.0801084
PREDICT-IV	Human	Kidney	vitro	repeat	HVitroPIV RPTEC - ADEFVR-NORM_HD14_LFC	Adefovir dipivoxil	H		14d	-0.130603	-0.283531	-0.0190133	0.109909	-0.355587	-0.202669	-0.205389	0.0742757	-0.271228	-0.0896624	0.0945982	-0.162275	-0.035519	0.294133	0.252822	0.0653836	-0.226413	0.115681	-0.132225	-0.00547852	0.0569048	0.0504129	-0.0221015	0.057835	-0.0113362	-0.130133	0.291301	0.254947	0.110825	-0.594913	-0.477315	-0.373413	0.0885347	1.86234	-0.0531867	0.0193008	0.0437611	0.451709	-0.252326	-0.133763
TG-GATES	Rat	Liver	vivo	bolus	TG-RVivoLiverSingle - carbon tetrachloride.Middle.6hr	Carbon tetrachloride	M		6h	0.36767	-0.283408		-0.0290263	0.00376372	0.0328624	-0.0702346	-0.562508	0.665255	0.0286793	0.0148963		0.214799	-0.542736						-0.0252757		0.239021	0.0271584	-0.123561	0.0525369				-0.315847		-0.308798		0.0670895					0.240097	-0.166882	-0.00324318
TG-GATES	Rat	Liver	vitro	bolus	TG-Rvitro PRH - clomipramine.High.2hr	Clomipramine	H		2h	0.0913633	-0.283363		0.313572	0.0858843	-0.367722	0.0757799	-0.00787065	-0.0519574	-0.190421	-0.139091	0.127023	0.276183	0.266876	-0.112187	0.238418			0.0128955	-0.0597983	0.344832	0.0728329	0.0584431	-0.294554	0.121424				0.0461442		0.264014		-0.0249494				0.0943885	0.0729588	0.182448	0.0107046
TG-GATES	Human	Liver	vitro	bolus	TG-HVitro PHH - chlorpheniramine.High.24hr	Chlorpheniramine	H		24h	-0.149092	-0.283092	0.0928208	0.161514	-0.0645329	0.0850775	0.0092305	0.168002	-0.0145637	0.215558	-0.0500619	0.0755345		0.126894	-0.0178945	-0.0530693	0.0790255	0.0546497	0.0560273	0.221234	-0.0295848	-0.274481	-0.131083	-0.0538159		-0.0918246	0.0695798	0.0721032	0.136034	-0.00393235	-0.00733472	-0.0703653	-0.153946	-0.0430717	0.0513632	-0.0602092	0.051447	-0.063461		0.0193099
TG-GATES	Human	Liver	vitro	bolus	TG-HVitro PHH - LPS.High.8hr	LPS	H		8h	-0.153909	-0.283083	-0.0302393	-0.0861826	-0.253625	-0.134543	-0.0361006	-0.02518	-0.00658313	0.0788079	0.0199233	0.120821		-0.229018	0.0206154	-0.138373	-0.145234	0.234171	0.181703	-0.0513641	-0.0467063	0.769546	-0.0330256	0.0136493		0.087619	0.0885687	-0.400008	0.0307669	0.0420034	-0.0157072	-0.18636	-0.822618	0.0597321	0.127287	-0.162729	-0.17917	0.0522043		0.0544884
TG-GATES	Rat	Kidney	vivo	repeat	TG-RVivoKidneyRepeat - lomustine.High.29day	Lomustine	H		29d	0.0108712	-0.282165	0.097964	0.667668	0.280327	0.0854142	0.271559	-0.245803	0.61681	0.0242455	0.0267102	0.214782	0.144873	-0.266922		-0.574638			0.163789	-0.29404	0.0590501	0.313964	-0.0478446	0.0108902	-0.210093				-0.733714		-0.235428		0.0733962				-0.24347	0.164444	-0.52462	-0.0150517
TG-GATES	Rat	Liver	vitro	bolus	TG-Rvitro PRH - chlorpheniramine.Middle.24hr	Chlorpheniramine	M		24h	0.142113	-0.281798		-0.281979	-0.17499	-0.391452	0.00869147	-0.130217	-0.00664447	0.0896126	-0.216587	0.199331	0.0486943	-0.215645	-0.0450907	0.116668			0.0266917	-0.0142927	0.371253	-0.595428	0.110452	-0.193544	-0.337783				0.0865376		-0.514776		-1.15197				0.0464343	0.0861262	-0.152318	0.0566939
TG-GATES	Rat	Liver	vivo	repeat	TG-RVivoLiverRepeat - lornoxicam.Middle.8day	Lornoxicam	M		8d	0.246199	-0.281173		-0.181395	0.134188	-0.457852	-0.127941	0.388715	-0.0487858	-0.0102338	0.272883		0.153209	-0.000739742						-0.233234		0.0618119	-0.0620175	-0.150379	0.115938				0.373082		0.0854768		1.47048					0.133412	0.391385	-0.0317337
PREDICT-IV	Human	Liver	vitro	bolus	PIV Hvitro Repeat PHH - METFMN_LD1_LFC	Metformin	L		1d	-0.108888	-0.280318	-0.0994128	0.300681	-0.418356	0.22429	-0.157486	-0.0315281	0.270735	0.0269283	-0.319177	0.354453	-0.0619292	-1.17919	-0.0402632	-0.538762	-0.229939	0.367787	0.0401814	0.150254	0.984648	-0.255392	0.00857968	0.156359	-0.328207	-0.0197724	0.026268	0.373064	0.107145	0.801398	-0.104859	-0.479382	0.199525	-0.311511	0.0937776	-0.270563	-0.06095	0.00545141	-0.187905	-0.0494337
TG-GATES	Rat	Liver	vivo	bolus	TG-RVivoLiverSingle - WY-14643.Middle.9hr	WY-14643	M		9h	0.19156	-0.28018		-0.968449	-0.100664	0.209306	0.160268	0.581059	0.0622324	-0.149481	-0.2796		3.23811	-1.31524						0.0114205		-1.14356	0.0182506	0.568584	0.0514387				0.48792		-0.617417		1.55793					0.111945	0.106033	0.0150675
TG-GATES	Human	Liver	vitro	bolus	TG-HVitro PHH - aflatoxin B1.High.8hr	Aflatoxin B1	H		8h	0.0754929	-0.280154	0.157209	-0.517827	0.186805	-0.0739919	-0.17211	-0.12778	0.18183	0.129717	0.36549	0.0174778		-0.00804	0.178204	0.15182	0.199119	-0.0903602	0.0291193	-0.215902	-0.119223	-0.668062	0.0606173	-0.207984		0.357851	-0.237763	-1.52331	-0.107081	-0.193321	-0.475589	-0.230472	-1.40754	-0.113818	0.0854081	0.0181157	-0.601455	0.0961363		-0.0804131
TG-GATES	Rat	Liver	vivo	bolus	TG-RVivoLiverSingle - thioacetamide.Middle.24hr	Thioacetamide	M		24h	-0.0636735	-0.279991		0.516465	0.402281	-0.45428	0.181166	-0.381423	0.173493	-0.372768	-0.18925		-0.167663	0.0558002						0.0108382		-0.088348	0.0977747	-0.01511	-0.189709				-0.0798835		-0.100876		0.897421					-0.0257118	-0.256675	-0.0181198
TG-GATES	Human	Liver	vitro	bolus	TG-HVitro PHH - enalapril.High.24hr	Enalapril	H		24h	-0.398784	-0.279909	0.102957	0.528067	-0.288102	0.305771	0.294005	0.726125	0.488639	-0.253538	0.00773027	0.111309		0.479583	0.0349248	0.0511994	-0.219681	0.0584078	0.0700514	0.120482	1.15881	-0.247341	0.090102	0.110173		-0.230728	0.0119919	0.327923	0.226557	-0.0101413	-0.0153554	-0.0378581	0.030123	0.0434438	-0.012139	0.249005	0.332257	-0.0107018		0.0852121
TG-GATES	Rat	Liver	vivo	bolus	TG-RVivoLiverSingle - allopurinol.High.24hr	Allopurinol	H		24h	-0.128184	-0.279066		-0.343535	0.104309	-0.177526	0.303444	0.00772878	0.1273	-0.237842	0.0982055		0.0923567	-0.064955						0.0920396		0.673318	0.223192	-0.111533	-0.191522				-0.622826		-0.10801		-0.894842					0.183527	-0.112359	-0.0768719
TG-GATES	Rat	Liver	vivo	bolus	TG-RVivoLiverSingle - puromycin aminonucleoside.High.3hr	Puromycin	H		3h	0.460957	-0.27895		-0.827454	-0.0827674	0.0123353	-0.422969	-0.523524	0.0362252	-0.490421	-0.100927		-0.0847469	-0.185014						-0.415946		-0.49927	-0.0989641	0.0529459	0.693988				-0.356217		-0.345281		-0.474509					-0.0993908	-0.393232	-0.00822282
TG-GATES	Rat	Liver	vivo	bolus	TG-RVivoLiverSingle - methapyrilene.High.6hr	Methapyrilene	H		6h	0.477199	-0.278775		0.198345	0.326262	1.24344	0.185511	-0.444863	0.27107	-0.393331	-0.53041		-0.258196	0.13876						-0.157221		0.138851	0.0122008	-0.153576	0.286256				0.159166		-0.806914		0.143064					0.0285592	0.358696	8.65138e-05
TG-GATES	Rat	Liver	vivo	repeat	TG-RVivoLiverRepeat - monocrotaline.High.8day	Monocrotaline	H		8d	0.199113	-0.277839		0.258138	0.802549	-0.00858302	0.140135	1.37351	0.979241	-0.400424	0.327052		0.270703	-1.32542						-0.0916987		-0.0163325	-0.0976544	0.208201	0.460455				-2.93674		-2.22811		4.03588					-0.0826795	-0.208857	-0.143307
TG-GATES	Rat	Kidney	vivo	bolus	TG-RVivoKidneySingle - carboplatin.High.9hr	Carboplatin	H		9h	0.34041	-0.277805	0.152414	2.86784	0.360661	0.136871	0.10521	-0.107598	0.179151	0.0744379	-0.176567	-0.0967879	0.196248	-0.377374		-0.196873			0.135176	-0.628401	0.101169	-0.119848	-0.00454883	-0.0193179	-0.23474				0.778507		0.0397933		-0.178219				0.110363	0.192563	-0.362841	0.229884
TG-GATES	Rat	Liver	vivo	bolus	TG-RVivoLiverSingle - allopurinol.High.9hr	Allopurinol	H		9h	0.156501	-0.277778		-0.150195	-0.103818	-0.0915033	0.0598726	-0.415428	-0.0932677	0.294408	-0.132837		-0.0222467	-0.333606						-0.101375		-0.114033	0.0248944	0.322136	-0.116441				-0.513195		-0.420416		-0.53351					-0.0534563	0.0249891	-0.0261595
TG-GATES	Rat	Kidney	vivo	repeat	TG-RVivoKidneyRepeat - ethinylestradiol.Middle.8day	Ethinylestradiol	M		8d	-0.0911164	-0.277444	-0.195676	-0.0524703	0.799367	-0.164151	0.234182	-0.977013	0.19683	-0.352716	-0.17607	-0.136342	0.268944	1.27526		-0.247621			0.467858	-0.0863699	0.317093	0.28495	-0.27283	-0.0458407	0.257287				-0.162652		-0.0284501		-0.380749				0.360915	0.464987	0.662065	-0.243244
TG-GATES	Rat	Liver	vivo	bolus	TG-RVivoLiverSingle - diclofenac.Middle.24hr	Diclofenac	M		24h	0.00709656	-0.277407		-0.0764674	0.0299013	-0.0829673	0.157754	0.187393	-0.0859149	-0.038229	0.0779666		-0.0377744	-0.130339						-0.0692968		-0.181289	0.0535363	0.117984	0.0525774				-0.529113		-0.0123045		-0.816521					0.0984212	0.192733	-0.0597967
TG-GATES	Rat	Liver	vivo	bolus	TG-RVivoLiverSingle - azathioprine.Middle.6hr	Azathioprine	M		6h	0.561025	-0.276955		0.215052	0.00919656	0.060883	-0.117312	0.0744112	0.240136	-0.166538	-0.327707		-0.114067	-0.863674						-0.0694267		0.268198	0.0423522	-0.0423272	0.162984				0.727369		-0.596107		-0.169559					-0.0292383	-0.128045	0.00107986
TG-GATES	Rat	Liver	vitro	bolus	TG-Rvitro PRH - phalloidin.Middle.24hr	Phalloidin	M		24h	0.0561741	-0.276818		-2.9391	-0.61301	-0.615961	0.0824617	-1.05957	-0.105253	-0.243148	0.030442	0.447852	-0.462794	0.167243	-0.0216009	0.119193			-0.101854	-0.373822	0.319639	-0.383201	-0.153373	0.198883	0.236001				0.120926		-1.41802		-2.6138				0.0526132	-0.105438	-0.286568	-0.043369
TG-GATES	Human	Liver	vitro	bolus	TG-HVitro PHH - tacrine.Middle.8hr	Tacrine	M		8h	0.0634572	-0.276173	-0.00443239	-0.113495	-0.128691	-0.111723	-0.12043	0.0674306	-0.030823	0.000313796	-0.2311	-0.0975789		0.0617468	-0.0384562	0.048425	0.0601197	-0.0591747	-0.116996	0.0170981	0.0901925	-0.115618	-0.101334	0.0837943		0.11026	0.103348	0.0362383	0.0126488	-0.0240508	-0.0208989	0.0141333	-0.070772	-0.0439924	0.0431367	0.00688773	-0.0812483	0.0327642		0.0176769
TG-GATES	Rat	Liver	vitro	bolus	TG-Rvitro PRH - ajmaline.High.2hr	Ajmaline	H		2h	0.176886	-0.274535		0.140672	0.0998265	-0.451122	-0.00670064	0.0120101	0.172293	0.0753734	-0.0289565	0.120126	0.171152	0.174529	-0.159135	0.00529659			0.14081	-0.089447	-0.0140786	0.123969	0.0413282	-0.171814	0.0014488				-0.0395806		-0.205515		0.0395162				0.101462	-0.0895871	0.0777844	0.0573625
TG-GATES	Rat	Liver	vivo	repeat	TG-RVivoLiverRepeat - ethionamide.High.8day	Ethionamide	H		8d	-0.328573	-0.27323		0.133887	2.7733	1.20164	0.164191	-0.48518	-0.417523	-1.53156	-0.256419		1.8004	-2.50152						0.194907		-0.979762	0.28065	-0.00626923	-0.0462692				-3.00124		-3.42771		2.42096					0.00809562	-0.668595	-0.0764157
TG-GATES	Rat	Liver	vivo	repeat	TG-RVivoLiverRepeat - WY-14643.Low.8day	WY-14643	L		8d	-0.29048	-0.272608		-0.886759	0.0373154	-0.0673629	0.100066	0.439557	0.603314	0.243572	-0.179558		2.63827	0.233317						-0.13301		-0.00722803	-0.0287133	0.0692215	-0.116772				-1.29488		0.127806		3.34475					0.217182	-0.240514	-0.129412
TG-GATES	Rat	Liver	vivo	bolus	TG-RVivoLiverSingle - WY-14643.Low.24hr	WY-14643	L		24h	-0.112223	-0.272157		-0.564643	-0.0854168	-0.647449	0.0729505	0.225135	0.355823	-0.113268	-0.194349		2.4316	0.289184						0.0374079		-0.608371	-0.128441	-0.0794363	-0.186729				0.351763		0.0969269		2.08921					-0.0272916	0.251294	-0.0913719
TG-GATES	Rat	Liver	vivo	bolus	TG-RVivoLiverSingle - N-nitrosomorpholine.Low.24hr	N-nitrosomorpholine	L		24h	-0.124915	-0.27215		-0.177219	0.7681	-1.41095	0.154281	-1.01708	0.97116	-1.22012	0.425842		0.202271	-0.420037						-0.803275		-0.292531	-0.0805629	0.180281	0.035573				-3.4627		-1.19613		1.80424					-0.109355	-0.162034	0.0311001
TG-GATES	Rat	Liver	vivo	bolus	TG-RVivoLiverSingle - coumarin.High.3hr	Coumarin	H		3h	0.19492	-0.271589		-0.0216483	0.302612	-0.285407	0.198997	-0.215421	0.0555509	-0.0197742	-0.13824		0.0438795	0.476448						0.0498411		-0.178236	0.0541922	-0.293277	0.149063				-0.513873		-0.0521468		0.0633646					0.184599	-0.714211	0.00561908
TG-GATES	Rat	Liver	vivo	bolus	TG-RVivoLiverSingle - diazepam.High.6hr	Diazepam	H		6h	0.254154	-0.27144		-0.233038	0.0898012	-0.0499895	-0.0551553	-0.498196	-0.057353	0.348768	-0.0793474		-0.117444	-0.264131						-0.136048		-0.0708835	0.419026	0.0525941	0.201809				-1.22744		-0.4604		0.0416965					0.15419	-0.228058	-0.0012594
TG-GATES	Human	Liver	vitro	bolus	TG-HVitro PHH - omeprazole.High.8hr	Omeprazole	H		8h	0.282671	-0.270782	-0.184967	-0.162749	-0.315222	-0.570429	-0.331532	-0.0437291	0.248363	-0.471777	-0.578956	0.452701		-0.277184	0.0847244	0.0835415	0.181807	-0.14324	0.201627	-0.485891	0.0923147	0.165569	0.152389	0.215833		-0.0931217	-0.421695	-0.228282	0.0790321	-0.0496365	0.0155735	-0.483482	-0.223526	0.0153173	0.0455177	-0.465965	-0.102194	0.139206		0.0657606
TG-GATES	Rat	Liver	vitro	bolus	TG-Rvitro PRH - phalloidin.Middle.8hr	Phalloidin	M		8h	0.224444	-0.270569		-0.869515	-0.012948	-0.384872	-0.188377	-0.954869	-0.136456	0.068353	-0.0692793	0.341929	0.124937	0.130171	-0.0954613	0.153057			-0.169238	-0.14601	0.219122	-0.205512	-0.00332197	-0.451364	0.420772				0.186859		0.237005		-0.496188				0.051348	-0.247771	-0.0154184	0.0290726
TG-GATES	Rat	Liver	vivo	repeat	TG-RVivoLiverRepeat - sulpiride.Low.15day	Sulpiride	L		15d	0.135708	-0.270236		0.0132333	-0.0605769	-0.202452	0.0540397	-0.184291	0.0119213	-0.00172482	0.0227079		-0.200646	-0.503276						0.0716303		0.0985647	0.226932	0.261055	0.138921				0.0434481		-0.194976		0.238039					0.0210056	-0.120152	0.008512
TG-GATES	Rat	Liver	vivo	bolus	TG-RVivoLiverSingle - triazolam.Middle.3hr	Triazolam	M		3h	-0.180977	-0.270121		-0.0123876	-0.058066	-0.0917767	0.124386	-0.525198	-0.0165539	-0.0734429	-0.0241994		-0.160596	0.405866						0.051484		0.328234	0.0191164	-0.154296	0.0448158				0.080587		-0.0686571		-0.427247					-0.0106068	0.237763	-0.00853314
TG-GATES	Rat	Liver	vivo	repeat	TG-RVivoLiverRepeat - clomipramine.Low.15day	Clomipramine	L		15d	0.0353648	-0.269873		-0.0915463	0.0781315	-0.480242	0.074612	0.0319775	0.172398	-0.00355444	-0.0098247		-0.0420579	0.26732						-0.249618		-0.122732	-0.119222	0.184161	0.0200987				0.33662		0.525715		0.0106869					-0.0147803	-0.244663	-0.0562403
TG-GATES	Rat	Liver	vivo	bolus	TG-RVivoLiverSingle - WY-14643.Low.9hr	WY-14643	L		9h	0.108394	-0.269776		-1.04797	0.160437	0.157511	0.402644	0.146903	0.00590395	-0.138188	-0.411651		3.15412	-0.994862						0.00820409		-1.06387	0.105869	0.568713	-0.0483798				0.630366		-0.701016		1.53024					0.249518	0.193074	-0.0149681
carcinoGENOMICS	Human	Kidney	vitro	bolus	CX HVitro RPTEC 72h - BDM vs DMSO	Bromodichloromethane	IC10	200	72h	0.194022	-0.269701	0.16129	0.313599	-0.136054	-0.147552	0.389275	-2.17807	0.393374	0.520499	-0.0496483	-0.548021		-0.958091	-0.641459	-0.0645595	0.349399	-0.325425	0.0447197	0.323142	-0.21982	-0.23494	0.0585661	-0.209719		0.0896359	0.209247	0.090096	-0.37093		-0.283555	0.34197	0.159892	-0.531351	1.40038	-0.34667	0.192686	0.161617	0.203126	0.451299
TG-GATES	Rat	Liver	vitro	bolus	TG-Rvitro PRH - bromoethylamine.Middle.8hr	Bromoethylamine	M		8h	-0.0289952	-0.269625		0.116912	0.120298	-0.128347	-0.12117	-0.183901	-0.0393225	-0.113894	-0.214133	0.0644843	-0.297808	-0.287483	-0.0173566	-0.134638			-0.278774	-0.282764	-0.00114182	-0.0911059	0.195446	0.0753815	-0.247657				-0.00409328		0.0210243		-0.038506				-0.00863517	0.0164866	0.118436	-0.0117768
TG-GATES	Human	Liver	vitro	bolus	TG-HVitro PHH - bromoethylamine.High.24hr	Bromoethylamine	H		24h	-0.436396	-0.269527	0.0866039	-0.863844	-0.862359	-0.865169	0.0173926	-0.728542	1.08272	-1.04595	0.717984	-0.0825577		-0.957566	0.404089	0.0348554	-0.117549	0.69353	0.304933	-1.37818	-0.718005	-1.36742	0.0632772	0.219017		-0.14788	-0.695913	-0.185883	0.0663619	-0.0343914	-0.314483	0.254148	-2.57536	0.335063	-0.0154183	0.442445	-0.175471	0.420937		-0.0813431
TG-GATES	Rat	Liver	vivo	repeat	TG-RVivoLiverRepeat - cephalothin.Low.29day	Cephalothin	L		29d	0.0638655	-0.268572		0.0709012	0.115507	-0.0252659	0.114813	-0.280889	0.0816852	-0.550838	-0.0358344		0.0945665	0.0179761						0.0532059		-0.543891	0.0176578	-0.0868219	-0.0152182				0.255291		0.147411		0.609625					0.165454	0.193359	-0.0169357
TG-GATES	Rat	Liver	vivo	bolus	TG-RVivoLiverSingle - aspirin.Middle.6hr	Aspirin	M		6h	0.0935322	-0.26823		-0.208541	0.0173407	-0.143478	-0.12636	-0.149232	0.027886	-0.378883	0.27064		0.472759	0.486295						-0.0144692		0.290938	-0.00966212	0.0696498	0.186962				0.528181		-0.179482		-0.146937					-0.160511	-0.129715	-0.027182
TG-GATES	Human	Liver	vitro	bolus	TG-HVitro PHH - bendazac.High.8hr	Bendazac	H		8h	0.0859065	-0.268012	0.0208434	0.0756183	-0.154245	0.0475914	0.228794	0.0692335	0.0396393	-0.0181757	-0.0954951	0.0824435		-0.061138	-0.0227462	0.037809	0.0634275	0.176832	-0.0292416	-0.00135605	0.17663	0.3825	-0.0123043	0.10498		0.0187052	-0.00338624	0.353178	0.105184	0.0775861	0.073264	0.0207674	0.113886	-0.030637	-0.00317214	-0.081898	0.0819287	-0.133991		0.0059705
TG-GATES	Rat	Liver	vitro	bolus	TG-Rvitro PRH - buspirone.Low.24hr	Buspirone	L		24h	0.192868	-0.267334		-0.433543	-0.415538	-0.767055	0.017723	0.33432	-0.175334	0.198833	-0.0588104	0.0512459	0.361139	-0.0690125	0.103235	0.28439			-0.159603	-0.122068	0.634406	0.181909	0.131732	-0.228271	0.0391486				0.0382199		0.0208896		-2.03616				0.151841	0.0272348	-0.329277	-0.0545397
TG-GATES	Rat	Liver	vitro	bolus	TG-Rvitro PRH - chloramphenicol.High.24hr	Chloramphenicol	H		24h	0.0579266	-0.267267		0.544459	0.230987	-0.0689214	-0.0398557	-0.414123	0.291782	0.207999	0.031703	0.0229137	-0.123572	0.00976894	0.0537581	0.114168			-0.131856	-0.230225	-0.19986	0.83844	-0.000429671	0.410218	-0.133549				0.102923		-0.290613		0.248325				0.0366747	-0.0103266	0.300063	-0.113326
TG-GATES	Human	Liver	vitro	bolus	TG-HVitro PHH - bendazac.Middle.8hr	Bendazac	M		8h	0.0483856	-0.267072	0.0105316	-0.0121793	-0.155865	0.0604	0.142218	0.103532	-0.0269438	0.0960793	-0.0529776	0.00516146		0.0291839	0.0195649	-0.00840505	0.0537932	0.0972007	-0.0947523	-0.0409499	0.0323685	0.125206	-0.0179394	0.0594078		0.051047	-0.0806789	0.112756	0.0566538	0.0440173	0.0421766	0.064041	0.0910684	0.00800518	0.0516534	-0.113861	-0.0134604	-0.0638299		0.00874959
TG-GATES	Human	Liver	vitro	bolus	TG-HVitro PHH - venlafaxine.High.24hr	Venlafaxine	H		24h	0.355533	-0.267013	-0.130412	-0.0945843	-0.901575	-0.384202	-0.00238996	0.524943	0.266089	-0.458105	-1.5609	0.260051		0.973971	0.0718731	0.0636368	0.122809	-0.0223938	0.128575	0.457209	0.524795	0.356643	0.58902	0.479294		-0.235753	0.949743	-2.01628	0.0510873	-0.0161466	0.00958103	-0.410104	-1.77468	0.0862662	0.0943589	0.0647515	-0.151977	-0.37407		0.149627
TG-GATES	Rat	Liver	vitro	bolus	TG-Rvitro PRH - nitrosodiethylamine.Low.24hr	Nitrosodiethylamine	L		24h	-0.161018	-0.266811		0.0285326	-0.271863	-0.409774	-0.116725	-0.157493	0.315955	-0.256358	0.0144715	0.0658436	-0.367929	0.131779	-0.0465786	0.219513			-0.0953158	-0.393413	-0.0786788	0.261455	0.0400156	0.00341036	-0.410541				0.0575818		-0.618963		1.42824				0.00321091	0.120168	0.0714286	0.0460074
TG-GATES	Rat	Liver	vivo	bolus	TG-RVivoLiverSingle - mefenamic acid.High.6hr	Mefenamic acid	H		6h	0.185662	-0.265375		0.078299	-0.627525	0.0235242	0.315459	-0.630699	0.180766	0.30914	-0.182856		-0.365202	-0.309088						-0.121092		-0.425881	0.216047	-0.209341	-0.00423911				0.135477		0.0323844		-1.24887					-0.0474716	-0.181545	0.00563852
TG-GATES	Rat	Kidney	vivo	repeat	TG-RVivoKidneyRepeat - thioacetamide.Low.8day	Thioacetamide	L		8d	0.0132076	-0.264759	-0.233336	0.882063	-0.217774	0.0976356	0.194186	-0.216081	-0.09045	-0.45605	-0.155571	-0.147901	0.221126	0.167652		0.018982			0.0778851	-0.0480723	-0.0639408	-0.122124	0.158272	-0.171929	0.124334				0.165043		0.0349332		0.166119				-0.0263217	0.0779462	0.170313	0.229429
TG-GATES	Rat	Liver	vivo	bolus	TG-RVivoLiverSingle - ibuprofen.High.24hr	Ibuprofen	H		24h	-0.0435886	-0.263413		-0.726002	0.293012	-0.171878	0.197479	0.676503	-0.0228258	-0.147544	-0.14258		0.903316	-0.105737						-0.0169543		0.259032	0.0806194	-0.160893	-0.227777				-1.27731		-0.30746		0.987466					0.147262	-0.0892348	-0.0795255
TG-GATES	Rat	Liver	vivo	bolus	TG-RVivoLiverSingle - TNF.Low.9hr	TNF	L		9h	0.00804148	-0.263011		-0.556525	-0.488689	0.400447	0.0162669	0.75427	0.0932974	0.0592657	0.102707		-0.678813	-0.371679						0.213467		-0.16477	-0.00982106	0.101019	-0.0977666				0.103639		-0.126814		-0.457419					0.00631838	-0.324213	-0.0504591
TG-GATES	Rat	Liver	vivo	bolus	TG-RVivoLiverSingle - enalapril.High.6hr	Enalapril	H		6h	0.0738092	-0.262197		0.234608	-0.226098	-0.289375	-0.00166736	0.00277808	0.049851	0.414837	0.082317		-0.0372639	0.576321						-0.18459		0.122194	0.111324	0.148993	0.173882				-0.119415		-0.219291		0.300986					-0.0691214	-0.232285	0.0130172
TG-GATES	Rat	Kidney	vivo	repeat	TG-RVivoKidneyRepeat - allopurinol.High.8day	Allopurinol	H		8d	-0.146389	-0.262087	0.285157	0.970165	0.887061	-0.182376	0.111477	-0.419062	0.138193	-0.00275459	-0.392715	0.597611	-0.0342619	-0.483487		-0.31658			0.206967	-0.258728	-0.244917	0.073603	-0.128649	0.391609	-0.653536				-1.24366		-0.105709		-0.224235				-0.350362	-0.206208	-0.817979	0.0268078
TG-GATES	Rat	Liver	vivo	bolus	TG-RVivoLiverSingle - acetamidofluorene.Low.3hr	Acetamidofluorene	L		3h	-0.023572	-0.261113		-0.124972	0.151226	-0.143929	0.0886618	-0.259105	-0.134255	-0.318646	-0.249108		-0.0603254	-0.00214966						0.0781902		0.553531	0.201797	-0.327843	0.00627793				-0.480646		-0.331766		-0.291727					0.0162618	0.0482435	-0.0619955
TG-GATES	Rat	Liver	vitro	bolus	TG-Rvitro PRH - carboplatin.Low.24hr	Carboplatin	L		24h	-0.373877	-0.260421		-0.152829	0.0304405	-1.04724	-0.312289	-0.369075	0.505546	-0.554738	0.0736371	-0.297809	-0.127935	-0.0174228	-0.0973053	-0.154196			-0.449249	-1.82824	0.261743	0.0322509	0.0292691	0.417298	-0.903101				0.125166		0.0427049		0.937951				-0.0594132	0.49323	0.730581	-0.0214295
TG-GATES	Rat	Liver	vivo	repeat	TG-RVivoLiverRepeat - isoniazid.High.29day	Isoniazid	H		29d	0.00323365	-0.260251		0.482416	0.104937	-0.0737935	-0.0720229	-0.259873	0.110611	-0.330886	-0.0291767		0.0841076	0.355841						0.0458799		0.0952287	-0.0366389	0.025456	0.100476				-0.0107823		-0.0750264		1.19976					-0.402232	-0.212152	-0.036882
TG-GATES	Rat	Liver	vivo	repeat	TG-RVivoLiverRepeat - ethinylestradiol.High.29day	Ethinylestradiol	H		29d	-0.109769	-0.25981		-0.0170628	2.54549	0.0869212	-0.337351	-0.00447185	0.293729	0.543667	0.188203		1.00509	0.0251744						-0.0992315		0.969542	0.0423786	1.18801	-0.0122325				-4.26919		-2.30528		0.955016					-0.098589	-1.09784	0.14112
TG-GATES	Rat	Liver	vivo	bolus	TG-RVivoLiverSingle - cyclosporine A.High.24hr	Cyclosporine A	H		24h	0.247393	-0.259645		-0.534971	0.0929176	-0.152648	0.0752322	-0.227302	-0.141639	-0.197986	0.314117		-0.199986	-0.256331						0.0353518		0.000171858	0.012702	0.216237	0.00523786				-0.0461104		-0.925671		0.0807258					0.0704692	-0.162531	-0.0135242
TG-GATES	Rat	Liver	vitro	bolus	TG-Rvitro PRH - ciprofloxacin.Middle.8hr	Ciprofloxacin	M		8h	-0.21564	-0.258251		-0.291559	-0.111739	-0.150252	-0.123449	-0.187698	-0.117106	-0.104338	-0.0160898	-0.236635	0.00915217	-0.0233873	-0.0125029	0.00462355			-0.153671	0.0169001	-0.108741	-0.516581	-0.0719997	-0.00909047	-0.0639342				0.261396		-0.00467852		0.0383325				-0.146805	-0.194092	0.158588	0.0449109
TG-GATES	Rat	Liver	vivo	repeat	TG-RVivoLiverRepeat - nicotinic acid.Low.29day	Nicotinic acid	L		29d	-0.09912	-0.258121		-0.103146	-0.183992	-0.283686	0.127851	0.505298	-0.129338	0.0758755	-0.0570278		-0.113493	-0.327417						-0.0227315		-0.276735	0.166997	-0.0734173	0.12117				-0.0470461		-0.120479		0.295596					0.127799	0.198043	-0.0034101
TG-GATES	Rat	Liver	vivo	bolus	TG-RVivoLiverSingle - cyclosporine A.High.9hr	Cyclosporine A	H		9h	0.210158	-0.25805		0.118604	0.127683	-0.0854943	0.33063	-0.184087	-0.0832639	-0.0459958	-0.183313		-0.165673	-0.190724						0.0677287		0.320858	-0.0276002	-0.297185	-0.138074				0.0243956		-0.394209		-0.725393					0.0731947	0.131286	0.0187188
TG-GATES	Rat	Kidney	vivo	bolus	TG-RVivoKidneySingle - cyclosporine A.Middle.9hr	Cyclosporine A	M		9h	0.922432	-0.257801	-0.325159	-0.0116612	-0.0800326	-0.279409	-0.0833923	-0.167582	-0.0191077	0.0161924	0.0477241	-0.036569	-0.0823456	0.130521		-0.0660229			-0.033418	0.0724171	0.0359086	0.167797	0.0905119	-0.338614	-0.228882				0.397206		0.176788		-0.0299835				0.0198998	0.0546019	-0.283498	0.00333133
TG-GATES	Rat	Liver	vitro	bolus	TG-Rvitro PRH - sulpiride.High.8hr	Sulpiride	H		8h	0.697851	-0.257649		0.371277	0.428744	-0.268095	0.391667	-0.40187	0.0376981	0.314194	-0.615532	1.23086	0.81388	-0.0399039	-0.270182	0.226358			0.534786	0.488546	1.69899	0.239733	-0.247411	0.01333	-0.0887985				-0.0605645		-0.183918		-0.373075				0.821509	0.522279	-0.119184	0.089744
TG-GATES	Rat	Liver	vitro	bolus	TG-Rvitro PRH - bendazac.High.24hr	Bendazac	H		24h	-0.00023191	-0.257288		-0.183075	-0.377223	-0.0583054	0.129205	0.437993	-0.0104903	-0.0460832	-0.109959	-0.0611313	0.698043	-0.0440229	-0.136663	-0.0153598			-0.144655	0.139444	0.0805871	0.0473355	-0.0503045	0.125233	0.0690627				-0.0117912		-0.143959		-0.251503				0.0335843	0.0730975	-0.0816095	0.0286605
TG-GATES	Rat	Liver	vivo	repeat	TG-RVivoLiverRepeat - acetamide.High.15day	Acetamide	H		15d	-0.0140301	-0.257029		0.259738	1.28564	-0.108445	0.358786	-0.77416	0.0394909	-0.877795	-0.62168		0.1169	-0.206125						0.0615202		-0.654785	0.130385	0.0650728	0.0217356				0.170573		-1.15131		2.19339					-0.121666	-0.354857	-0.134132
TG-GATES	Rat	Kidney	vivo	repeat	TG-RVivoKidneyRepeat - triamterene.High.8day	Triamterene	H		8d	-0.158535	-0.256187	-0.0741862	-0.0817712	0.0430984	-0.170264	0.335152	-0.167431	0.02644	0.319076	-0.149841	0.335898	-0.0154701	-0.422772		-0.0314265			-0.067597	-0.222706	-0.0864193	-0.0253494	0.179573	0.0677243	-0.105138				0.0400084		0.0777543		-0.0157806				-0.128923	0.122198	-0.0923077	0.0093327
TG-GATES	Rat	Liver	vivo	bolus	TG-RVivoLiverSingle - mexiletine.Low.6hr	Mexiletine	L		6h	0.145533	-0.255854		0.0406231	0.038607	0.0625939	-0.0146478	0.190647	-0.0990126	0.110688	-0.332377		-0.173737	-0.157795						0.0815194		-0.434787	0.0906063	-0.0615876	-0.133788				0.924171		0.10697		-0.977883					0.0285508	-0.125675	0.000636746
TG-GATES	Rat	Liver	vitro	bolus	TG-Rvitro PRH - gentamicin.High.24hr	Gentamicin	H		24h	-0.16464	-0.25575		-0.523977	-0.585415	-1.20959	-0.236501	-0.650475	-0.220183	0.0178299	-0.473502	0.941491	-0.222072	-0.477783	0.0156468	0.197068			-0.456646	0.0836814	0.623789	2.90577	0.112716	0.257014	-0.0490151				0.0403837		-1.3579		-1.3334				0.564435	-0.968026	0.769497	0.166625
TG-GATES	Rat	Liver	vitro	bolus	TG-Rvitro PRH - hydroxyzine.High.8hr	Hydroxyzine	H		8h	0.361458	-0.255441		0.478037	0.262899	-0.563643	0.10409	-0.71747	0.29026	0.378341	-0.259493	0.727663	0.729893	-0.830631	0.0416928	0.499017			-0.659248	0.340551	0.689395	0.285311	0.117049	-0.465136	-0.101799				-0.159184		-0.312357		-0.973851				0.0273714	0.525571	-0.622442	0.0485333
TG-GATES	Rat	Liver	vivo	repeat	TG-RVivoLiverRepeat - naphthyl isothiocyanate.High.8day	Naphthyl isothiocyanate	H		8d	-0.159102	-0.254492		0.000414488	1.49461	-0.0346872	-0.0231694	-0.454638	0.0747628	0.0581734	-0.185904		0.0968022	-1.6328						-0.150044		0.070851	0.0259571	-0.148433	0.332125				-1.5094		-0.696793		1.25319					-0.0681066	-0.866866	-0.0423583
TG-GATES	Rat	Liver	vitro	bolus	TG-Rvitro PRH - adapin.High.24hr	Adapin	H		24h	0.232301	-0.253991		-0.153376	-0.396555	-0.216739	0.0205509	0.344565	0.108305	0.431486	-0.359384	0.064511	0.0506635	-0.352801	-0.0182843	0.114947			-0.0440394	-0.312168	0.601399	0.0640375	-0.0252468	0.058272	-0.127568				-0.0074725		-0.0931075		-1.86773				-0.02672	-0.0156613	-0.189178	-0.0810896
TG-GATES	Rat	Liver	vitro	bolus	TG-Rvitro PRH - mexiletine.High.8hr	Mexiletine	H		8h	0.0406003	-0.253834		0.0699314	0.177867	0.117812	-0.097368	-0.101145	0.0225911	-0.289625	0.10907	-0.110429	-0.137264	0.116488	-0.0870867	0.114253			0.052581	0.0916762	0.0112412	0.05546	-0.0239273	0.21841	-0.00356831				0.141732		0.195747		0.071667				0.00128078	-0.0705248	0.0515062	0.02536
TG-GATES	Human	Liver	vitro	bolus	TG-HVitro PHH - diethyl maleate.High.24hr	Diethylmaleate	H		24h	-0.339924	-0.253638	0.0873352	0.0610418	-0.622523	-0.419773	0.340742	0.200265	1.0937	-0.76428	-0.350684	0.196192		-0.38424	0.0224802	0.0216251	-0.0352918	0.556583	0.381018	-0.114139	2.54088	-0.146373	0.652519	0.627423		-0.255838	0.188662	-0.29377	0.0566062	-0.109218	-0.0308242	-0.250427	-2.0496	-0.0744389	0.0164487	0.638512	-0.0287895	-0.368899		0.153173
TG-GATES	Rat	Liver	vivo	bolus	TG-RVivoLiverSingle - clofibrate.High.3hr	Clofibrate	H		3h	0.0251381	-0.253635		0.250938	0.0177398	-0.0538043	0.0202843	-0.0974591	-0.0449241	-0.682312	0.0816631		1.20634	-0.690937						-0.00890298		-0.559388	0.098024	0.404106	0.0879492				-0.169509		-0.259874		0.67385					-0.0223022	0.128625	0.0187402
TG-GATES	Rat	Liver	vivo	bolus	TG-RVivoLiverSingle - carbamazepine.Middle.9hr	Carbamazepine	M		9h	-0.126753	-0.253181		-0.0575173	0.434753	-0.236261	-0.154976	-0.610454	-0.0426754	-0.494087	-0.149278		-0.0240965	-0.587621						0.179465		0.63036	-0.119969	-0.105947	0.0240326				-0.217714		0.0819528		0.578072					-0.221769	-0.0552384	0.044565
TG-GATES	Rat	Liver	vitro	bolus	TG-Rvitro PRH - ketoconazole.High.8hr	Ketoconazole	H		8h	0.4293	-0.252866		-0.142799	-0.725161	-0.652957	0.216719	-0.630717	-0.32156	0.124498	-0.19449	0.555504	0.167212	0.0121985	0.202813	-0.404764			-0.397141	0.207207	0.48773	-0.0726732	0.0645141	-0.606297	-0.0610254				0.0258699		-0.0110194		-0.456491				-0.0826875	0.143863	0.075155	-0.035471
TG-GATES	Rat	Kidney	vivo	repeat	TG-RVivoKidneyRepeat - puromycin aminonucleoside.Middle.15day	Puromycin	M		15d	-0.132335	-0.252194	0.0474213	1.50827	0.669698	-0.778861	-0.100071	-0.505996	0.350893	-0.394482	-0.276122	0.0498301	0.62404	-0.0328923		-0.128683			0.151292	-0.662932	-0.449816	-0.111582	0.0870326	0.101376	-1.45951				0.347477		-0.11902		0.411431				-0.181836	0.207732	-1.26177	0.173612
TG-GATES	Rat	Liver	vivo	bolus	TG-RVivoLiverSingle - monocrotaline.High.9hr	Monocrotaline	H		9h	0.071859	-0.251789		-0.0119666	0.546605	-0.350043	0.0203548	-0.624886	0.382002	-0.512936	-0.283489		-0.176657	-0.12467						-0.473422		0.511311	-0.0127157	0.227274	-0.0870446				0.146574		-0.273547		0.993801					0.0113362	-0.172015	-0.0192684
TG-GATES	Rat	Liver	vivo	bolus	TG-RVivoLiverSingle - fenofibrate.Middle.24hr	Fenofibrate	M		24h	0.0915847	-0.251758		-0.732696	-0.862626	-0.289458	-0.0364255	1.02057	0.436763	-0.235049	-0.314055		2.67043	0.0293542						-0.0110832		-0.965904	-0.0992795	0.477718	-0.0688416				-0.133981		0.043471		1.99509					-0.0365707	-0.692383	-0.0776145
TG-GATES	Rat	Liver	vivo	bolus	TG-RVivoLiverSingle - methapyrilene.High.24hr	Methapyrilene	H		24h	0.153686	-0.251528		1.27743	0.789056	0.23136	0.234972	-0.242704	0.119731	-0.632703	-0.318559		0.365684	-0.633353						-0.229331		0.0420562	0.0143101	0.00586093	-0.234384				0.381022		-0.349481		1.77341					-0.0217435	0.165588	-0.0971399
TG-GATES	Rat	Liver	vivo	repeat	TG-RVivoLiverRepeat - allyl alcohol.High.8day	Allyl alcohol	H		8d	-0.122688	-0.249956		-0.157384	0.465427	-0.0913768	0.151962	0.369467	0.124508	-0.420051	0.110887		0.620981	0.532616						-0.0750992		0.321613	-0.0047338	0.271957	-0.0205132				-0.510246		0.263202		1.12903					-0.0317056	0.1946	-0.0899785
TG-GATES	Rat	Liver	vivo	repeat	TG-RVivoLiverRepeat - doxorubicin.High.29day	Doxorubicin	H		29d	0.0163659	-0.249393		-0.794769	0.317971	-0.0943945	-0.0391749	0.184551	0.212395	0.405742	-0.280085		-0.233589	0.550019						-0.100352		0.801842	0.179641	0.139228	0.154179				-0.54421		-3.09837		2.36721					0.0442339	-0.6422	-0.0290887
TG-GATES	Rat	Liver	vitro	bolus	TG-Rvitro PRH - puromycin aminonucleoside.Middle.8hr	Puromycin	M		8h	-0.317165	-0.248896		-0.961793	0.18105	-1.27785	-0.652597	-0.412538	0.0340563	-0.108446	0.0714258	-0.0315657	-0.360569	0.994671	0.00523464	0.0574718			-0.283809	-0.644176	1.18791	0.0722104	-0.396034	-0.185773	-1.59565				0.622526		0.695125		0.197782				0.279776	-0.439883	0.985888	0.0665544
TG-GATES	Human	Liver	vitro	bolus	TG-HVitro PHH - transforming growth factor beta 1.Middle.8hr	TGFbeta1	M		8h	-0.0202032	-0.248403	-0.0523449	-0.359844	0.0385302	-0.0370625	0.0215272	-0.260582	0.0542839	-0.0423002	0.0898354	0.0189615		-0.0510466	0.0852015	0.00963927	-0.00687421	0.205042	0.0637322	0.171688	-0.55253	-0.641157	0.0600776	-0.0542926		-0.0346923	0.0962755	-0.644604	-0.00941307	-0.00598702	-0.0762292	-0.171034	-0.976366	0.00233805	-0.0783079	0.109356	-0.141265	0.24179		-0.0287589
TG-GATES	Rat	Liver	vivo	bolus	TG-RVivoLiverSingle - penicillamine.Middle.3hr	Penicillamine	M		3h	0.0577103	-0.248272		-0.044863	-0.0112145	-0.163365	-0.0552916	0.526614	0.0214824	0.28333	-0.350302		0.15161	0.0523215						-0.137996		-0.405817	-0.0285324	-0.057815	-0.0405882				0.323391		-0.136531		0.654323					-0.0317985	0.254988	-0.0059383
TG-GATES	Rat	Liver	vitro	bolus	TG-Rvitro PRH - perhexiline.High.24hr	Perhexiline	H		24h	0.0908673	-0.248252		0.433363	-0.0900105	0.448176	0.00552751	-0.25741	-0.0509131	-0.0145166	-0.135146	-0.000633877	0.320462	-0.111919	0.0435751	0.15471			-0.201385	-0.114416	0.0366681	0.152486	-0.0295775	-0.0926226	-0.023865				-0.0779884		-0.0379365		-0.20888				-0.0366592	0.0637154	0.06263	-0.0998928
TG-GATES	Rat	Liver	vitro	bolus	TG-Rvitro PRH - disulfiram.Middle.2hr	Disulfiram	M		2h	-0.0885289	-0.248073		0.0881412	0.368525	-0.117534	-0.0310565	-0.0872411	-0.172478	0.0155717	-0.0552518	0.0240698	-0.157167	0.0475148	-0.0193251	0.135363			0.346272	-0.0332375	-0.0143289	-0.164759	-0.133221	-0.294384	0.0357393				0.0936123		-0.0273385		0.0265219				-0.14041	-0.0724826	0.107895	-0.00708161
TG-GATES	Rat	Liver	vivo	bolus	TG-RVivoLiverSingle - rifampicin.High.6hr	Rifampicin	H		6h	0.16874	-0.24778		0.0548529	-0.19294	-0.00997897	-0.192589	-0.0780988	0.00191563	-0.0188465	-0.181355		0.160974	0.997674						-0.00708127		-0.120839	-0.111345	-0.0761426	0.223617				-0.253285		-0.510862		-0.537396					0.0270037	0.10056	0.0308877
TG-GATES	Rat	Liver	vivo	repeat	TG-RVivoLiverRepeat - ethionine.Low.15day	Ethionine	L		15d	0.232801	-0.247529		0.0193397	0.140172	-0.497348	-0.214824	-0.194714	-0.111758	-0.0686703	-0.109898		0.0150775	0.138633						-0.0802336		-0.570352	-0.0304364	0.012552	0.0510059				0.320568		-0.0782791		1.60414					0.11309	-0.482884	-0.12066
TG-GATES	Rat	Liver	vivo	repeat	TG-RVivoLiverRepeat - ethinylestradiol.High.8day	Ethinylestradiol	H		8d	-0.081588	-0.247136		0.139494	2.03319	-0.0309027	-0.230383	-0.152096	0.0622091	0.212957	0.222338		0.196817	-0.293745						-0.00976095		0.0550881	0.0197571	1.29104	0.0516996				-2.73175		-1.73612		0.237849					-0.00407436	-0.943998	0.147565
TG-GATES	Rat	Liver	vivo	repeat	TG-RVivoLiverRepeat - naphthyl isothiocyanate.High.15day	Naphthyl isothiocyanate	H		15d	-0.120439	-0.247016		-0.225978	1.55474	-0.326972	0.00437468	-0.0897755	0.230532	-0.117767	0.05809		0.484844	-1.06356						0.102339		-0.375612	-0.0133798	-0.190662	-0.0694562				-0.74018		-1.06022		3.26561					0.0699523	-0.822325	-0.0684574
TG-GATES	Rat	Liver	vivo	bolus	TG-RVivoLiverSingle - cyclophosphamide.High.3hr	Cyclophosphamide	H		3h	0.0779552	-0.245573		0.289738	0.216611	-0.254235	0.00015515	0.21932	-0.0715831	-0.00261555	-0.0735296		-0.154214	-0.645134						0.0034176		0.543953	0.066542	-0.217521	0.368133				1.06116		-0.179388		-0.337056					-0.0802814	-0.0307812	0.0141908
TG-GATES	Rat	Liver	vitro	bolus	TG-Rvitro PRH - diltiazem.Middle.8hr	Diltiazem	M		8h	0.126377	-0.245471		-0.0217771	-0.291724	-0.691008	0.0395008	-0.327485	-0.0271812	0.476759	-0.303026	0.179799	-0.0945955	-0.29851	0.215827	-0.140316			-0.197611	-0.275193	-0.0167782	-0.51993	0.507401	-0.220353	-0.182341				-0.105521		0.0636747		-0.742236				0.0228427	-0.0436014	-0.244748	0.00484656
TG-GATES	Rat	Kidney	vivo	bolus	TG-RVivoKidneySingle - phenylanthranilic acid.Middle.9hr	Phenylanthranilic acid	M		9h	0.648374	-0.245427	0.0460582	1.58661	-0.19602	0.0970351	0.0135515	-0.197497	0.0170427	0.0972232	-0.0469397	0.00735409	0.373872	-0.620534		0.00103697			-0.0950221	0.0790411	0.310152	0.0678304	0.000536195	-0.130812	0.142664				-0.286288		-0.0208796		-0.303385				-0.0600694	0.109373	-0.592435	-0.117314
TG-GATES	Rat	Kidney	vivo	repeat	TG-RVivoKidneyRepeat - doxorubicin.High.4day	Doxorubicin	H		4d	0.13268	-0.245209	0.0703775	0.0465075	0.0268796	0.028338	0.249562	-0.0282627	-0.0956348	0.249957	-0.014773	0.0351016	-0.146744	0.0256845		0.126435			0.309399	0.352905	-0.0478229	0.41667	0.036511	0.0750961	0.0926758				0.980693		-0.0537732		0.1727				0.0535405	0.244741	-0.155234	0.124745
TG-GATES	Rat	Liver	vivo	repeat	TG-RVivoLiverRepeat - WY-14643.High.29day	WY-14643	H		29d	0.0830878	-0.245162		-1.47416	0.743224	0.0683765	0.00149341	0.578113	0.823558	0.730794	-0.512707		3.35228	-0.472847						0.12195		-0.257367	-0.131707	0.411195	-0.0306361				-2.45686		-1.74411		4.01167					-0.175424	-1.46158	-0.235089
TG-GATES	Rat	Liver	vivo	repeat	TG-RVivoLiverRepeat - tiopronin.High.29day	Tiopronin	H		29d	-0.108002	-0.244811		-0.242708	0.144252	-0.452554	-0.0771425	-0.120828	0.0258468	-0.326378	0.0493938		-0.0818456	-0.464215						-0.29151		0.125301	0.00273612	-0.0832001	-0.0447671				-0.489349		-0.323435		1.68579					0.329323	0.11222	-0.0371807
TG-GATES	Rat	Liver	vivo	repeat	TG-RVivoLiverRepeat - adapin.Middle.4day	Adapin	M		4d	0.2183	-0.244718		-0.0214615	-0.0458907	-0.502191	-0.086393	0.445189	0.00386468	-0.119539	0.147861		-0.245842	-0.542166						-0.0907239		0.0456745	-0.0468674	-0.102845	-0.127656				-0.605098		-0.15603		-0.0331374					0.0597893	0.381214	-0.0405659
TG-GATES	Human	Liver	vitro	bolus	TG-HVitro PHH - adapin.High.8hr	Adapin	H		8h	0.061293	-0.244508	0.106122	0.0766374	-0.299822	-0.197937	0.0292542	0.104175	0.347765	-0.00764625	-0.662697	-0.096951		-0.0097987	0.0665168	0.0954394	-0.0577289	-0.0914817	0.19589	0.252681	0.176256	0.261883	0.118819	0.147025		-0.207944	0.0977609	-0.0543992	0.154331	-0.00689534	-0.0366719	-0.394694	-0.289599	0.0917299	0.0881726	-0.0373991	0.104344	0.0947269		0.0196469
TG-GATES	Rat	Liver	vitro	bolus	TG-Rvitro PRH - bucetin.High.24hr	Bucetin	H		24h	-0.0508322	-0.244267		-0.229915	0.0525012	-0.206121	0.127606	-0.228993	-0.0146557	-0.122273	0.0473071	0.0395014	0.108477	0.073817	0.078775	0.342723			0.00506002	-0.0418601	-0.119745	-0.241204	0.0592753	-0.120839	0.114959				0.0067935		-0.808628		-0.375586				0.0418682	0.0498396	-0.110879	0.0147393
TG-GATES	Rat	Liver	vivo	bolus	TG-RVivoLiverSingle - allyl alcohol.High.9hr	Allyl alcohol	H		9h	0.335796	-0.243821		-0.322658	0.0461158	-0.276257	0.112063	0.756721	-0.0702997	-0.586939	-0.0488079		0.0980639	0.118982						0.00220938		-0.0689185	0.0192493	0.259711	-0.102053				0.358584		-0.0763174		0.262297					0.0474113	-0.144104	-0.0196187
TG-GATES	Rat	Kidney	vivo	bolus	TG-RVivoKidneySingle - phenylanthranilic acid.High.6hr	Phenylanthranilic acid	H		6h	0.562156	-0.243791	-0.0600293	0.66776	-0.104668	-0.110937	-0.0303848	-0.259406	-0.119985	0.0512276	-0.181001	-0.00860777	-0.0002846	-0.855729		0.0418246			0.273262	0.127636	0.110169	0.0415572	-0.121076	-0.152911	0.110975				0.319186		-0.0687227		0.00480128				-0.0530913	0.2186	-0.451208	-0.0615613
TG-GATES	Rat	Liver	vitro	bolus	TG-Rvitro PRH - caffeine.High.8hr	Caffeine	H		8h	-0.299097	-0.24347		-0.633743	0.632369	-0.909583	0.00692738	-0.21619	-0.316801	-0.680646	0.0486666	0.255177	0.620349	0.918762	-0.113536	1.03034			0.422439	-0.373261	0.828881	0.816736	-0.409325	0.121296	-1.24249				-0.103925		0.362063		0.128192				-0.138491	-0.347043	0.200787	0.0203895
TG-GATES	Rat	Liver	vitro	bolus	TG-Rvitro PRH - sulpiride.Low.24hr	Sulpiride	L		24h	0.0167378	-0.243275		0.216553	0.147516	0.00856741	0.197334	0.0105261	-0.00753682	0.0372172	-0.151571	-0.0773639	0.0466239	-0.050628	0.0892154	0.0401292			-0.0273497	-0.00981814	0.0662032	-0.0429374	0.185458	-0.000749888	-0.0831899				-0.0515726		0.271673		0.0676045				0.0086843	0.00108105	0.0661604	0.0186639
TG-GATES	Rat	Liver	vivo	repeat	TG-RVivoLiverRepeat - ethinylestradiol.Low.4day	Ethinylestradiol	L		4d	0.0891945	-0.242996		0.329474	0.18823	-0.0387352	-0.0452727	-0.572666	0.0335002	0.0310679	0.286612		0.237826	-0.128646						-0.0163858		-0.322247	0.073558	0.538749	-0.0741207				-0.864326		-0.588913		0.0825042					0.202526	-0.44912	0.0556854
TG-GATES	Rat	Liver	vivo	bolus	TG-RVivoLiverSingle - diclofenac.High.6hr	Diclofenac	H		6h	0.314899	-0.242938		0.0328296	0.00778335	-0.166105	0.0407409	0.151551	-0.0655348	0.356069	-0.122371		-0.316333	0.0142857						-0.0693155		-0.310151	-0.0163329	0.00271533	0.330954				-1.46728		-0.133958		-0.754087					0.232992	-0.218113	-0.00750547
TG-GATES	Rat	Liver	vivo	repeat	TG-RVivoLiverRepeat - diclofenac.Low.29day	Diclofenac	L		29d	-0.00327701	-0.242917		0.397583	0.134602	0.0447959	-0.0041263	0.0131286	-0.0604618	-0.0444235	-0.112608		0.0520247	-0.794276						0.101613		-0.179651	-0.00597507	0.244059	0.0825843				-1.04674		0.350472		-0.729273					0.0509385	0.0541947	-0.00445353
TG-GATES	Rat	Liver	vitro	bolus	TG-Rvitro PRH - adapin.High.2hr	Adapin	H		2h	0.148197	-0.242755		0.146507	-0.0940311	-0.206239	0.00370251	0.171144	-0.0804218	-0.178025	-0.00903495	0.145999	0.395233	-0.029699	-0.0906893	0.130852			0.186391	-0.0448497	0.330582	0.207955	-0.0967425	0.164971	0.124029				-0.0400153		-0.0916526		0.0771012				0.0191966	0.0364717	0.161799	-0.010842
TG-GATES	Rat	Kidney	vivo	repeat	TG-RVivoKidneyRepeat - ethionine.High.15day	Ethionine	H		15d	-0.00757092	-0.242319	0.0773519	-0.00775851	0.110708	-0.380882	0.326111	-0.0441204	0.0322477	0.105157	-0.0198036	0.0744571	-0.0194945	-0.26707		-0.293606			0.0668073	0.0219363	-0.0334829	0.0476028	0.0923816	0.106764	-0.079191				-0.354575		-0.0358616		0.138166				0.0122412	-0.0465361	0.174424	-0.209595
TG-GATES	Rat	Kidney	vivo	bolus	TG-RVivoKidneySingle - phenylanthranilic acid.High.9hr	Phenylanthranilic acid	H		9h	0.819594	-0.241418	0.0457749	2.03281	-0.127074	0.0869422	-0.109896	-0.117944	0.133206	0.0545568	-0.0850046	0.0527797	0.369807	-0.581919		0.169354			-0.0614799	0.204976	0.385841	0.0830361	-0.0476292	-0.0671065	0.276595				0.00847031		0.00694012		-0.148784				0.0123171	0.0327408	-0.537032	-0.100374
TG-GATES	Human	Liver	vitro	bolus	TG-HVitro PHH - aflatoxin B1.High.24hr	Aflatoxin B1	H		24h	0.18493	-0.241049	0.195446	-0.414826	-0.552179	-0.145956	-0.146588	-0.345078	0.768171	0.090454	0.639211	0.119136		-0.468216	0.149601	0.0927802	0.393818	-0.397147	0.114416	-0.582036	0.527654	-1.32387	-0.0755515	0.112109		0.361053	-0.0134112	-2.07771	-0.159413	-0.258468	-0.735475	-0.07234	-2.65062	0.113615	0.0719831	0.213346	-0.499427	0.409056		0.211969
TG-GATES	Rat	Liver	vitro	bolus	TG-Rvitro PRH - chlorpheniramine.Middle.8hr	Chlorpheniramine	M		8h	0.08472	-0.240754		0.0852239	-0.116299	-0.54972	-0.0467266	-0.271719	-0.0211248	0.0275308	-0.224225	0.116742	-0.0115704	0.0299236	0.121519	0.225864			-0.0487807	0.0972605	0.101185	-0.285739	-0.0385881	-0.289705	0.0061434				-0.114477		-0.17976		-0.429123				-0.0831645	0.063131	-0.103218	0.0191472
TG-GATES	Rat	Liver	vitro	bolus	TG-Rvitro PRH - LPS.Middle.24hr	LPS	M		24h	-0.0715911	-0.240638		-0.531984	-0.0848967	-0.274277	-0.00648952	-0.0524658	-0.0936554	-0.014556	0.0703052	0.0458225	0.159347	-0.273918	-0.336752	0.406139			-0.12843	-0.0452724	0.0455062	0.132151	-0.0386176	0.207207	0.286067				0.257073		0.342802		-0.578996				-0.023856	-0.0443346	-0.0636253	0.0316203
TG-GATES	Rat	Kidney	vivo	bolus	TG-RVivoKidneySingle - cephalothin.High.6hr	Cephalothin	H		6h	0.593497	-0.23999	0.288026	4.31689	0.515281	1.27526	0.117749	-0.221977	0.0887956	0.144757	-0.240662	0.177814	0.0604287	-0.568043		0.00792659			-0.22734	-0.0214233	0.805658	-0.235165	-0.128304	0.0413149	-0.320716				-0.510798		0.0422386		-0.0288454				-0.134135	0.133238	-0.410143	-0.0585062
TG-GATES	Rat	Liver	vivo	repeat	TG-RVivoLiverRepeat - chloramphenicol.Low.29day	Chloramphenicol	L		29d	0.0225947	-0.239654		0.520487	-0.234645	0.0860357	-0.0277865	0.162659	0.105631	-0.140932	-0.107779		-0.0691618	-0.0667323						0.0695789		0.203816	0.0334478	-0.230249	0.129663				-0.780377		0.0101668		0.760661					0.159829	0.363127	-0.00179837
TG-GATES	Rat	Liver	vitro	bolus	TG-Rvitro PRH - tolbutamide.High.2hr	Tolbutamide	H		2h	-0.0148146	-0.239532		-0.0416061	-0.00418241	-0.205432	-0.0633996	0.139592	-0.0332309	-0.224782	0.000397237	0.0534118	0.274043	0.181319	-0.0226141	0.161935			0.281581	-0.0440084	-0.0405121	0.134048	-0.0290941	-0.115893	0.0450462				0.220116		0.416184		0.0370955				0.0495388	-0.0290822	0.202026	0.0136764
TG-GATES	Human	Liver	vitro	bolus	TG-HVitro PHH - nicotinic acid.High.8hr	Nicotinic acid	H		8h	-0.0971328	-0.239439	0.104361	-0.0558016	-0.349577	-0.0884735	-0.213524	0.0261243	0.0380577	-0.363428	-0.143973	0.0351453		0.0812051	0.29373	0.0134261	0.247559	0.0977308	0.113951	-0.243519	0.0825049	0.325075	0.0830174	0.0325844		-0.0577335	-0.0342808	-0.0198051	0.135813	-0.0105821	0.0246062	-0.202783	0.0255294	0.128675	-0.0830537	-0.0400221	-0.221505	0.0268825		0.0514999
TG-GATES	Rat	Liver	vivo	bolus	TG-RVivoLiverSingle - gemfibrozil.Low.3hr	Gemfibrozil	L		3h	-0.0855521	-0.239219		-0.283582	0.0694457	0.0851713	0.213977	-0.111242	-0.0108442	0.226379	-0.280382		0.00685913	0.294109						-0.0275145		0.0607754	0.0667828	-0.111087	-0.0721315				-0.414748		0.0111489		-0.895906					0.128101	-0.52889	-0.00144151
TG-GATES	Rat	Liver	vivo	repeat	TG-RVivoLiverRepeat - propylthiouracil.Low.15day	Propylthiouracil	L		15d	-0.291944	-0.239216		-1.2909	1.1714	-0.708071	0.185568	-1.15979	-0.200531	-0.461198	0.0572374		-0.583767	0.6924						0.029084		-0.123791	-0.0500574	0.526868	-0.00392155				0.156356		0.295073		3.03507					0.0939267	-0.213333	-0.00651364
TG-GATES	Rat	Liver	vivo	repeat	TG-RVivoLiverRepeat - ethinylestradiol.High.4day	Ethinylestradiol	H		4d	0.0891988	-0.238824		-0.181064	2.01399	-0.0301904	-0.100327	-0.809342	0.0343892	0.0831415	0.422676		0.550978	-0.338505						-0.0386567		-0.256326	0.151281	1.11508	-0.125267				-2.19247		-0.819634		1.13496					0.184485	-0.706014	0.114178
TG-GATES	Rat	Liver	vivo	bolus	TG-RVivoLiverSingle - tunicamycin.Middle.3hr	Tunicamycin	M		3h	0.377856	-0.238574		-0.137848	0.0411511	-0.0755392	0.00325812	-0.33476	-0.176071	0.237323	-0.147538		-0.338755	0.0324264						0.0767874		-0.152623	0.124548	0.134569	0.516059				0.0502957		-0.116194		-0.2119					-0.05175	0.176064	0.00456405
TG-GATES	Rat	Liver	vivo	repeat	TG-RVivoLiverRepeat - famotidine.Middle.29day	Famotidine	M		29d	0.0903923	-0.238159		0.349778	0.119342	0.0296895	-0.0680823	-0.119587	-0.00711613	0.372235	-0.125251		-0.0436554	-0.0453086						0.194474		0.378566	-0.0165193	0.00678275	0.166014				0.428757		-0.222989		0.573688					0.171045	-0.168905	-0.0240774
TG-GATES	Rat	Liver	vitro	bolus	TG-Rvitro PRH - sulindac.High.8hr	Sulindac	H		8h	-0.104679	-0.238083		0.0515644	-0.56649	-1.43954	-0.225419	-0.624421	-0.324471	-0.202256	-0.244543	0.270069	-0.235304	0.79502	-0.124628	0.86491			-0.212362	0.143806	0.324923	-0.0925139	0.23161	-0.922083	0.592604				0.872967		0.42361		0.48546				-0.0739406	0.0622997	0.54335	0.107847
TG-GATES	Rat	Liver	vivo	repeat	TG-RVivoLiverRepeat - fluoxetine hydrochloride.Low.29day	Fluoxetine	L		29d	-0.0847141	-0.238055		0.129704	0.145966	0.0138474	-0.0213978	0.0803528	0.00346962	0.138431	0.062081		0.109532	0.447048						0.0718497		0.0882266	0.0450646	0.0118694	-0.145364				0.173349		0.286801		-1.48264					0.0655546	-0.263961	0.00655158
TG-GATES	Rat	Liver	vitro	bolus	TG-Rvitro PRH - tunicamycin.High.8hr	Tunicamycin	H		8h	0.511028	-0.237523		-0.0185681	-0.233097	0.336357	-0.503093	-0.421144	-0.381657	-0.0611095	0.0312803	0.178375	1.30285	0.124264	-0.244414	-0.366408			-0.554488	0.395461	0.963534	-0.333644	0.0311813	-0.540232	-0.225723				0.426139		-0.314873		-0.368039				-0.183981	-0.242234	0.207722	0.0374361
TG-GATES	Rat	Kidney	vivo	bolus	TG-RVivoKidneySingle - acetazolamide.Middle.6hr	Acetazolamide	M		6h	0.103482	-0.2375	-0.0127659	0.173866	-0.170505	0.0536982	0.0874313	-0.12944	0.0523976	-0.109526	0.0755507	0.0541178	-0.0170136	-0.647725		-0.112975			0.00803851	0.0229381	-0.000137564	-0.244884	-0.0854651	-0.174885	-0.213969				0.874502		0.0351671		-0.060063				0.0154236	-0.0783631	-0.372901	0.0121228
TG-GATES	Human	Liver	vitro	bolus	TG-HVitro PHH - fluoxetine hydrochloride.High.24hr	Fluoxetine	H		24h	0.07205	-0.237118	0.036592	0.0288072	-0.182154	-0.132985	-0.0305686	0.31939	0.26476	0.190509	-0.442794	-0.0861545		-0.178326	-0.0857366	-0.0139803	-0.00283947	0.0832458	0.190576	0.440806	0.301569	-0.375374	0.0910462	0.145772		-0.149319	0.620554	-0.762167	0.0146989	-0.022565	-0.0850231	-0.305103	-1.13394	0.0183905	0.0771178	-0.00671741	0.180358	0.0593133		0.00884653
TG-GATES	Human	Liver	vitro	bolus	TG-HVitro PHH - isoniazid.Middle.24hr	Isoniazid	M		24h	0.174167	-0.237097	0.0367498	0.139662	0.0348207	0.233313	-0.0278293	0.0656372	-0.0315225	0.268566	-0.0216466	0.22312		0.44389	-0.182787	-0.0461579	0.0207695	-0.112337	-0.0553101	0.263224	-0.0877805	-0.0646633	-0.101728	-0.11308		0.0167359	0.0961964	0.00290241	-0.210716	-0.0484195	-0.0512094	0.0275772	-0.0921184	0.0531896	0.017166	0.0402911	-0.0450064	-0.207245		-0.00213838
TG-GATES	Rat	Liver	vitro	bolus	TG-Rvitro PRH - theophylline.Middle.2hr	Theophylline	M		2h	0.00773461	-0.236999		-0.145936	-0.117271	-0.467869	0.112139	-0.145467	-0.167224	0.0742477	0.0263025	0.078284	-0.214069	0.165506	0.230916	0.167587			0.156244	0.0565307	-0.00502664	-0.171607	-0.0254333	-0.232979	-0.0495851				-0.0316045		0.091684		-0.168566				-0.0285307	0.137194	-0.00296768	-0.0509932
TG-GATES	Rat	Kidney	vivo	repeat	TG-RVivoKidneyRepeat - cisplatin.Middle.29day	Cisplatin	M		29d	-0.0542699	-0.236867	0.00442843	0.466412	-0.0465091	0.121162	-0.0357872	-0.358458	0.242632	-0.0697819	-0.0238661	0.0202822	-0.0286631	-0.181063		0.195634			0.0119408	-0.177651	-0.253577	-0.119076	0.105912	0.203141	-0.126174				0.262158		-0.0268678		0.0856526				-0.100361	-0.0689072	-0.272963	0.170136
TG-GATES	Rat	Liver	vitro	bolus	TG-Rvitro PRH - TNFâ┐.High.24hr	TNFalpha	H		24h	-0.0231257	-0.235114		-0.519199	-0.407819	0.112133	0.0115406	-0.290129	0.0203871	-0.0210104	0.081694	0.0228452	-0.206367	0.182505	-0.0100641	-0.0854945			0.0229106	-0.0865098	-0.0549252	0.515181	0.108438	0.041766	0.336954				0.0156415		-0.410693		-0.126601				-0.0231641	-0.114691	-0.0650907	-0.104387
TG-GATES	Rat	Liver	vivo	bolus	TG-RVivoLiverSingle - phenobarbital.Low.3hr	Phenobarbital	L		3h	0.224642	-0.234486		0.0585329	0.54952	-0.455406	0.0128817	-0.578926	-0.0574891	-0.199226	-0.0506336		0.00828027	0.425364						0.0452018		0.261045	0.0676325	-0.0296547	-0.0129174				-0.352612		-0.417705		0.373135					0.103456	0.531315	0.00790362
TG-GATES	Rat	Liver	vivo	repeat	TG-RVivoLiverRepeat - clomipramine.Low.29day	Clomipramine	L		29d	0.0385896	-0.233667		-0.110333	0.252058	-0.297301	0.211565	0.229749	-0.0174304	-0.0171068	0.0451364		-0.163396	-0.752975						0.0876821		-0.0521048	0.158877	-0.328313	0.0124311				0.105125		0.0581569		-0.422217					-0.0998032	0.384237	-0.0213421
TG-GATES	Human	Liver	vitro	bolus	TG-HVitro PHH - transforming growth factor beta 1.High.2hr	TGFbeta1	H		2h	0.0581143	-0.233347	0.118668	-0.183935	-0.0146345	0.196764	0.0196461	0.115734	-0.0189979	-0.127428	0.01316	-0.169867		-0.179933	0.0159734	0.0826949	0.0163158	0.0274072	-0.0267838	-0.120942	-0.135134	-0.451436	-0.12943	0.02341		-0.0364521	-0.0251112	-0.222772	0.102438	0.0236118	0.0760674	-0.0845711	-0.0459632	-0.301956	0.0549622	0.0670664	-0.0510087	0.0252315		0.017721
TG-GATES	Rat	Liver	vivo	repeat	TG-RVivoLiverRepeat - acetamidofluorene.High.8day	Acetamidofluorene	H		8d	-0.100328	-0.233181		0.720654	3.00678	0.797923	-0.205666	-0.51233	0.968682	-0.413025	0.316435		1.2168	-0.0552022						-0.0892427		0.939973	-0.0469639	0.715852	-0.070094				-1.0997		-0.137713		4.12695					0.0895916	-1.00385	-0.103138
TG-GATES	Rat	Liver	vivo	repeat	TG-RVivoLiverRepeat - isoniazid.High.15day	Isoniazid	H		15d	0.0892762	-0.233155		-0.073118	-0.0997798	-0.359386	0.0332673	0.915227	0.0134615	-0.030846	-0.0939295		-0.306548	-0.695889						0.0273466		-0.0532014	0.146014	-0.152681	0.00211464				-0.990266		0.0632144		-0.615376					0.130776	0.222839	-0.0340801
TG-GATES	Human	Liver	vitro	bolus	TG-HVitro PHH - mexiletine.High.8hr	Mexiletine	H		8h	-0.0883215	-0.23302	0.0805011	-0.0323092	-0.228562	-0.0442743	0.0390178	0.0836147	0.0669977	-0.115013	-0.22114	0.0101635		0.0912373	-0.0331627	0.0587331	-0.0549069	-0.150688	0.159712	0.0559622	0.1464	0.163043	0.0640154	0.046268		-0.0132904	0.0655849	-0.388613	0.027271	0.0271452	0.00763091	-0.251102	-0.64914	0.0434572	0.032937	-0.105655	0.0258164	-0.0568181		0.0225174
TG-GATES	Human	Liver	vitro	bolus	TG-HVitro PHH - allopurinol.Low.2hr	Allopurinol	L		2h	0.0366281	-0.232727	0.0111652	-0.0765012	-0.097614	0.00127796	-0.0151218	0.083493	-0.0629953	-0.0136248	-0.0204641	-0.0156439		0.0306969	-0.0101153	-0.023791	0.0550979	0.0118531	-0.127988	0.0436148	0.0438379	0.0933003	0.0121878	-0.0311852		-0.0514118	0.105315	0.0848617	-0.0437592	0.0145192	0.0217191	0.0340331	0.0176211	-0.27204	0.0911343	0.00835459	-0.0461799	-0.116345		-0.0153304
TG-GATES	Rat	Liver	vivo	bolus	TG-RVivoLiverSingle - triazolam.High.6hr	Triazolam	H		6h	-0.241303	-0.2307		0.0593889	0.295727	-0.26567	0.188553	-0.415195	-0.0158517	0.129705	-0.18777		-0.2735	0.320185						-0.173412		0.489367	0.146037	-0.326784	0.196839				0.444548		-0.504782		-0.206065					0.190637	-0.13153	-0.0334455
TG-GATES	Rat	Liver	vivo	bolus	TG-RVivoLiverSingle - 2-nitrofluorene.High.24hr	2-Nitrofluorene	H		24h	0.241084	-0.230471		0.648908	3.87564	0.944138	-0.15161	-1.09523	1.27342	-0.899519	-0.294349		1.52827	-1.07394						-0.5733		1.74518	0.03104	0.808561	-0.276067				-1.89953		-2.30734		1.63959					-0.0081399	-0.274619	-0.101189
TG-GATES	Rat	Liver	vivo	bolus	TG-RVivoLiverSingle - cyclosporine A.Middle.9hr	Cyclosporine A	M		9h	0.290528	-0.230115		0.0712589	0.117453	-0.253809	0.109137	-0.216166	-0.0869479	-0.139815	-0.103102		-0.154348	0.312997						-0.154947		-0.0967967	-0.0209795	-0.175638	0.195475				0.48192		-0.109342		-0.525063					0.0905455	0.192699	0.0219338
TG-GATES	Rat	Liver	vivo	repeat	TG-RVivoLiverRepeat - trimethadione.High.8day	Trimethadione	H		8d	-0.0274151	-0.229655		0.491701	0.437055	-0.147692	-0.446799	-0.27521	0.249897	-0.00749572	-0.0947499		-0.00660837	-0.334891						-0.0578616		-0.642471	-0.0576084	0.507717	0.0851398				-1.20254		0.295484		1.96832					-0.0674856	-0.465209	-0.0398948
TG-GATES	Rat	Liver	vitro	bolus	TG-Rvitro PRH - bendazac.High.8hr	Bendazac	H		8h	-0.141555	-0.229631		-0.0533777	-0.382507	-0.569238	0.246629	-0.0974322	-0.135259	0.169794	-0.0915273	-0.0480176	0.369469	0.12637	0.0863423	0.0756146			-0.293207	-0.0360351	-0.165905	-0.48618	0.0425784	-0.419223	-0.119029				-0.0676431		0.0175694		-0.195256				-0.160877	-0.0280947	-0.0940443	-0.00826527
TG-GATES	Rat	Liver	vitro	bolus	TG-Rvitro PRH - nitrofurazone.Low.24hr	Nitrofurazone	L		24h	0.0696445	-0.229424		-0.00301466	0.100645	-0.0560913	-0.0554687	-0.295589	-0.0708036	-0.00708965	-0.102194	0.00731399	0.204696	0.204239	-0.0495148	0.230787			-0.0575362	-0.0797339	-0.0169516	-0.0910506	-0.0435406	-0.209531	-0.240239				0.0700349		0.35923		-0.142114				-0.0231725	-0.00671917	0.200084	0.070533
TG-GATES	Rat	Liver	vitro	bolus	TG-Rvitro PRH - enalapril.Middle.8hr	Enalapril	M		8h	-0.0210665	-0.229171		-0.367586	-0.727052	-0.920952	-0.0155953	-0.230009	-0.116949	-0.073369	-0.109042	-0.178601	0.0184873	0.154829	-0.186831	-0.00603568			0.353481	-0.0198558	0.315399	-0.452079	-0.113087	0.289181	-0.483506				0.456199		0.0874801		-0.0699727				-0.243869	-0.359214	0.184641	0.0692242
TG-GATES	Rat	Liver	vitro	bolus	TG-Rvitro PRH - disulfiram.High.8hr	Disulfiram	H		8h	-0.35019	-0.229112		0.0787405	0.101362	-0.571724	0.0469469	-0.224348	-0.635339	0.0382782	-0.478946	0.18415	-0.671132	-0.115773	0.190428	0.224472			0.138531	-0.149373	0.728822	0.274239	0.251677	-0.694976	-0.0399031				-0.447832		0.309654		-0.0141979				-0.10737	0.0030178	-0.547129	0.0511334
TG-GATES	Rat	Liver	vivo	bolus	TG-RVivoLiverSingle - gemfibrozil.High.24hr	Gemfibrozil	H		24h	-0.036859	-0.22894		-0.694266	0.471879	0.0928821	-0.00840537	0.463695	0.407169	0.0713587	-0.31773		2.20015	-0.239971						0.0459639		-0.605457	-0.0607959	0.184366	-0.149942				-1.0873		0.016469		1.72614					0.0446743	-0.305127	-0.165688
TG-GATES	Rat	Liver	vivo	bolus	TG-RVivoLiverSingle - iproniazid.Middle.9hr	Iproniazid	M		9h	-0.112856	-0.228737		0.390917	0.0522003	-0.188487	-0.0180695	-0.156719	-0.165973	0.113379	-0.0151902		-0.260196	-0.0785042						0.00811556		0.107156	-0.0191722	-0.0363752	-0.0104768				-0.0204031		0.146712		-0.0498393					0.00971568	-0.0566879	0.0132541
TG-GATES	Rat	Liver	vivo	repeat	TG-RVivoLiverRepeat - famotidine.High.29day	Famotidine	H		29d	0.124956	-0.228713		-0.00255878	0.03424	0.0753968	0.0597116	-0.504195	-0.0706652	0.282395	-0.0274074		0.00492819	0.174209						0.0819932		0.304614	0.00943309	0.138008	0.0765008				0.756172		-0.0810127		1.44635					0.106396	-0.277063	-0.0150792
TG-GATES	Human	Liver	vitro	bolus	TG-HVitro PHH - LPS.Low.24hr	LPS	L		24h	0.329989	-0.228237	0.0627646	-0.187382	0.0320623	-0.468454	-0.0432219	-0.676359	-0.0247304	-0.0038684	-0.0715919	-0.00347009		-0.22913	0.0967031	0.0474548	0.449193	0.0129166	0.0777361	0.0247544	-0.825613	-0.72249	0.243615	0.265214		0.0156608	0.711323	-0.972827	0.0248842	0.0347919	0.0159317	-0.201393	-0.496638	-0.106209	-0.0759036	0.0056412	-0.211545	0.196691		-0.00940313
TG-GATES	Rat	Kidney	vivo	repeat	TG-RVivoKidneyRepeat - doxorubicin.High.29day	Doxorubicin	H		29d	-0.0923966	-0.22771	0.165599	0.306254	0.138303	-0.0432706	0.517714	-0.687988	0.36105	-0.0555456	-0.193632	0.103513	0.141573	0.289187		-0.386846			-0.0669794	-0.0554868	-0.196	-0.0702513	0.102632	0.0566146	-0.404164				0.59754		-0.21425		-0.0179878				-0.329011	0.109926	-0.796967	0.11403
TG-GATES	Rat	Liver	vivo	bolus	TG-RVivoLiverSingle - carbamazepine.High.3hr	Carbamazepine	H		3h	0.122147	-0.227344		0.116695	0.0935161	-0.277274	-0.0883437	-0.180712	0.0288178	-0.157336	-0.100289		-0.365012	0.209604						0.0149514		0.291431	-0.0252121	-0.132616	0.0776145				-0.00223718		0.182617		-0.0490701					0.0835519	0.263032	0.0108607
TG-GATES	Human	Liver	vitro	bolus	TG-HVitro PHH - ajmaline.High.24hr	Ajmaline	H		24h	-0.0694721	-0.227223	-0.0188057	0.261161	-0.0827636	-0.212256	0.0608067	0.0944499	0.127837	-0.0820825	-0.620912	-0.0098024		0.212537	0.0165393	0.010597	0.259679	0.00991503	-0.0896557	-0.0553394	0.0649161	-0.0837374	-0.0462826	0.268203		-0.0358196	0.00810105	-1.36275	0.0836978	-0.0467851	-0.0567237	-0.399666	-0.646191	0.0404381	-0.0732492	-0.0853575	0.243802	0.0464779		0.190287
TG-GATES	Rat	Kidney	vivo	repeat	TG-RVivoKidneyRepeat - ethinylestradiol.High.4day	Ethinylestradiol	H		4d	0.0596183	-0.226712	0.0360295	0.123571	0.514738	-0.416614	0.514645	-1.16216	0.535472	-0.0182549	-0.158223	0.0118503	0.0520764	0.650123		-0.171078			0.431054	-0.085354	0.388989	-0.036241	-0.18977	0.0203036	0.121526				1.05014		0.0806573		-0.481061				0.475922	0.356703	0.723188	0.047141
TG-GATES	Rat	Kidney	vivo	repeat	TG-RVivoKidneyRepeat - valproic acid.Middle.29day	Valproic acid	M		29d	-0.109647	-0.225589	0.0223841	0.0303023	-0.0657395	-0.403387	0.042653	-0.159276	0.00137745	0.28669	-0.0552351	-0.0117257	0.0174489	0.292421		-0.597551			0.06025	-0.0555404	0.0615853	0.14766	0.028624	0.148712	-0.135996				0.00557238		0.144104		0.0605696				0.0371783	0.214873	0.049903	-0.0403161
PREDICT-IV	Human	Kidney	vitro	repeat	HVitroPIV RPTEC - CLODRO_LD14_LFC	Clodronate	L		14d	-0.175911	-0.225555	0.282649	-0.0303949	-0.20286	-0.425946	0.152057	0.0466468	-0.0661096	0.17965	-0.668814	0.373118	0.342133	-0.246795	0.0330271	0.0847339	-0.159553	-0.258207	-0.093809	0.183627	0.756091	-0.267411	-0.0208588	0.323177	0.159302	-0.457532	0.279602	0.134261	0.0808258	0.303793	0.254158	0.108663	-0.707562	0.264717	0.43383	-0.149992	0.0574559	0.290901	0.241126	0.0933319
TG-GATES	Rat	Liver	vitro	bolus	TG-Rvitro PRH - diltiazem.Low.8hr	Diltiazem	L		8h	0.0277548	-0.224979		-0.0144288	-0.214223	-0.209024	-0.150109	-0.0446045	0.000147473	0.0275599	-0.143398	0.0557685	-0.0581209	0.0256992	-0.051527	-0.0439361			-0.0555589	-0.145162	-0.149124	-0.323448	0.191347	-0.269511	-0.0638852				-0.292159		-0.198223		-0.235598				0.128536	0.0153296	-0.0663654	0.0206197
TG-GATES	Rat	Liver	vitro	bolus	TG-Rvitro PRH - ethionine.Low.24hr	Ethionine	L		24h	-0.221445	-0.224969		-0.733012	0.174522	0.294048	-0.278244	-0.256675	-0.00113428	0.0935238	-0.103821	-0.143666	-0.744437	0.244893	-0.113855	0.140068			0.393317	-0.447738	-0.162648	0.357585	-0.112838	0.0146882	0.0864576				0.00891732		2.57909		0.372693				-0.0460199	-0.146564	0.469334	0.0416645
TG-GATES	Rat	Liver	vitro	bolus	TG-Rvitro PRH - indomethacin.High.24hr	Indomethacin	H		24h	0.211902	-0.224706		-0.0941584	-0.663627	0.687617	-0.122275	0.261999	-0.0201483	0.505301	-0.0210892	0.0800744	1.61471	-0.0607064	-0.226061	0.129198			-0.270586	-0.0235949	0.704961	-0.137275	0.329917	0.230192	-0.665301				0.0686075		-0.117734		-1.39148				-0.019447	-0.0664569	0.0167986	-0.0932397
TG-GATES	Rat	Liver	vivo	bolus	TG-RVivoLiverSingle - meloxicam.Middle.24hr	Meloxicam	M		24h	0.0959178	-0.224239		-0.338089	0.118128	0.263129	0.00184044	0.552477	0.0505496	0.185551	0.0019994		0.0200392	-0.172929						-0.14432		-0.55805	-0.0596153	0.205459	-0.0549456				-0.646173		-0.337652		0.0750621					-0.0229294	-0.264032	-0.021164
TG-GATES	Rat	Kidney	vivo	repeat	TG-RVivoKidneyRepeat - phenylanthranilic acid.High.4day	Phenylanthranilic acid	H		4d	-0.128852	-0.224143	0.118356	1.02792	0.322646	0.43305	0.215138	-0.180622	0.0529813	0.228063	-0.123544	0.149462	0.0187803	-0.229201		-0.63674			0.0564904	-0.0383546	0.142396	-0.0780464	-0.254655	0.0856701	-0.202142				0.14562		-0.226497		0.105456				-0.330154	0.0083341	-0.248479	-0.0568136
TG-GATES	Rat	Liver	vivo	bolus	TG-RVivoLiverSingle - bendazac.High.3hr	Bendazac	H		3h	-0.0115698	-0.223495		-0.11702	0.108693	-0.305475	0.0125128	-0.0166023	-0.0926736	-0.0386326	0.076429		0.378641	-0.122001						0.171275		0.736565	0.094527	-0.183687	0.0768832				-1.79331		0.197189		-0.175905					0.0777782	0.192797	0.0126789
TG-GATES	Rat	Liver	vivo	repeat	TG-RVivoLiverRepeat - isoniazid.Middle.15day	Isoniazid	M		15d	0.10891	-0.223286		-0.0804092	-0.0141246	-0.290403	0.00801037	1.10015	0.0355877	-0.0249028	-0.0210617		-0.0111929	-0.856519						-0.00514918		-0.397878	0.0093587	-0.0942226	-0.0337927				-1.38665		-0.10651		0.185167					0.140023	0.0708935	-0.0133797
TG-GATES	Rat	Liver	vitro	bolus	TG-Rvitro PRH - acetaminophen.Middle.2hr	Acetaminophen	M		2h	-0.0132504	-0.223059		0.265634	0.00358484	-0.318151	-0.0595208	-0.214488	0.0153317	-0.00255375	-0.051565	0.0384303	-0.0593375	-0.272601	0.173015	-0.113439			-0.363898	-0.340839	-0.0237593	0.182294	0.321369	-0.0794664	-0.447726				-0.28547		-0.0121021		-0.184596				0.194022	-0.0510486	-0.46216	-0.0699342
TG-GATES	Rat	Kidney	vivo	bolus	TG-RVivoKidneySingle - ethionine.Middle.24hr	Ethionine	M		24h	0.0240772	-0.22297	-0.0346654	0.15316	0.0693519	-0.0631941	-0.427742	-0.147207	0.0132415	-0.0813885	-0.00553814	0.0122694	0.0497017	-0.216267		0.0665559			-0.116545	-0.023979	-0.125664	0.0561229	0.071111	0.0143671	0.124295				0.882016		-0.0873888		0.10268				-0.0739163	-0.0816147	0.31652	-0.0660512
TG-GATES	Rat	Liver	vivo	repeat	TG-RVivoLiverRepeat - indomethacin.Low.4day	Indomethacin	L		4d	0.0931951	-0.222185		-0.135851	0.184427	0.133379	0.233582	-0.423094	0.0219979	-0.251226	-0.151315		-0.0456112	0.454543						0.0296285		-0.692732	0.207658	-0.0505892	-0.0729737				0.657136		-0.302287		-0.0838951					0.0962827	0.0824091	-0.0349981
TG-GATES	Human	Liver	vitro	bolus	TG-HVitro PHH - propylthiouracil.High.8hr	Propylthiouracil	H		8h	0.200923	-0.221713	0.1596	-0.198294	-0.273435	-0.197485	-0.101775	-0.390026	0.226335	-0.0226165	-0.199762	0.0992617		-0.189097	0.135103	0.125144	0.232451	-0.229576	0.113964	0.305322	0.212688	-0.372209	0.071704	0.225407		0.00789103	-0.258793	-1.11413	-0.0791566	-0.249538	-0.145183	-0.242221	-0.752464	0.077434	0.0425102	-0.0135188	-0.576203	0.0132626		0.145446
TG-GATES	Rat	Liver	vivo	bolus	TG-RVivoLiverSingle - carbon tetrachloride.High.3hr	Carbon tetrachloride	H		3h	0.303201	-0.221169		0.236498	-0.204275	-0.145806	-0.0384025	0.0571179	0.246866	0.0130035	-0.188922		-0.117041	0.427256						-0.0702183		-0.0935875	0.174107	-0.199552	-0.0892625				-0.00650857		-0.412904		-0.445229					0.153212	-0.0137358	-0.0495263
TG-GATES	Rat	Liver	vivo	bolus	TG-RVivoLiverSingle - labetalol.Middle.6hr	Labetalol	M		6h	-0.00528305	-0.220982		0.183098	0.262947	-0.188202	0.17137	0.0873201	-0.201961	0.477789	-0.0690608		-0.391229	0.118167						0.0680736		-0.187806	-0.0425553	-0.102762	0.0663343				0.35634		-0.0684576		-0.14423					0.0369716	-0.129264	0.00460936
TG-GATES	Rat	Liver	vivo	repeat	TG-RVivoLiverRepeat - mefenamic acid.High.29day	Mefenamic acid	H		29d	-0.0399669	-0.220661		-0.662443	0.697613	-0.688472	0.276857	0.626279	-0.0361045	-0.608153	0.415482		-0.0999544	-0.307583						-0.0266417		0.122122	0.242499	0.0960319	-0.146412				-1.73733		0.207158		1.82848					-0.0980317	-0.450126	-0.0748038
TG-GATES	Rat	Liver	vivo	repeat	TG-RVivoLiverRepeat - ethionine.Low.29day	Ethionine	L		29d	-0.0177687	-0.220469		0.106439	0.0736117	0.056246	0.0455692	0.882696	-0.149813	-0.219149	-0.00343986		0.0333441	-0.653993						-0.0866754		0.11882	-0.110704	0.191872	-0.0817548				-0.0465412		0.0912286		0.441881					0.0323997	0.152127	-0.029752
TG-GATES	Human	Liver	vitro	bolus	TG-HVitro PHH - metformin.High.24hr	Metformin	H		24h	-0.2804	-0.220449	0.167225	-0.349946	-0.974131	-0.48502	-0.477227	-0.158042	0.484552	-1.04617	-0.737201	0.519918		-0.145005	0.350833	0.0915089	0.181449	-0.0486055	0.771596	0.332921	0.520553	0.913339	0.281778	0.458154		-0.0874781	0.109707	-1.40178	-0.0110738	-0.0976893	-0.106092	-0.765984	-1.14227	0.0521079	0.0241225	-0.0459207	0.030232	0.235762		0.405707
TG-GATES	Rat	Liver	vivo	bolus	TG-RVivoLiverSingle - bucetin.High.3hr	Bucetin	H		3h	-0.206742	-0.220368		-0.126753	0.275442	-0.441359	-0.243023	-0.399002	-0.189621	0.019741	0.0315268		0.134754	0.290274						0.064203		0.273421	-0.130845	-0.208614	0.133998				-0.373649		-0.0460511		-0.286139					0.224816	0.0818946	-0.00174274
TG-GATES	Rat	Liver	vivo	bolus	TG-RVivoLiverSingle - WY-14643.High.3hr	WY-14643	H		3h	0.212103	-0.220345		-0.0748912	0.0357193	0.281378	0.00204624	-0.208177	0.0156897	-0.0726988	-0.158155		1.61604	-0.91409						0.128149		-1.10561	0.11001	0.386569	0.168551				-0.350096		-0.113768		1.03672					0.217043	0.194903	-0.0411105
TG-GATES	Rat	Kidney	vivo	bolus	TG-RVivoKidneySingle - ethinylestradiol.High.24hr	Ethinylestradiol	H		24h	0.105377	-0.219541	0.112486	0.157212	0.37751	-0.318521	-0.0483709	-0.655991	0.357287	0.000185603	0.033205	-0.08757	0.113107	0.172686		0.0503865			0.255484	-0.0550507	0.372076	0.448172	-0.117323	-0.0760877	0.112423				1.18584		-0.0101186		-0.444964				0.471003	0.00757708	0.687807	-0.0637776
PREDICT-IV	Human	Liver	vitro	repeat	PIV Hvitro Repeat PHH - AMIODA_LD3_LFC	Amiodarone	L		3d	0.0364136	-0.218638	-0.0638598	0.0642478	0.000141606	0.0627034	-0.004533	0.0648456	0.0568155	-0.0480188	0.044461	0.0235275	0.0937121	0.29449	0.0778466	-0.163768	0.0735781	-0.0668289	-0.052629	0.0880541	0.015139	-0.181825	-0.0344999	-0.0379324	0.114081	0.384503	-0.103442	0.291666	0.0476761	0.0372712	0.0487688	0.0412942	-0.115893	0.177229	0.0301387	0.081529	-0.0114199	-0.00217465	0.0396379	0.0564104
TG-GATES	Rat	Liver	vivo	repeat	TG-RVivoLiverRepeat - metformin.High.4day	Metformin	H		4d	-0.0355906	-0.218456		-0.284537	0.106356	-0.0272294	0.0605244	0.298283	-0.0234203	0.410952	-0.363991		0.223979	0.270785						0.0218106		-0.0371946	0.0286785	0.0240517	-0.033317				-1.19298		-0.218767		0.515835					0.23799	-0.425634	-0.0258847
TG-GATES	Rat	Liver	vivo	repeat	TG-RVivoLiverRepeat - clofibrate.Middle.29day	Clofibrate	M		29d	-0.117307	-0.21807		-0.631072	0.0289585	0.00186163	-0.206019	0.717591	0.20551	0.11548	-0.0342399		1.76545	0.15579						-0.00279144		0.0705798	0.00686819	0.113939	-0.0390826				-1.36611		-0.392376		2.75016					-0.0338392	0.233264	-0.047357
TG-GATES	Rat	Liver	vivo	bolus	TG-RVivoLiverSingle - ethionine.Low.24hr	Ethionine	L		24h	-0.0657876	-0.218021		0.413538	-0.0459325	-0.296354	-0.0992827	-0.13473	-0.0945939	-0.0929218	0.149308		-0.0907167	0.272764						-0.0615105		-0.426714	0.145327	0.0685014	-0.0157976				0.727375		0.175374		0.0835617					-0.0186321	0.085228	0.0131073
TG-GATES	Rat	Liver	vitro	bolus	TG-Rvitro PRH - ibuprofen.High.2hr	Ibuprofen	H		2h	0.0295215	-0.217918		-0.0110736	-0.062231	-0.199107	0.130208	-0.0881596	-0.185466	0.151762	0.0557738	0.0302144	0.307271	0.106571	0.00866059	0.422196			0.256771	-0.129602	0.078828	-0.418605	-0.0186423	-0.191437	0.0444955				0.438269		0.341321		0.14067				0.0692895	0.132533	0.281249	0.0350797
TG-GATES	Rat	Liver	vivo	repeat	TG-RVivoLiverRepeat - ibuprofen.High.15day	Ibuprofen	H		15d	-0.262891	-0.217224		-0.746172	0.341071	-0.153367	0.0487217	0.538969	-0.0932342	0.0435791	-0.0447281		0.490968	-0.0847657						0.0596855		0.729397	0.0400143	0.448452	-0.196896				-1.53662		-0.947553		2.66086					0.0809566	-0.0934307	-0.121053
TG-GATES	Rat	Liver	vivo	repeat	TG-RVivoLiverRepeat - cyclosporine A.Low.29day	Cyclosporine A	L		29d	-0.0493597	-0.217199		0.276061	0.0883381	0.212299	0.146688	-0.191852	0.0957566	0.0408555	-0.179218		0.0584211	-0.481041						-0.203505		-0.0464355	-0.105338	-0.00124484	0.0766542				-0.944535		0.225454		-1.7356					0.0679778	-0.0538005	-0.0241346
TG-GATES	Rat	Liver	vivo	bolus	TG-RVivoLiverSingle - methapyrilene.High.9hr	Methapyrilene	H		9h	0.463273	-0.217021		1.06432	0.565948	1.47129	0.0934174	-0.25643	0.415244	-0.775992	-0.281545		-0.158333	-1.15513						-0.11833		0.241811	-0.100695	0.0671817	0.082479				-0.63134		-0.636143		0.805044					0.02357	0.0330843	0.0220468
TG-GATES	Rat	Kidney	vivo	repeat	TG-RVivoKidneyRepeat - indomethacin.High.15day	Indomethacin	H		15d	0.0209256	-0.216216	0.134555	1.08468	0.375306	-0.0364969	0.178967	-0.624815	0.28844	-0.486653	-0.195725	0.145654	0.506171	-0.64545		-0.222303			0.298686	-0.128582	0.281904	0.0086657	-0.110914	0.138159	-0.205967				-0.355587		-0.117602		-0.350984				-0.198303	0.231508	-1.31699	-0.0508692
TG-GATES	Rat	Liver	vivo	bolus	TG-RVivoLiverSingle - quinidine.High.9hr	Quinidine	H		9h	0.327178	-0.216085		-0.210781	-0.158995	-0.0785248	0.325364	-0.469346	0.0745145	0.227876	-0.0542661		0.0219938	-0.225205						0.0556982		0.0436564	0.0872765	-0.0530339	-0.196351				-0.984958		-0.301688		-0.692801					0.200513	-0.150277	-0.0566478
TG-GATES	Rat	Liver	vivo	bolus	TG-RVivoLiverSingle - acetamidofluorene.Middle.24hr	Acetamidofluorene	M		24h	0.116691	-0.215956		1.09075	2.88957	0.241538	-0.219394	-0.46458	1.17076	-1.15091	0.0352415		1.14932	-0.993635						-0.316559		0.399741	-0.135851	0.748515	-0.175959				-3.01856		-1.91477		2.53908					-0.111875	-1.15137	-0.090894
TG-GATES	Rat	Kidney	vivo	repeat	TG-RVivoKidneyRepeat - desmopressin acetate.High.15day	Desmopressin acetate	H		15d	-0.0480339	-0.215353	-0.0030506	-0.143204	0.0283996	-0.00886006	0.140686	-0.107007	0.0593332	0.0128203	0.027112	0.167566	0.0754966	0.162561		-0.0547559			0.0163799	-0.0674086	0.11163	0.325929	-0.0416321	0.0457948	-0.170461				0.957768		0.0649127		0.0321679				-0.136083	-0.017764	-0.182156	-0.0972874
TG-GATES	Rat	Liver	vivo	bolus	TG-RVivoLiverSingle - hydroxyzine.High.6hr	Hydroxyzine	H		6h	-0.0210435	-0.215132		0.114415	0.24154	-0.0779773	0.148646	-0.0601441	0.0908187	-0.569752	-0.0626855		-0.0660813	0.162504						0.00850452		0.975348	0.164116	-0.169083	0.165877				0.0694586		-0.148885		0.18443					0.0165255	-0.230367	-0.02327
PREDICT-IV	Rat	Liver	vitro	repeat	PIV Rvitro Repeat PRH - CHLPRZ_HD3_LFC	Chlorpromazine	H		3d	0.0747223	-0.215122	0.068939	0.220414	-0.0997604	-0.021323	0.105285	0.231504	-0.224371	0.218428		0.0283904	0.962776	0.407951	0.000745048	-0.0111192	0.3171	-0.0143021	0.0391723	0.107088	-0.109303	0.429028	0.00931016	0.0672597	-0.0730031	0.157079	-0.0106523	-0.00661224	-0.116357		-0.018871	0.16284	-0.000596456	-0.0736609		0.0652011	0.119052	0.0147392	-0.110528	-0.0464288
TG-GATES	Rat	Liver	vivo	bolus	TG-RVivoLiverSingle - sulindac.High.9hr	Sulindac	H		9h	0.186131	-0.214579		0.398017	0.144957	0.365146	0.00985182	0.429605	0.0217572	-0.215319	-0.0492856		-0.0213765	-0.0548678						0.116406		0.404911	0.0145413	0.210513	-0.0331012				-0.295553		-0.437155		0.334778					-0.101416	-0.143332	0.00510425
TG-GATES	Rat	Liver	vitro	bolus	TG-Rvitro PRH - imipramine.Middle.2hr	Imipramine	M		2h	-0.0274024	-0.214572		-0.0727462	-0.151355	-0.0434591	0.0414857	-0.346467	-0.0728869	-0.1281	-0.216957	0.0367537	0.0319964	-0.0317485	0.0335621	-0.00616968			-0.0801055	-0.00162148	-0.0983953	-0.482429	0.0649269	-0.19975	0.143618				0.204075		-0.113362		-0.115212				-0.150024	-0.0455648	-0.0983585	-0.00870441
TG-GATES	Rat	Kidney	vivo	repeat	TG-RVivoKidneyRepeat - gentamicin.Low.15day	Gentamicin	L		15d	-0.212122	-0.214102	-0.0784184	0.202364	-0.0509754	0.0279996	-0.191875	-0.0152272	-0.070297	0.0297255	-0.120139	0.0650746	0.00337502	-0.156197		-0.244173			-0.122361	-0.00212908	-0.0694393	0.0211183	-0.0316572	-0.131635	-0.0736483				-0.273425		-0.0813648		-0.074544				-0.106859	-0.0118948	0.0705663	0.0886776
TG-GATES	Rat	Liver	vivo	repeat	TG-RVivoLiverRepeat - ethanol.Middle.4day	Ethanol	M		4d	0.07094	-0.213972		0.0686253	-0.0848752	-0.325978	0.200673	0.222565	-0.171846	0.0400862	0.019512		-0.249093	-0.880349						0.0414032		-0.174411	0.0458795	-0.00417711	-0.106848				-0.206618		-0.29098		-1.51791					-0.0949026	0.31816	0.0239844
TG-GATES	Rat	Liver	vivo	repeat	TG-RVivoLiverRepeat - ethanol.Low.15day	Ethanol	L		15d	-0.155187	-0.213769		0.0874946	-0.0252835	-0.17557	0.00569494	-0.394568	0.0755527	-0.143842	-0.0434965		0.128299	0.00444669						-0.145037		-0.056185	0.149652	-0.044712	-0.150368				0.588799		0.184371		0.295742					0.0660105	-0.0109785	-0.0375231
TG-GATES	Rat	Liver	vivo	repeat	TG-RVivoLiverRepeat - simvastatin.High.8day	Simvastatin	H		8d	0.0329134	-0.21376		-0.526856	0.6559	0.455829	-0.0203777	0.712866	0.256474	0.308123	-0.110994		2.44641	-0.304588						0.299879		0.300585	-0.0668138	0.480665	-0.0757982				-1.39715		-0.322006		3.08491					0.0966032	-0.869856	-0.11643
TG-GATES	Rat	Liver	vitro	bolus	TG-Rvitro PRH - furosemide.High.2hr	Furosemide	H		2h	-0.0231843	-0.213608		0.178723	-0.111235	0.079312	-0.160559	0.122383	-0.147723	-0.076502	0.0573419	-0.0299642	0.315224	0.22564	-0.0886135	-0.0666482			0.0993051	-0.118654	-0.161168	0.435786	-0.200121	-0.0943092	0.249355				0.436386		0.161593		0.202287				-0.0880062	0.00380184	0.270769	0.00839844
TG-GATES	Rat	Liver	vivo	bolus	TG-RVivoLiverSingle - acetamidofluorene.Low.6hr	Acetamidofluorene	L		6h	-0.0387315	-0.213538		-0.0327376	0.413471	-0.240011	-0.0931058	-0.418929	0.0859774	-0.678992	-0.240061		0.209188	-0.0661094						-0.480426		1.62466	-0.177432	-0.0242884	0.293057				-0.13135		-0.291364		-0.0498272					-0.133018	-0.321769	0.00628886
TG-GATES	Rat	Liver	vivo	bolus	TG-RVivoLiverSingle - benzbromarone.Low.3hr	Benzbromarone	L		3h	0.0838142	-0.213447		-0.237683	-0.000645264	-0.117024	-0.169913	0.198312	-0.0728559	0.0866875	0.107365		0.652486	-0.406412						0.0886494		-0.107459	-0.00456852	0.0290656	0.021522				-0.997734		-0.483713		0.464842					-0.0580303	-0.657567	-0.0202368
TG-GATES	Rat	Liver	vivo	bolus	TG-RVivoLiverSingle - aspirin.High.6hr	Aspirin	H		6h	0.0905111	-0.213233		0.00352206	-0.0180467	-0.0563316	-0.204408	-0.592203	-0.0295655	-0.598982	0.111849		0.447002	0.278602						-0.234633		-0.357691	-0.0427325	0.200027	0.279273				0.874785		-0.466259		-0.369259					-0.166205	-0.444848	-0.0385047
TG-GATES	Rat	Liver	vivo	bolus	TG-RVivoLiverSingle - hexachlorobenzene.High.3hr	Hexachlorobenzene	H		3h	-0.0153566	-0.212961		0.0805028	-0.0624939	-0.271248	-0.265748	-1.18258	-0.134669	0.317793	-0.0430674		-0.124268	0.570866						0.180758		0.00541202	0.0396461	-0.0160121	-0.0436045				1.09472		-0.0435873		-0.17355					0.0784682	0.302003	0.0436032
TG-GATES	Rat	Liver	vitro	bolus	TG-Rvitro PRH - famotidine.High.24hr	Famotidine	H		24h	0.0742699	-0.212894		0.161124	0.222714	-0.0725499	0.0602671	-0.379097	0.0269674	-0.0717589	-0.155465	0.15104	-0.0383757	-0.0454065	0.324824	-0.0369582			-0.141454	-0.1544	-0.116137	0.207758	0.116727	-0.0825457	-0.229121				-0.0887751		0.157842		0.645969				0.0889893	0.0467431	-0.0294316	0.0316474
TG-GATES	Rat	Liver	vivo	bolus	TG-RVivoLiverSingle - chlormezanone.High.3hr	Chlormezanone	H		3h	-0.0194594	-0.212869		0.27802	0.370614	-0.0416883	0.118966	0.262428	-0.0920998	-0.518235	-0.106447		-0.358974	0.0180824						0.0624193		0.57667	0.10839	-0.356224	0.421026				0.252519		-0.0954954		0.305409					0.0768181	-0.0266629	-0.00348718
TG-GATES	Rat	Liver	vivo	bolus	TG-RVivoLiverSingle - perhexiline.Middle.3hr	Perhexiline	M		3h	0.00181037	-0.212163		-0.230266	0.00180151	-0.15745	-0.00796862	0.407675	0.144319	0.208118	-0.00551983		0.0416736	0.412138						-0.0276561		0.275014	-0.138228	0.0469097	0.135592				-0.193774		0.156496		0.0182684					0.0215355	-0.218769	0.00764689
TG-GATES	Rat	Kidney	vivo	repeat	TG-RVivoKidneyRepeat - ethionine.Middle.4day	Ethionine	M		4d	0.0765613	-0.211553	0.00250069	-0.0457767	0.122412	-0.00828127	0.27138	-0.257402	0.105031	0.00497262	-0.152574	0.087601	-0.00273205	-0.477225		-0.245831			0.0208583	-0.122422	-0.125503	-0.209168	0.0106155	0.0411084	-0.110499				0.211445		0.104215		0.0481526				-0.130116	0.323836	0.110434	-0.178334
TG-GATES	Rat	Liver	vitro	bolus	TG-Rvitro PRH - tacrine.Low.8hr	Tacrine	L		8h	0.106392	-0.211201		0.0668031	-0.0575402	-0.125224	0.0764346	-0.134786	0.0243326	0.0069583	-0.164797	0.0927658	-0.0795085	-0.0606675	0.0492718	0.0340499			-0.148597	-0.190907	0.0382083	-0.018272	0.116831	-0.194372	-0.0709589				-0.394862		-0.00165802		-0.220022				-0.14731	-0.00405783	-0.0500325	0.0213462
TG-GATES	Rat	Liver	vivo	repeat	TG-RVivoLiverRepeat - sulpiride.Middle.15day	Sulpiride	M		15d	0.0648758	-0.210821		0.227109	-0.0633447	-0.260783	0.199302	-0.341184	0.0587733	-0.134644	0.184797		0.0262719	-0.283258						-0.0387309		0.203806	0.0254211	0.362208	-0.110649				-0.584957		0.0890676		1.61312					-0.0641955	-0.103528	0.0149643
TG-GATES	Rat	Liver	vitro	bolus	TG-Rvitro PRH - mexiletine.Low.8hr	Mexiletine	L		8h	-0.0144415	-0.210545		-0.027755	0.136817	-0.127636	0.00471373	-0.100927	-0.0250339	-0.31895	-0.0970114	-0.0497481	-0.114367	-0.0156816	-0.0694834	0.18217			-0.0531497	2.89493e-06	-0.0651377	-0.0953059	0.0314616	0.0403336	-0.0614031				0.226093		0.392365		0.0417063				-0.0275869	0.00241726	0.0525174	0.0348959
TG-GATES	Human	Liver	vitro	bolus	TG-HVitro PHH - sulindac.High.24hr	Sulindac	H		24h	0.628781	-0.21049	0.0430544	-0.13072	-1.54627	-0.264898	-0.00726097	-0.774089	0.415731	-0.694032	0.200435	0.233154		-0.834226	0.232381	-0.0478997	0.110965	0.510607	0.530921	-0.00256117	0.492167	-0.731434	0.031998	0.20956		-0.106176	0.463976	-3.89813	-0.0865701	-0.755248	-0.722584	0.231879	-2.95067	0.00920374	0.0561724	0.721728	0.508413	-0.227996		0.202029
TG-GATES	Human	Liver	vitro	bolus	TG-HVitro PHH - chlorpromazine.Low.8hr	Chlorpromazine	L		8h	0.0295145	-0.210131	-0.037057	0.218265	0.154278	0.0446401	0.136337	0.0854031	-0.0904087	-0.0228263	0.0979708	0.0208068		-0.00333571	-0.261582	-0.0972411	0.0167264	0.113329	-0.167948	-0.0393125	0.0820502	-0.0326503	-0.0705012	0.0859332		-0.0966769	-0.356968	-0.0182134	0.0617792	0.0355897	0.00393427	0.111564	-0.0119689	-0.112811	0.207788	-0.334659	0.0119311	0.039079		-0.0575013
TG-GATES	Rat	Liver	vivo	bolus	TG-RVivoLiverSingle - cyclosporine A.Middle.24hr	Cyclosporine A	M		24h	0.0133575	-0.210109		-0.246304	0.331227	-0.0116077	-0.0159615	-0.640328	-0.0611172	-0.321642	0.183567		-0.0197631	0.0209929						0.0405305		-0.00205666	-0.036644	0.253588	-0.082907				-1.15038		-0.851688		0.35187					-0.147779	0.176392	0.00193412
TG-GATES	Rat	Kidney	vivo	bolus	TG-RVivoKidneySingle - acetazolamide.High.6hr	Acetazolamide	H		6h	0.0271921	-0.209677	-0.29097	0.0677924	-0.142601	-0.0355515	0.298608	0.0204462	0.0511778	-0.210068	-0.00401029	-0.00663793	0.00314971	-0.62967		-0.233918			0.00178797	-0.0409013	-0.0599929	-0.249975	-0.160909	-0.154259	-0.215608				0.233319		0.118148		-0.134292				-0.0232924	0.198335	-0.44169	-0.0249609
TG-GATES	Rat	Kidney	vivo	repeat	TG-RVivoKidneyRepeat - amphotericin B.Middle.8day	Amphotericin B	M		8d	-0.0195702	-0.209489	0.0921365	0.0708285	-0.359137	-0.104863	-0.0652448	-0.123734	-0.0497708	0.221649	-0.0772306	-0.168402	0.0670421	0.0514733		-0.0415422			0.0168235	-0.0720793	0.0257671	0.229456	-0.0263255	0.285678	-0.00315244				0.589523		0.00355664		-0.109078				-0.0292242	0.0163332	-0.0410149	0.124597
TG-GATES	Human	Liver	vitro	bolus	TG-HVitro PHH - haloperidol.Low.8hr	Haloperidol	L		8h	-0.0165255	-0.209112	0.0191046	0.0105733	-0.109407	0.0738706	0.0411786	-0.0826504	0.123862	-0.10038	-0.161553	-0.0152317		-0.0416638	0.104959	0.165172	-0.0653058	-0.0399996	-0.0203308	-0.0885106	0.0898424	-0.0400238	-0.113591	0.00356776		-0.172858	-0.18414	0.0698179	0.111016	0.0268168	-0.0395705	-0.0452622	0.0119766	-0.0422237	-0.063548	-0.160242	-0.132331	-0.0471996		-0.00370276
TG-GATES	Rat	Liver	vivo	bolus	TG-RVivoLiverSingle - thioacetamide.High.9hr	Thioacetamide	H		9h	-0.312713	-0.208286		0.419175	-0.182732	-0.364612	-0.00596617	-0.003687	0.0968316	0.101868	-0.374882		-0.207174	-0.799003						-0.0425323		-0.1738	-0.00314458	-0.165308	0.171395				0.51063		0.096807		-0.192197					-0.0819439	-0.457939	-0.0126309
TG-GATES	Rat	Kidney	vivo	repeat	TG-RVivoKidneyRepeat - ethinylestradiol.High.15day	Ethinylestradiol	H		15d	-0.124664	-0.207951	0.159607	0.116969	0.664939	-0.0728993	0.378378	-1.04529	0.458421	-0.032087	-0.128157	-0.360773	0.247325	1.59291		-0.402459			0.685993	0.0160052	0.317429	0.322074	-0.248771	0.150224	-0.0811938				0.306689		-0.149362		-0.394013				0.21707	0.313229	0.689085	-0.0872421
TG-GATES	Rat	Liver	vivo	bolus	TG-RVivoLiverSingle - naphthyl isothiocyanate.High.9hr	Naphthyl isothiocyanate	H		9h	-0.349026	-0.207937		-0.0858296	0.325091	0.295416	0.102487	-0.572847	0.227012	0.190376	-0.139096		0.15129	-0.361313						-0.00629486		0.171103	0.264921	0.04241	0.0777127				0.659062		-0.645039		0.328926					0.160891	0.254262	-0.00946083
TG-GATES	Human	Liver	vitro	bolus	TG-HVitro PHH - chlormadinone.Middle.8hr	Chlormadinone	M		8h	-0.135033	-0.207778	-0.20844	0.109172	0.00681139	0.0275665	0.0261142	-0.0565335	0.0329634	0.197434	0.0288189	-0.0297665		-0.130453	0.148545	-0.0691414	-0.132228	0.120213	-0.0220989	-0.114092	0.035765	0.134519	-0.0154077	0.0562411		-0.0788201	0.0618856	0.0911164	0.00637564	-0.00943085	-0.0414199	-0.0382662	-0.289914	-0.106503	-0.0169529	0.0146518	0.0342905	-0.200269		-0.00414782
TG-GATES	Rat	Liver	vitro	bolus	TG-Rvitro PRH - naproxen.Low.24hr	Naproxen	L		24h	-0.0587505	-0.207475		0.0667914	-0.305173	0.135555	-0.0683551	-0.0973406	-0.0131556	-0.263398	-0.154996	-0.03063	0.471958	0.0488265	-0.0480994	-0.0529887			-0.284432	-0.064336	-0.105975	-0.045565	0.0358698	0.149793	0.116165				-0.0531965		-0.224012		0.285703				-0.0480435	0.0681378	-0.125975	0.0305991
TG-GATES	Rat	Liver	vitro	bolus	TG-Rvitro PRH - chlormadinone.High.24hr	Chlormadinone	H		24h	0.242743	-0.207022		1.17679	-0.210229	0.0119516	-0.0465588	-0.452626	0.149978	0.671157	-0.221599	-0.0239611	0.673132	0.0511881	-0.0366814	0.00999049			-0.411964	-0.182304	0.805837	0.532426	0.125269	0.288652	-0.49348				0.0990743		-0.212491		-1.57761				-0.164417	0.0331255	-0.0101281	-0.0983795
TG-GATES	Rat	Liver	vivo	bolus	TG-RVivoLiverSingle - azathioprine.Low.3hr	Azathioprine	L		3h	0.161736	-0.206682		-0.108221	0.123095	-0.331758	-0.124178	-0.238451	0.0758926	-0.160514	-0.160944		0.0681659	-0.182581						-0.0665424		0.113613	0.11224	0.211862	0.00338654				0.603427		-0.125898		-0.0837729					0.120684	-0.00146103	-0.0260777
TG-GATES	Rat	Liver	vitro	bolus	TG-Rvitro PRH - isoniazid.Low.8hr	Isoniazid	L		8h	0.097086	-0.206661		0.250733	-0.14506	0.104364	0.05649	0.0315676	0.0337424	-0.164328	-0.0343145	0.115244	-0.0446432	-0.10117	-0.109318	0.077991			-0.0459036	-0.0199628	0.264866	-0.00936877	0.361535	0.0478257	0.155296				-0.0374032		-0.138939		-0.00926911				0.0556011	0.0147739	0.0217391	0.0673816
TG-GATES	Rat	Liver	vivo	bolus	TG-RVivoLiverSingle - tunicamycin.Low.3hr	Tunicamycin	L		3h	-0.0479112	-0.206356		-0.241327	0.104719	0.121538	0.164655	-0.27962	-0.0746525	0.0386946	-0.124754		-0.0729013	-0.122576						0.0495804		0.393845	0.201642	0.201518	0.168918				0.791384		-0.0637301		0.29136					-0.0233914	-0.0811536	-0.0151366
TG-GATES	Rat	Liver	vivo	bolus	TG-RVivoLiverSingle - rifampicin.Low.9hr	Rifampicin	L		9h	-0.130504	-0.20633		0.195193	0.278484	0.0532461	-0.0601892	-0.0459608	-0.0391505	-0.27197	-0.171931		-0.152402	0.169392						0.135479		0.177908	0.0738448	0.0584633	-0.00226006				0.788367		-0.179897		0.253838					-0.0381119	0.0182799	-0.00376403
TG-GATES	Rat	Liver	vivo	bolus	TG-RVivoLiverSingle - phalloidin.High.9hr	Phalloidin	H		9h	0.074416	-0.206282		0.488453	-0.0163995	-0.312007	0.145425	0.177996	-0.0136511	-0.175707	-0.203003		-0.187858	-1.43073						-0.0473292		-0.181241	-0.0371026	-0.0713399	0.232353				-1.88621		-0.564555		-0.119519					-0.0410174	-0.738104	-0.0589054
TG-GATES	Rat	Liver	vivo	bolus	TG-RVivoLiverSingle - perhexiline.High.6hr	Perhexiline	H		6h	0.0982591	-0.206182		-0.199173	-0.100626	-0.00731728	0.114856	-0.374912	-0.0241149	0.77231	-0.1366		-0.20047	-0.339137						-0.13007		0.607763	0.00935422	0.0139505	0.0499576				0.211891		-0.325678		-0.40078					0.00507569	0.0563666	-0.0500803
TG-GATES	Rat	Liver	vivo	bolus	TG-RVivoLiverSingle - clofibrate.High.24hr	Clofibrate	H		24h	0.0178993	-0.2057		-0.906576	0.263666	0.0996311	0.341314	0.810054	0.450196	-0.15615	-0.377193		2.82585	0.0688848						-0.0424676		-0.888946	0.123156	0.0639439	-0.254126				0.301547		-0.31246		2.59724					-0.0149138	-0.051875	-0.128506
TG-GATES	Rat	Liver	vitro	bolus	TG-Rvitro PRH - monocrotaline.High.24hr	Monocrotaline	H		24h	-0.152247	-0.205467		0.684198	-0.068934	0.264015	-0.414671	-0.208412	0.314723	-0.0613155	-0.00650774	-0.0358302	-0.233087	0.109435	-0.154916	-0.395579			-0.00252699	-0.450082	-0.0184141	0.966414	-0.127281	0.176882	-0.350679				-0.129477		0.302286		1.22285				-0.0312905	0.0148904	0.231251	-0.213048
TG-GATES	Rat	Liver	vivo	bolus	TG-RVivoLiverSingle - puromycin aminonucleoside.Middle.3hr	Puromycin	M		3h	0.258497	-0.20544		-0.478062	-0.225176	-0.245635	-0.359803	-0.0139229	0.00529099	-0.418063	0.00724937		-0.180266	-0.461682						-0.221317		-0.202054	-0.0147759	0.232284	0.256594				0.305737		0.045814		-0.616369					0.00364226	0.0618324	-0.0160816
TG-GATES	Human	Liver	vitro	bolus	TG-HVitro PHH - phenytoin.High.24hr	Phenytoin	H		24h	-0.0299463	-0.205309	0.0324784	0.444261	0.0134121	0.162234	-0.0170215	-0.0171102	-0.131865	0.168054	-0.0458999	0.0899607		-0.194667	0.0847757	-0.132495	-0.0138014	0.114018	-0.0050764	0.0839044	-0.00568181	-0.0789052	0.136854	-0.137063		0.0381555	-0.394488	0.0462758	-0.00760018	0.0522513	0.074955	0.105038	0.035559	-0.0584949	0.015302	0.0318243	0.223401	-0.186837		0.00601563
TG-GATES	Rat	Liver	vivo	bolus	TG-RVivoLiverSingle - glibenclamide.Low.6hr	Glibenclamide	L		6h	0.0143395	-0.205279		0.101548	-0.10222	0.0276957	-0.0775341	-0.695655	-0.0743004	-0.0385058	-0.218629		-0.330544	0.0117163						-0.00208256		-0.262336	-0.0729588	-0.021487	0.0867866				1.36433		0.16616		-0.335388					0.000341036	0.242541	-0.057124
TG-GATES	Rat	Liver	vivo	bolus	TG-RVivoLiverSingle - lornoxicam.Middle.3hr	Lornoxicam	M		3h	-0.0241067	-0.205225		-0.0846335	-0.0949232	-0.158914	0.231483	0.437828	0.0276883	0.115705	0.126857		-0.19586	-0.0648313						0.00666512		-0.346103	0.166837	-0.0830303	-0.11845				0.0935644		-0.0453882		-0.219685					0.0505011	0.4336	0.0253982
TG-GATES	Rat	Kidney	vivo	bolus	TG-RVivoKidneySingle - cyclosporine A.Low.3hr	Cyclosporine A	L		3h	0.0483482	-0.205211	0.0809367	-0.0592174	-0.0527857	-0.0232724	0.0581051	0.114239	-0.0227863	0.0769709	0.00954044	0.124632	-0.138052	0.110929		0.288609			0.0118519	-0.125721	0.0504185	0.156266	-0.0599673	-0.105646	0.0169294				1.31466		-0.021902		-0.109368				0.026228	0.158885	0.013454	-0.107237
TG-GATES	Rat	Liver	vitro	bolus	TG-Rvitro PRH - etoposide.Middle.24hr	Etoposide	M		24h	-0.0543806	-0.205136		0.147165	0.308157	-0.157423	-0.174675	0.0358668	0.48992	0.0115746	0.317911	-0.102331	-0.226876	0.323985	-0.0513854	0.107061			-0.161748	-0.1895	-0.039614	0.382227	0.0628839	0.0185418	-0.0505795				0.176818		0.0807922		1.00878				0.119589	0.0282635	0.059945	0.0927751
TG-GATES	Rat	Kidney	vivo	repeat	TG-RVivoKidneyRepeat - cyclosporine A.Low.8day	Cyclosporine A	L		8d	-0.105388	-0.204875	0.10332	0.244166	0.0754227	-0.223924	0.170532	-0.142784	-0.0606363	0.333748	-0.114371	0.159358	-0.00139522	-0.0374768		0.132939			-0.154992	-0.114235	-0.162852	0.270396	0.165496	0.245071	-0.207807				0.519947		0.352378		0.142392				-0.0697533	0.101692	-0.11304	0.1935
TG-GATES	Rat	Liver	vitro	bolus	TG-Rvitro PRH - ibuprofen.Low.2hr	Ibuprofen	L		2h	-0.0168634	-0.204662		-0.134926	-0.0692837	-0.12508	0.0455811	-0.0889851	-0.157336	0.0229769	-0.124142	0.0191001	0.139892	-0.12861	0.0634755	0.131959			-0.000616032	0.0270551	0.140768	-0.464406	-0.0382445	-0.134776	-0.00504633				0.153524		0.256384		0.04809				-0.00468708	0.0505357	0.0958848	0.0283486
TG-GATES	Rat	Liver	vivo	repeat	TG-RVivoLiverRepeat - colchicine.Low.8day	Colchicine	L		8d	0.109032	-0.204365		0.374592	0.242018	-0.0699064	0.0886419	-0.130065	-0.108962	-0.0764254	0.135746		-0.302234	0.17715						0.142263		-0.0662628	-0.00878309	0.230588	0.0413859				0.213725		-0.147579		-0.105906					-0.0384437	0.274635	-0.0102206
TG-GATES	Rat	Liver	vitro	bolus	TG-Rvitro PRH - promethazine.High.2hr	Promethazine	H		2h	0.154925	-0.204029		0.00315719	0.0824567	-0.665929	-0.0130029	0.0352996	0.0484324	0.131266	0.0138702	-0.161652	0.58791	0.112993	0.0229659	0.0211693			0.157974	-0.0806964	-0.0429486	0.132108	0.0626093	-0.154376	0.111991				-0.0264873		0.043646		-0.204919				0.125107	-0.087302	0.199581	-0.001225
PREDICT-IV	Rat	Liver	vitro	bolus	PIV Rvitro Repeat PRH - EMD33_LD1_LFC	EMD333	L		1d	0.136534	-0.203926	-0.0341675	-0.0466215	0.0359163	0.0248518	-0.0857105	0.254346	-0.113922	-0.148898		0.0259663	0.832179	-0.0120802	0.106283	-0.0372419	0.11638	0.017217	-0.0441355	0.209253	0.0717681	-0.213821	0.0442829	0.0355544	-0.138353	-0.0349056	0.0596777	0.17953	-0.186827		0.0139599	0.177919	0.114902	0.0282391		-0.111571	-0.131158	-0.0734831	-0.0784691	-0.00794666
TG-GATES	Rat	Liver	vivo	repeat	TG-RVivoLiverRepeat - phenylanthranilic acid.Middle.15day	Phenylanthranilic acid	M		15d	-0.00708074	-0.203703		0.200668	0.205141	0.204654	0.141286	-0.139936	-0.131978	-0.341783	0.108054		0.0905423	-0.267427						0.05103		0.134179	-0.055535	-0.232089	-0.225511				-0.696878		0.143047		2.10711					0.0576011	0.242792	-0.0037014
TG-GATES	Rat	Kidney	vivo	bolus	TG-RVivoKidneySingle - phenylanthranilic acid.Middle.3hr	Phenylanthranilic acid	M		3h	0.238624	-0.202994	-0.133921	0.307636	0.00399577	-0.174327	0.250868	-0.152617	0.0482739	0.0233781	-0.0491136	-0.0499811	0.0654698	-0.505587		0.0298248			-0.00305348	-0.209358	0.119716	0.140851	0.133532	-0.224621	0.0734509				-0.390353		0.0646164		-0.0188925				-0.134315	0.169228	-0.171187	0.0183556
TG-GATES	Rat	Liver	vivo	bolus	TG-RVivoLiverSingle - hexachlorobenzene.Middle.9hr	Hexachlorobenzene	M		9h	0.315087	-0.202762		0.106414	0.0796796	-0.327015	-0.117002	0.155813	0.0294819	-0.401762	-0.226982		0.255483	0.0819095						-0.0742503		0.410812	0.0362263	0.167737	0.0303431				0.57682		-0.505038		0.926042					-0.163904	-0.103553	-0.0244372
TG-GATES	Rat	Liver	vivo	bolus	TG-RVivoLiverSingle - lornoxicam.Low.24hr	Lornoxicam	L		24h	-0.0231717	-0.202054		-0.217041	0.0161579	-0.0900612	-0.114031	0.358719	-0.01985	0.0527191	-0.108279		0.0798553	0.0239063						-0.0629464		-0.221387	0.0433516	0.249677	-0.0410126				-0.738549		0.195567		-0.255765					0.292129	-0.0595407	-0.0148488
TG-GATES	Rat	Liver	vitro	bolus	TG-Rvitro PRH - imipramine.Low.2hr	Imipramine	L		2h	0.00501242	-0.202006		0.0396691	-0.0162611	-0.0963794	0.0855906	-0.177459	-0.0463338	0.172816	-0.0558549	0.0138156	0.0197187	0.00268279	0.193186	0.0477697			-0.10523	0.00823537	0.0392633	-0.164529	0.0844662	-0.124291	0.143689				-0.146162		0.186878		0.00154067				0.0103762	-0.0333584	-0.0683796	0.0116113
TG-GATES	Rat	Liver	vivo	repeat	TG-RVivoLiverRepeat - WY-14643.Middle.29day	WY-14643	M		29d	0.0777427	-0.201989		-1.06641	0.458062	-0.0539824	-0.1977	0.643555	0.919479	0.951906	-0.319433		3.06666	-0.500362						0.00734724		-0.484958	-0.244263	0.296067	-0.0332347				-3.13853		-0.691541		3.87298					-0.150736	-1.1945	-0.192791
TG-GATES	Human	Liver	vitro	bolus	TG-HVitro PHH - tamoxifen.High.8hr	Tamoxifen	H		8h	-0.0559232	-0.20182	0.0431159	0.0338579	0.055196	0.0166975	0.109865	-0.184781	-0.036075	0.06166	-0.223884	0.0732656		-0.0899228	-0.087834	0.0712368	-0.013957	0.0304135	0.13274	-0.229062	-0.0573101	0.0441907	0.0133876	-0.0799301		0.0269727	0.0857593	-0.161587	0.0598977	0.0282741	-0.0113199	-0.204069	0.0242906	0.0512689	-0.0943032	0.00566899	0.0321657	-0.0524188		-0.00848234
TG-GATES	Rat	Liver	vivo	bolus	TG-RVivoLiverSingle - benziodarone.Low.6hr	Benziodarone	L		6h	0.0519256	-0.201749		-0.263902	-0.144295	-0.0233787	0.141075	0.264814	-0.0313644	-0.246717	-0.189165		0.709275	-0.0950338						0.0226693		-0.590001	0.0823516	0.112393	0.0556879				-0.82916		-0.284097		0.167682					0.127032	-0.188347	0.0137099
TG-GATES	Rat	Liver	vivo	repeat	TG-RVivoLiverRepeat - thioacetamide.Low.4day	Thioacetamide	L		4d	-0.106401	-0.201631		0.349046	0.36271	-0.113082	0.0647613	0.25381	0.0145355	-0.0208154	-0.135677		0.118898	1.04364						-0.0722811		-0.189524	0.0476074	-0.298877	-0.146557				-0.180509		0.147904		1.47839					0.0925085	-0.174616	-0.0290213
TG-GATES	Rat	Liver	vivo	repeat	TG-RVivoLiverRepeat - cyclophosphamide.Middle.4day	Cyclophosphamide	M		4d	-0.0743874	-0.201627		-0.130016	-0.193107	0.509747	-0.270109	-0.454051	-0.144406	-0.191274	0.111689		0.126432	1.18155						-0.0756654		0.148232	-0.330752	-0.0309964	0.0400007				0.80508		-0.18827		0.268783					0.0721691	0.221802	0.0315072
TG-GATES	Rat	Kidney	vivo	repeat	TG-RVivoKidneyRepeat - lomustine.Middle.29day	Lomustine	M		29d	0.0169795	-0.201574	0.0514649	-0.216933	-0.00560146	-0.0662315	0.0450651	-0.0175926	0.201433	-0.0747152	0.0206189	0.0604365	0.0677832	-0.369656		-0.133966			0.132127	-0.0640579	0.029326	0.2103	-0.106208	0.00315152	-0.101628				0.460516		-0.126132		-0.29575				-0.0196909	-0.017345	-0.290025	-0.202342
TG-GATES	Rat	Liver	vivo	bolus	TG-RVivoLiverSingle - desmopressin acetate.Middle.24hr	Desmopressin acetate	M		24h	0.118883	-0.201535		-0.0533857	0.245886	-0.392897	0.206981	-0.307961	0.0928651	-0.0490872	0.139448		-0.139732	-0.237367						0.092806		-0.358658	-0.13865	-0.10967	-0.00593863				0.490639		-0.267224		0.40991					0.12102	0.362699	0.0204049
TG-GATES	Human	Liver	vitro	bolus	TG-HVitro PHH - methapyrilene.Middle.24hr	Methapyrilene	M		24h	-0.247014	-0.20126	-0.123632	0.268969	-0.097477	0.109452	-0.117691	-0.0438758	0.0187842	0.384544	-0.345982	0.0360786		-0.261146	-0.139146	-0.00966601	0.0620622	0.177266	-0.0660744	0.32123	0.589287	-0.293761	-0.215505	0.00531964		0.00845773	0.202632	0.128388	-0.047588	-0.0421122	0.00782699	-0.0430693	-0.167838	-0.122375	-0.0134503	0.197637	0.1374	-0.0794547		0.00356553
TG-GATES	Rat	Liver	vivo	repeat	TG-RVivoLiverRepeat - propylthiouracil.Low.8day	Propylthiouracil	L		8d	-0.347903	-0.201159		-0.815597	0.100827	-0.457009	-0.0371557	0.349264	-0.246482	-0.764557	0.113039		-0.568291	0.379847						0.0113152		-0.133291	0.0800789	0.244009	0.183227				-0.0373039		0.500657		0.775867					-0.0133164	0.041093	-0.0062754
TG-GATES	Rat	Liver	vivo	bolus	TG-RVivoLiverSingle - hexachlorobenzene.High.9hr	Hexachlorobenzene	H		9h	0.151271	-0.200908		0.0433246	0.0644246	-0.125227	-0.207234	-0.0442871	-0.00671479	-0.244336	-0.0824633		0.0477677	0.181425						-0.132703		0.735936	-0.0327987	0.0936138	-0.0295804				1.08382		-0.484081		0.14536					-0.107665	0.291518	-0.0229003
TG-GATES	Rat	Liver	vivo	bolus	TG-RVivoLiverSingle - desmopressin acetate.High.3hr	Desmopressin acetate	H		3h	0.252335	-0.20081		-0.241868	0.0678134	-0.345356	0.0053703	-0.114763	-0.254994	0.0584254	-0.0478426		-0.0847452	-0.953658						-0.0196158		-0.700853	-0.0266981	-0.0258164	0.591689				-0.0184117		-0.318954		-0.0598576					0.0878999	-0.111736	0.00386634
TG-GATES	Rat	Liver	vivo	bolus	TG-RVivoLiverSingle - penicillamine.Middle.24hr	Penicillamine	M		24h	-0.0318189	-0.200769		-0.232811	-0.049867	-0.0644398	0.0610469	-0.557258	-0.00910023	0.217701	-0.00243068		-0.183952	-0.0982908						0.129958		-0.308283	-0.088463	-0.0104501	0.0391706				-0.356667		-0.113854		-0.24744					0.0197613	0.0499696	-0.00591374
TG-GATES	Human	Liver	vitro	bolus	TG-HVitro PHH - rosiglitazone maleate.Middle.8hr	Rosiglitazone	M		8h	0.0357396	-0.200698	0.247007	0.146842	-0.0450225	0.0558946	-0.0547843	-0.0648556	0.0673696	0.0144836	0.0298416	-0.0756686		0.112509	-0.0416762	-0.00582585	0.064085	-0.0713801	0.02394	-0.109945	0.222915	-0.257569	0.0263399	-0.0204687		0.0299798	0.0129567	0.0106189	0.0348589	-0.0363907	0.00276896	-0.0911181	-0.216128	0.0699458	0.0973893	0.145636	-0.149404	0.00702743		0.0349933
TG-GATES	Rat	Liver	vivo	bolus	TG-RVivoLiverSingle - penicillamine.High.3hr	Penicillamine	H		3h	0.00635425	-0.200648		-0.0755732	-0.00387352	-0.228221	0.0732425	0.394855	-0.048964	0.161567	-0.474024		-0.050175	-0.170505						-0.150412		-0.45559	-0.0242178	-0.0498472	-0.0418372				-0.840309		-0.204893		-0.112615					0.158361	-0.0661515	0.0173495
TG-GATES	Rat	Liver	vivo	repeat	TG-RVivoLiverRepeat - phenylanthranilic acid.Middle.29day	Phenylanthranilic acid	M		29d	0.148398	-0.200487		0.306618	0.0648464	-0.110072	0.0463585	0.203769	-0.0563878	-0.418711	-0.0665485		0.0546236	-0.120161						0.107526		0.0306008	0.094349	-0.0183311	0.123735				-0.537543		0.108567		0.963382					-0.0160354	-0.176941	-0.00809645
TG-GATES	Rat	Liver	vitro	bolus	TG-Rvitro PRH - lomustine.Low.8hr	Lomustine	L		8h	-0.00367628	-0.200325		-0.000825126	0.181747	-0.124443	0.139813	-0.0573897	0.0260327	0.124622	-0.137081	-0.00266071	-0.147183	-0.0577736	0.0734799	0.0709128			-0.0965406	-0.195613	-0.0938222	-0.17716	0.119214	-0.124343	-0.192176				-0.00366288		0.0985167		-0.103756				0.093974	-0.0134146	0.0257823	-0.0311522
TG-GATES	Rat	Liver	vivo	repeat	TG-RVivoLiverRepeat - ethambutol.Low.15day	Ethambutol	L		15d	0.163423	-0.199982		0.395017	0.520988	-0.0886202	-0.167096	-0.302407	-0.122011	-0.277499	-0.342617		0.534096	-0.937762						0.167271		0.455478	0.0759334	-0.0518732	0.0586436				-0.305277		-0.709896		1.6492					0.021684	-0.227869	-0.0237515
TG-GATES	Human	Liver	vitro	bolus	TG-HVitro PHH - transforming growth factor beta 1.Low.8hr	TGFbeta1	L		8h	0.00714833	-0.199918	-0.11248	-0.33936	-0.0362765	-0.113664	-0.0778502	-0.360447	0.098728	-0.112057	0.0864949	0.0833278		-0.0818351	0.00662267	-0.042659	-0.077687	0.256099	0.00556612	0.152275	-0.468676	-0.518331	0.104621	-0.106759		-0.00520064	0.186457	-0.623899	-0.106938	-0.0429107	-0.10623	-0.164106	-1.03942	0.0610544	0.00371168	0.17626	-0.234887	0.148569		-0.0166477
TG-GATES	Rat	Liver	vivo	bolus	TG-RVivoLiverSingle - sulpiride.Low.24hr	Sulpiride	L		24h	0.0463567	-0.199832		-0.0962624	-0.0308702	-0.249453	0.0097863	-0.161082	0.021682	0.105559	0.0109016		0.00454999	0.337701						-0.0102032		-0.0146108	0.185722	0.41901	0.102647				0.159339		0.247284		-0.404251					0.283912	0.0780013	0.0245486
TG-GATES	Rat	Kidney	vivo	bolus	TG-RVivoKidneySingle - acetazolamide.Low.6hr	Acetazolamide	L		6h	0.117123	-0.199753	-0.0744174	0.155019	-0.0876848	-0.112333	0.0314895	0.0622154	-0.00772705	-0.245281	0.0557248	0.0270664	-0.017632	-0.469041		-0.238603			-0.00830136	0.0718684	0.161651	-0.116388	-0.124009	-0.129613	-0.0270645				0.324144		0.0965706		-0.0371931				0.0279411	-0.112999	-0.321503	0.136704
TG-GATES	Rat	Liver	vivo	bolus	TG-RVivoLiverSingle - methapyrilene.Middle.24hr	Methapyrilene	M		24h	-0.0658873	-0.199491		0.193376	-0.0796897	-0.0994952	0.0223089	0.260633	-0.0525927	-0.0776347	-0.0615707		0.0964367	-0.392759						-0.10964		0.263573	0.122105	-0.0146214	-0.0783971				0.517337		0.220216		0.36651					0.0153978	0.00988909	-0.0461364
TG-GATES	Rat	Liver	vitro	bolus	TG-Rvitro PRH - tolbutamide.Middle.2hr	Tolbutamide	M		2h	-0.0419707	-0.199281		0.0228287	0.126104	-0.29886	-0.0238942	-0.0855237	-0.0466224	0.0547648	-0.103155	0.0383607	0.0346611	0.16347	0.156141	0.33972			0.0732167	0.0298624	-0.113235	-0.00454559	0.201865	-0.0434891	0.142342				0.162621		0.122897		-0.0963633				0.00158057	0.0527915	0.116394	0.0111082
TG-GATES	Rat	Liver	vitro	bolus	TG-Rvitro PRH - colchicine.Low.8hr	Colchicine	L		8h	-0.029749	-0.199248		0.12116	-0.304335	-1.01196	-0.206878	-0.332561	-0.280232	-0.119637	-0.331225	0.40431	0.725078	0.0159554	0.107694	0.0885031			-0.343832	-0.13884	0.460247	-0.513586	0.0381492	-0.631642	0.349845				-0.0756261		0.130682		-0.86415				0.421439	0.185917	0.384749	-0.0167568
TG-GATES	Rat	Liver	vivo	bolus	TG-RVivoLiverSingle - phenylanthranilic acid.Middle.9hr	Phenylanthranilic acid	M		9h	0.188498	-0.199002		-0.72771	0.190723	0.612387	-0.468387	0.217619	0.309707	-1.14774	0.253147		1.05173	-1.44405						-0.112274		-1.52025	-0.0970998	0.237507	-0.0997937				-0.586021		-0.713544		0.727473					0.103454	-0.771881	0.049743
TG-GATES	Rat	Liver	vivo	repeat	TG-RVivoLiverRepeat - bucetin.Low.29day	Bucetin	L		29d	-0.103301	-0.198988		-0.0512682	-0.067785	-0.425608	-0.0076212	0.146095	-0.103316	-0.0569946	0.0151587		-0.110556	-0.436838						-0.135136		-0.234634	-0.0930685	0.314194	-0.0200409				0.0760281		-0.246443		1.12847					0.11662	0.0828013	-0.00187533
TG-GATES	Rat	Liver	vitro	bolus	TG-Rvitro PRH - chlorpromazine.High.24hr	Chlorpromazine	H		24h	0.104267	-0.198519		0.0940869	-0.260803	-0.0452115	0.0458854	-0.181828	0.13088	-0.0876803	-0.120505	0.10252	-0.0590421	-0.0510394	-0.0634802	0.209493			-0.0853205	-0.0650995	0.140994	0.195204	0.739387	-0.00760694	-0.0580511				-0.0350754		-0.11362		-1.12843				0.0656192	0.0571432	-0.0725516	-0.00582461
TG-GATES	Rat	Kidney	vivo	bolus	TG-RVivoKidneySingle - cyclosporine A.High.9hr	Cyclosporine A	H		9h	1.02733	-0.198242	0.10386	0.032268	-0.201917	-0.268664	-0.00664659	-0.0845049	0.109734	0.0042399	0.0843996	0.0661103	-0.000979753	-0.0465386		0.0329268			0.00274814	0.107542	0.0661993	0.153721	0.111599	-0.243687	-0.482654				0.21828		0.00318221		-0.0270271				-0.023563	0.21035	-0.348899	0.087722
TG-GATES	Human	Liver	vitro	bolus	TG-HVitro PHH - amitriptyline.Middle.24hr	Amitriptyline	M		24h	-0.00855177	-0.197801	0.0406275	0.107801	-0.00401064	0.180391	-0.0716627	0.216433	0.0227655	0.111579	-0.00774884	0.282998		0.0974847	-0.0392321	0.0138887	-0.158694	-0.0207328	0.0494046	0.179126	0.20126	0.165429	0.154649	-0.0288628		-0.0577015	0.123538	-0.0658485	0.015581	0.0414879	0.0160143	0.0257079	0.00789699	0.0804078	-0.0336422	-0.0439549	0.254231	-0.0633301		0.00136556
TG-GATES	Rat	Liver	vivo	repeat	TG-RVivoLiverRepeat - ethinylestradiol.Low.15day	Ethinylestradiol	L		15d	0.104796	-0.197787		0.309184	1.65226	0.162985	-0.134589	-0.239892	0.0743094	0.605226	0.24178		0.695008	-0.00696188						-0.0561032		0.262397	-0.0607727	1.04571	-0.0731319				-1.73005		-1.24769		1.70352					0.0097192	-0.368249	0.0783753
TG-GATES	Rat	Liver	vitro	bolus	TG-Rvitro PRH - labetalol.High.8hr	Labetalol	H		8h	0.180767	-0.197594		0.34117	0.11322	-0.279825	0.232533	-0.494085	0.0154342	0.118631	-0.232875	0.462608	-0.285776	-0.256119	8.90354e-05	0.0565289			0.483087	0.40156	1.02809	0.576059	0.0790703	-0.223925	-0.0909503				-0.249077		0.0618602		-0.555825				0.19556	0.180975	-0.260943	0.0515603
TG-GATES	Rat	Kidney	vivo	bolus	TG-RVivoKidneySingle - monocrotaline.High.6hr	Monocrotaline	H		6h	-0.0484372	-0.197583	-0.090184	-0.151639	-0.181132	0.0537422	-0.0297839	-0.183472	0.0254351	0.179486	0.00182238	0.0834486	-0.0448479	-0.0630303		-0.0251323			0.0620519	-0.123982	-0.0648572	0.194649	0.0171026	-0.046078	-0.25696				1.05021		0.0765457		-0.0535934				-0.0475113	0.0136528	-0.00475795	-0.104299
TG-GATES	Rat	Liver	vitro	bolus	TG-Rvitro PRH - furosemide.Middle.2hr	Furosemide	M		2h	-0.190973	-0.197519		0.0368352	-0.244434	-0.0385923	-0.0966049	0.0542751	-0.265859	0.0490536	-0.214335	0.00324071	0.0937557	0.0014247	0.038158	-0.392197			-0.0686025	-0.281986	-0.0611114	-0.0424802	-0.0163765	-0.356541	-0.00912837				0.385113		0.16258		0.103733				-0.147096	-0.0709074	0.259632	-0.0146131
TG-GATES	Rat	Liver	vivo	bolus	TG-RVivoLiverSingle - quinidine.Middle.9hr	Quinidine	M		9h	0.292184	-0.197221		0.208231	-0.225078	-0.179276	0.184865	0.0193911	-0.0788143	-0.0655093	0.00277204		0.0425249	0.0756684						0.136786		-0.00139512	0.0426351	0.0469793	-0.0451684				-0.58324		-0.187158		-0.373625					0.205129	-0.246964	-0.0298402
TG-GATES	Human	Liver	vitro	bolus	TG-HVitro PHH - propranolol.Middle.24hr	Propranolol	M		24h	-0.113365	-0.196735	-0.0685059	-0.123425	-0.00608228	0.0130205	-0.0345375	-0.0606247	0.139557	0.0807054	-0.144507	0.0534719		-0.0423157	0.0234972	-0.00924549	0.0835962	0.0354245	-0.0473661	0.114536	-0.121982	-0.124607	0.0715441	-0.0415535		-0.163877	0.0393822	-0.104634	0.00658925	-0.0497804	-0.0773205	-0.0907303	-0.238304	0.0847765	0.0264778	0.069477	0.00985354	-0.0474386		0.0303059
TG-GATES	Rat	Liver	vivo	repeat	TG-RVivoLiverRepeat - acetamide.High.4day	Acetamide	H		4d	0.142765	-0.196727		0.107547	0.528386	-0.346424	0.0148592	-0.179601	0.0853213	-0.720479	-0.387856		0.0936414	0.759459						-0.0656613		-0.529678	0.0062801	-0.0360841	-0.020619				-0.0577482		-0.973494		0.342516					-0.00446572	0.146771	-0.0419837
TG-GATES	Human	Liver	vitro	bolus	TG-HVitro PHH - methapyrilene.Low.24hr	Methapyrilene	L		24h	-0.0156508	-0.196479	-0.0118684	0.141215	0.0310631	0.145436	0.0799595	-0.108738	0.0538428	0.0717804	-0.163752	-0.0306975		-0.0801601	0.0817907	0.0923873	0.0485695	-0.0690455	-0.0604465	0.0834683	0.25676	-0.202108	-0.284609	0.116557		-0.0475937	0.266396	0.0658912	0.0602259	-0.0393485	-0.0403863	0.0689197	-0.0493293	0.333139	0.165133	0.1278	-0.238883	0.0383869		-0.0292899
TG-GATES	Human	Liver	vitro	bolus	TG-HVitro PHH - valproic acid.High.8hr	Valproic acid	H		8h	0.0476481	-0.195937	-0.0144371	-0.723782	-0.635867	-0.21116	-0.69174	0.325107	0.0701017	-0.17203	0.382317	0.654698		0.644823	-0.011598	-0.0662546	-0.0930549	0.109339	0.421824	0.0658987	0.117974	0.920112	-0.00451404	-0.0899115		-0.277902	0.239496	-1.07975	-0.100504	-0.0459941	-0.22226	0.0940775	-0.205759	-0.0217933	0.0311065	0.220675	0.536217	-0.630352		0.028037
TG-GATES	Human	Liver	vitro	bolus	TG-HVitro PHH - colchicine.Middle.8hr	Colchicine	M		8h	-0.157742	-0.195843	-0.0749546	-0.913031	-0.432764	-0.0939456	0.153068	-0.209916	-0.149838	0.0909168	0.332041	-0.112074		-0.209942	0.00902219	-0.00194621	0.134796	0.257337	0.021392	-0.105066	-0.14813	0.298431	0.098026	-0.248298		-0.131158	-0.148076	-1.43325	-0.157032	-0.335105	-0.59079	-0.0906476	-1.80841	0.034703	0.0552896	0.246465	-0.055084	0.0669681		-0.0202555
TG-GATES	Rat	Liver	vivo	repeat	TG-RVivoLiverRepeat - naproxen.Middle.15day	Naproxen	M		15d	0.12287	-0.195025		-0.599888	0.0657653	-0.402341	0.00526748	0.576617	-0.0233125	0.0810394	0.134529		-0.0771265	-0.72998						-0.018144		-0.204055	0.0759252	0.361769	0.0425444				-0.882526		-0.152607		-0.457702					-0.0313612	0.182996	-0.060182
TG-GATES	Rat	Liver	vivo	repeat	TG-RVivoLiverRepeat - lornoxicam.Middle.15day	Lornoxicam	M		15d	0.0350008	-0.194975		0.204805	0.0283394	-0.284115	-0.130383	-0.891019	0.0602183	-0.0916991	-0.267485		0.156997	0.329679						0.0779659		0.509681	0.0292775	0.0520004	0.203624				0.161307		-0.164647		-0.607337					0.122776	0.075047	-0.010131
TG-GATES	Rat	Liver	vivo	bolus	TG-RVivoLiverSingle - omeprazole.Middle.3hr	Omeprazole	M		3h	0.103879	-0.194911		0.635329	0.0699977	0.366083	-0.39814	-0.340436	0.0539974	-0.24138	0.13731		0.105314	-0.0188954						-0.28267		0.414122	0.175005	-0.0939995	0.0408035				0.886187		0.126408		0.145076					-0.0316095	-0.360542	0.0175033
TG-GATES	Rat	Liver	vivo	repeat	TG-RVivoLiverRepeat - isoniazid.Middle.4day	Isoniazid	M		4d	-0.0215024	-0.194757		0.2245	-0.184491	-0.170284	0.135498	0.446112	-0.0763179	-0.0543987	0.0773419		0.032564	-0.204141						0.0944556		-0.202529	-0.0641405	0.0401999	0.0112841				-0.331983		-0.0731414		-0.260761					0.110185	0.308547	-0.0269813
TG-GATES	Rat	Liver	vivo	repeat	TG-RVivoLiverRepeat - clomipramine.Middle.29day	Clomipramine	M		29d	-0.178032	-0.194602		-0.0905479	0.341802	-0.12719	0.156156	0.200868	-0.125002	0.00586249	0.135435		0.0451146	-0.84101						-0.0357317		-0.16097	0.0863936	0.275069	-0.0305035				-0.150415		-0.263139		0.490761					-0.120563	0.276096	0.0178464
TG-GATES	Rat	Liver	vitro	bolus	TG-Rvitro PRH - phorone.Low.24hr	Phorone	L		24h	0.0215292	-0.194484		0.0302665	-0.0485797	-0.064609	0.0200666	0.0635976	0.0379792	-0.0613647	-0.0124956	0.109813	0.144166	-0.117548	0.141356	0.20134			0.0540562	-0.0594116	0.0256679	-0.0126623	0.236342	-0.174528	-0.0574521				0.0814156		-0.0221942		-0.246381				0.0980304	0.115913	-0.0204579	-0.034266
TG-GATES	Rat	Liver	vivo	repeat	TG-RVivoLiverRepeat - gentamicin.High.15day	Gentamicin	H		15d	0.0967959	-0.193549		0.0332905	0.0498159	-0.472342	0.154311	0.27974	0.0557553	-0.638846	-0.227207		-0.183862	0.260235						0.188088		0.0932271	0.102226	-0.194114	-0.232921				-0.74662		-0.195588		0.14324					0.280239	0.247511	-0.0480996
TG-GATES	Rat	Liver	vivo	bolus	TG-RVivoLiverSingle - cyclosporine A.Low.9hr	Cyclosporine A	L		9h	0.0365984	-0.193535		0.347408	0.0539156	-0.108861	0.116033	-0.50748	-0.13052	0.153767	-0.133532		-0.164448	-0.313598						-0.0918854		-0.158336	-0.0232399	0.0426095	-0.13145				0.279339		0.0260002		-0.181565					0.12307	0.0325494	-0.0141817
TG-GATES	Rat	Liver	vivo	bolus	TG-RVivoLiverSingle - fenofibrate.High.6hr	Fenofibrate	H		6h	-0.245823	-0.193342		-0.392299	0.657351	-0.51265	-0.1427	-0.0006057	-0.202378	-0.115278	-0.174326		1.99813	0.0865281						0.0489365		-1.35629	0.0102618	0.275347	0.354171				0.306237		-0.150575		1.0699					-0.0282591	0.10311	-0.0276319
TG-GATES	Rat	Liver	vivo	bolus	TG-RVivoLiverSingle - hydroxyzine.Middle.6hr	Hydroxyzine	M		6h	-0.121712	-0.193253		0.101541	0.301252	0.140158	-0.118463	0.188733	0.0555763	-0.0548312	-0.120121		-0.148605	0.00285061						0.0888122		0.911394	0.0679341	-0.127986	-0.0101739				0.89194		-0.0279383		0.441025					-0.239996	0.118616	0.00617517
TG-GATES	Rat	Liver	vivo	repeat	TG-RVivoLiverRepeat - meloxicam.High.15day	Meloxicam	H		15d	0.0143094	-0.192904		0.160793	0.304454	-0.465905	0.158561	1.02743	0.0883247	0.270835	0.302148		0.20076	-0.487727						0.036137		1.20475	0.0909758	0.0536874	0.0650917				-1.12077		0.405086		0.911696					0.0508229	0.0432103	-0.0364916
TG-GATES	Rat	Liver	vivo	bolus	TG-RVivoLiverSingle - azathioprine.High.3hr	Azathioprine	H		3h	0.0391473	-0.192591		-0.326023	-0.0251472	-0.416189	-0.00904199	-0.262362	0.0517225	0.19084	-0.0122862		0.0726016	0.612349						-0.0913228		0.246537	0.211236	-0.0689701	-0.0275066				-0.62947		-0.131215		-0.079335					0.160834	-0.22773	-0.0231839
TG-GATES	Rat	Liver	vitro	bolus	TG-Rvitro PRH - tunicamycin.Low.2hr	Tunicamycin	L		2h	0.102106	-0.192468		0.116308	0.141595	-0.329783	-0.0495179	0.0328644	-0.0215737	0.0720859	-0.318231	0.270216	-0.0456592	0.118317	0.0369943	0.0334074			-0.0495794	0.00948423	0.0539611	0.0005475	-0.162134	-0.405074	-0.00236096				0.061527		0.169294		0.0178053				-0.0734976	0.0850654	0.0948343	-0.0194794
TG-GATES	Rat	Liver	vivo	repeat	TG-RVivoLiverRepeat - mefenamic acid.High.15day	Mefenamic acid	H		15d	-0.0882589	-0.192448		-0.647131	0.332108	0.0116947	-0.0335467	1.19744	0.0633537	-0.0360327	0.275091		-0.187199	-0.27665						-0.174577		-0.212522	0.161832	0.0760969	-0.139575				-0.403917		0.0753534		1.16155					-0.0324958	-0.121534	-0.0293652
TG-GATES	Human	Liver	vitro	bolus	TG-HVitro PHH - bromobenzene.Middle.2hr	Bromobenzene	M		2h	-0.094715	-0.192403	0.046952	-0.0320896	-0.103695	-0.0729749	0.0682015	-0.0625767	0.0147716	0.0464638	-0.0294116	-0.0729539		0.0496053	0.199724	-0.00202632	0.0966274	-0.159915	-0.0619724	-0.108938	-0.115517	0.14532	0.0491973	-0.0289384		-0.0356035	-0.130249	0.0518505	0.0259009	0.0444392	0.060578	-0.132107	0.113189	0.0307748	0.0643234	0.00303881	0.0448886	-0.0233417		-0.07774
TG-GATES	Human	Liver	vitro	bolus	TG-HVitro PHH - iproniazid.High.8hr	Iproniazid	H		8h	-0.149993	-0.192384	-0.190938	-0.121636	-0.0692732	0.0339131	-0.4528	-0.0639329	0.063677	-0.252564	-0.0862424	0.0630343		-0.0863174	0.141323	0.00624675	-0.0980679	0.0848177	0.053474	0.0690118	-0.00144237	0.379478	0.00615657	0.0446919		0.115777	-0.106958	-0.290624	-0.0847747	-0.0593419	-0.0416034	-0.141288	-0.235451	0.241217	0.00675889	-0.114798	-0.0310669	0.0130158		0.0663398
TG-GATES	Rat	Liver	vivo	bolus	TG-RVivoLiverSingle - naproxen.High.9hr	Naproxen	H		9h	0.0714462	-0.192313		-0.494593	-0.116643	-0.0502888	0.032127	0.342764	-0.135018	0.176912	-0.110165		0.407707	-0.31621						-0.024519		-0.40525	0.0210742	-0.0976922	0.0200522				-0.519133		-0.543798		-0.462643					0.0119243	-0.0764782	-0.0277349
TG-GATES	Rat	Liver	vivo	repeat	TG-RVivoLiverRepeat - benziodarone.Low.15day	Benziodarone	L		15d	-0.131551	-0.192302		-0.369763	-0.0555816	-0.190121	0.0620809	0.707544	0.0164813	0.0754747	-0.0450404		0.331126	-0.314617						0.144582		0.129724	0.0633112	-0.197431	-0.129182				-0.680559		0.0834296		0.751266					0.240124	0.238311	0.0271852
TG-GATES	Rat	Liver	vivo	repeat	TG-RVivoLiverRepeat - indomethacin.Low.8day	Indomethacin	L		8d	0.021625	-0.19223		0.0282447	0.175247	-0.0773761	0.187735	-0.0400895	0.128272	-0.405689	-0.284939		-0.00373732	-0.318603						-0.0612574		0.159973	0.0829026	-0.257903	-0.070724				-0.65881		0.144779		-0.23865					0.174617	0.0633373	0.0243695
TG-GATES	Rat	Liver	vivo	repeat	TG-RVivoLiverRepeat - ethanol.Middle.29day	Ethanol	M		29d	0.034643	-0.192216		-0.146833	0.0666018	0.14809	0.253028	0.413803	-0.114114	0.020801	-0.0154472		0.143824	-0.581324						0.118801		-0.201009	0.00488062	-0.249675	-0.0764868				-0.346552		-0.201978		-0.953361					0.0810986	-0.0945819	-0.0156572
TG-GATES	Rat	Kidney	vivo	bolus	TG-RVivoKidneySingle - enalapril.High.9hr	Enalapril	H		9h	0.306051	-0.19191	0.21	2.94932	0.460718	0.784779	0.0968751	-0.215859	0.075868	0.168561	-0.0926267	0.0715134	0.568508	-0.899047		-0.209845			0.0194643	0.0539424	0.30831	-0.192745	-0.114873	-0.0790545	-0.205055				1.18117		0.104086		0.102753				0.061125	0.318458	-0.581052	0.0784878
TG-GATES	Rat	Liver	vitro	bolus	TG-Rvitro PRH - valproic acid.High.2hr	Valproic acid	H		2h	0.1031	-0.191701		-0.510703	-0.202177	-0.101005	0.0716209	-0.195717	-0.0729634	0.0536275	-0.0554679	0.0825763	-0.0609155	0.116474	-0.125757	0.157697			0.66463	-0.0710846	-0.465111	0.439952	0.0679371	0.185013	0.00655647				0.000356702		0.126432		0.159667				-0.30626	0.108576	0.0278966	-0.00230178
TG-GATES	Rat	Liver	vivo	repeat	TG-RVivoLiverRepeat - tannic acid.Middle.29day	Tannic acid	M		29d	-0.0223218	-0.191637		0.169068	0.0576168	-0.356464	0.0842545	-0.516006	-0.053967	0.0571583	0.0111971		-0.20723	-0.403213						0.0359057		0.330076	-0.0395019	0.120809	0.0283947				0.94879		-0.283654		0.470391					0.0759824	0.0687568	-0.0192432
TG-GATES	Rat	Liver	vitro	bolus	TG-Rvitro PRH - phalloidin.Low.24hr	Phalloidin	L		24h	0.0404556	-0.190793		-2.89288	-0.675357	-0.729065	0.0297622	-0.608685	-0.0599144	-0.0697655	-0.101157	0.282397	-0.418754	0.0939368	-0.0956673	0.118913			0.156317	-0.220717	0.195939	-0.709616	-0.0458772	0.163503	0.34413				0.11058		-1.37855		-2.69009				0.064427	-0.0888931	-0.365331	-0.0612439
TG-GATES	Rat	Liver	vivo	bolus	TG-RVivoLiverSingle - methapyrilene.Middle.9hr	Methapyrilene	M		9h	0.318521	-0.190538		0.547575	0.0512166	0.0495336	0.0902077	0.445026	-0.0198977	-0.309194	-0.1175		-0.0688294	0.0692734						0.0400683		-0.00549929	0.112178	-0.10042	0.0378625				-0.105287		-0.111386		0.372762					0.0893589	0.0249302	0.0215965
TG-GATES	Rat	Liver	vivo	bolus	TG-RVivoLiverSingle - enalapril.Low.3hr	Enalapril	L		3h	-0.0916558	-0.190441		-0.107471	-0.295509	-0.252296	-0.0230585	-0.2778	-0.0878696	0.0423888	-0.0484764		0.0191177	-0.202239						-0.0104088		0.0413141	0.120058	0.00144665	-0.037826				-0.365385		-0.210307		0.0968873					0.216176	0.16355	-0.00124433
TG-GATES	Human	Liver	vitro	bolus	TG-HVitro PHH - terbinafine.High.24hr	Terbinafine	H		24h	-0.167202	-0.190185	0.0395832	0.247637	-0.0491948	0.135331	0.100493	-0.00626692	0.226114	0.0373135	-0.113877	0.0220775		0.0535876	0.330242	0.0892336	-0.0513852	-0.0288288	0.129492	-0.0258786	-0.0259294	-0.135622	0.208822	0.0484022		-0.0361941	-0.0462413	-0.293276	0.146534	0.000679731	0.0346085	-0.00713905	-0.0112181	0.129358	-0.0161097	-0.0295345	-0.0607629	-0.0214961		-0.0778805
TG-GATES	Rat	Liver	vitro	bolus	TG-Rvitro PRH - phenylanthranilic acid.Middle.24hr	Phenylanthranilic acid	M		24h	0.0638857	-0.190171		-0.0497638	-0.0267493	-0.114072	0.237897	0.196606	0.00524664	0.0307845	0.0266191	-0.0482442	0.0287566	-0.0610129	-0.0483235	0.0811723			0.124469	-0.0215884	-0.0255254	-0.0795746	-0.00916723	0.28816	-0.0329942				0.0684979		-0.176626		0.0866258				0.181632	0.105066	-0.0848304	0.0664862
TG-GATES	Rat	Liver	vivo	repeat	TG-RVivoLiverRepeat - methylene dianiline.High.29day	Methylene dianiline	H		29d	-0.370194	-0.189869		-1.57814	4.82266	0.409043	0.193279	-1.40268	0.504738	0.0283448	0.103239		-0.802985	0.0691094						0.217715		0.683123	-0.18011	0.0907482	0.166992				-2.86758		-3.99382		3.19078					-0.0696822	-1.18554	-0.0800538
TG-GATES	Rat	Liver	vivo	repeat	TG-RVivoLiverRepeat - ethanol.High.15day	Ethanol	H		15d	-0.179512	-0.189804		-0.353322	0.029944	-0.220555	0.0789377	0.64215	0.056642	-0.0951703	0.0683724		0.485732	-0.332766						-0.0797802		-0.270033	0.0674249	-0.0412068	-0.0491715				0.434873		0.0878972		0.547589					0.21631	-0.190617	-0.0384425
TG-GATES	Rat	Liver	vivo	bolus	TG-RVivoLiverSingle - famotidine.Middle.24hr	Famotidine	M		24h	0.0551515	-0.189761		0.0297531	0.246066	0.167573	0.0551298	0.299094	-0.0462067	-0.000459393	-0.147154		0.00967044	-0.121883						0.0720648		-0.156227	-0.0926838	0.142381	0.084703				-0.163583		-0.240497		0.473432					0.0400075	-0.0610131	0.0314851
TG-GATES	Rat	Liver	vivo	bolus	TG-RVivoLiverSingle - sulindac.Low.24hr	Sulindac	L		24h	-0.100946	-0.189601		-0.105671	0.0216811	-0.477565	-0.0546842	-0.141733	-0.0754381	-0.191613	0.0975247		-0.208931	-0.382398						0.118301		0.0430689	0.117968	-0.128606	-0.00153423				0.0149896		0.0241969		-0.443729					0.136143	-0.157212	0.000380077
TG-GATES	Rat	Liver	vivo	repeat	TG-RVivoLiverRepeat - ethinylestradiol.Low.8day	Ethinylestradiol	L		8d	-0.0514118	-0.189361		-0.088551	1.23183	-0.00515662	-0.287373	-0.250738	0.114747	-0.14225	0.1461		-0.0533691	-0.295523						-0.0263904		0.166375	-0.0368358	0.870554	0.045579				-1.35929		-0.712132		0.709138					0.115875	-0.335627	0.0913138
PREDICT-IV	Human	Kidney	vitro	repeat	HVitroPIV RPTEC - ADEFVR-NORM_LD14_LFC	Adefovir dipivoxil	L		14d	-0.082156	-0.189145	0.082474	0.0676117	-0.177992	-0.324881	-0.0801876	0.0968762	-0.214385	0.139698	-0.199566	-0.0210349	0.0690259	0.685003	0.0236731	0.029764	-0.265615	-0.0935204	-0.104932	0.0836616	0.0991186	-0.0264635	0.036816	0.037809	-0.116194	-0.132051	0.248747	0.105952	0.238621	0.134754	-0.25332	-0.175299	-0.0872925	0.503836	-0.0288069	0.0573389	-0.0158055	0.108051	-0.105568	0.0315503
TG-GATES	Rat	Liver	vivo	repeat	TG-RVivoLiverRepeat - naproxen.High.8day	Naproxen	H		8d	-0.241801	-0.189133		-1.30734	0.187272	-0.186778	-0.0310996	0.0984836	-0.0686627	-0.30049	0.411635		-0.24201	-0.456002						0.0290582		0.791497	0.0748591	0.150766	-0.203503				-2.86764		-0.26732		0.562681					0.191314	-0.375354	-0.10524
TG-GATES	Rat	Liver	vivo	bolus	TG-RVivoLiverSingle - bucetin.High.6hr	Bucetin	H		6h	-0.113862	-0.189031		-0.574657	0.254415	-0.0803751	0.155565	-0.459665	-0.107098	-0.103102	-0.108128		0.181675	-1.08204						0.0325865		0.510919	-0.191138	0.1006	0.0317196				0.00202914		-0.434836		-0.270326					0.0953481	-0.222425	-0.021688
PREDICT-IV	Rat	Liver	vitro	bolus	PIV Rvitro Repeat PRH - METFMN_LD1_LFC	Metformin	L		1d	0.1748	-0.188943	0.0391656	0.226786	-0.12183	0.00310226	0.108889	0.150799	-0.138683	-0.213292		0.0193295	-0.0298592	-0.17519	0.164417	-0.00477269	0.0349821	0.0599227	0.0185472	0.319406	-0.0230509	-0.0953538	-0.0278384	-0.107137	-0.0709814	0.0650389	0.0398554	0.101331	-0.0683205		0.0686262	0.205405	-0.216359	0.0298669		-0.121966	-0.289122	-0.0309224	-0.146851	-0.062856
TG-GATES	Rat	Liver	vivo	repeat	TG-RVivoLiverRepeat - ethanol.Middle.8day	Ethanol	M		8d	-0.142154	-0.188931		0.36285	0.0377755	-0.428707	-0.109112	0.456258	-0.00335128	0.0791955	0.109059		0.0375005	-0.0955276						0.0778287		-0.809038	0.218154	-0.32366	-0.156787				-0.354803		0.382379		-0.286897					-0.0253578	-0.169763	0.0775993
TG-GATES	Rat	Liver	vivo	bolus	TG-RVivoLiverSingle - thioacetamide.Middle.9hr	Thioacetamide	M		9h	-0.303591	-0.18873		0.474912	-0.166979	0.121601	0.0553899	0.135046	0.161547	-0.0651356	-0.201666		-0.224959	-1.00402						0.00685688		-0.0576722	-0.1349	-0.0441007	0.0499406				0.883549		-0.0799651		0.0385358					-0.0474971	-0.227132	0.00136318
TG-GATES	Human	Liver	vitro	bolus	TG-HVitro PHH - acetaminophen.High.24hr	Acetaminophen	H		24h	-0.253004	-0.188376	0.593786	-0.308366	-0.619577	0.565128	0.435598	0.296667	0.469972	-0.0952975	0.110422	0.605626		-1.57567	0.101732	0.112359	-0.241771	0.597808	0.189527	0.235596	1.49524	1.26977	0.465324	0.0801028		-0.24797	-0.121591	-0.159217	0.582292	0.132485	0.135505	-0.259642	-0.9473	-0.0124373	0.10872	0.476602	0.635619	0.114546		-0.041855
TG-GATES	Rat	Liver	vivo	repeat	TG-RVivoLiverRepeat - disopyramide.Low.29day	Disopyramide	L		29d	-0.0871117	-0.188062		-0.184857	-0.0710601	0.222845	-0.0208654	-0.413746	0.0956562	-0.535385	-0.190193		0.186464	0.146263						0.268207		-0.571229	0.0231048	0.085973	0.225313				-0.109391		-0.122294		-0.614008					-0.126164	0.16989	0.072959
TG-GATES	Rat	Liver	vivo	bolus	TG-RVivoLiverSingle - rifampicin.Middle.9hr	Rifampicin	M		9h	-0.169128	-0.188046		0.0539327	0.0137273	-0.226224	0.0397937	0.100439	0.0408101	-0.192275	-0.296393		0.104124	0.0996113						0.120889		0.414154	0.0261874	0.0137688	0.0195342				0.573405		-0.100815		0.501787					-0.094771	-0.34912	0.003978
TG-GATES	Rat	Liver	vivo	repeat	TG-RVivoLiverRepeat - penicillamine.Middle.4day	Penicillamine	M		4d	0.123257	-0.187794		0.157248	-0.0544239	-0.308148	0.224327	0.0747266	-0.0928707	0.0589304	-0.104628		0.120399	0.174623						-0.14156		0.110713	0.0464977	0.107878	-0.00578744				0.275687		-0.168872		0.325797					0.217763	-0.212943	-0.0153273
TG-GATES	Human	Liver	vitro	bolus	TG-HVitro PHH - hydroxyzine.High.24hr	Hydroxyzine	H		24h	0.10859	-0.187699	0.0277563	0.469993	-0.0417652	-0.0398333	0.114206	0.440469	0.271145	0.0139507	-0.102763	-0.17345		0.202158	-0.13391	0.0502089	-0.0135957	-0.147446	0.163683	0.57756	0.224694	-0.600349	-0.0153503	-0.0192115		-0.0925831	-0.134279	-0.264637	0.207772	-0.0405442	0.0116411	-0.378039	-0.636596	-0.0144661	0.0381186	-0.0796221	0.195162	0.230158		0.0642826
TG-GATES	Rat	Liver	vivo	repeat	TG-RVivoLiverRepeat - carbon tetrachloride.Middle.8day	Carbon tetrachloride	M		8d	-0.136549	-0.187483		-0.142882	0.604567	0.109932	0.276371	0.0777364	0.055804	0.327885	0.0879119		0.664491	-0.0565918						0.0518425		-0.0251692	-0.0475011	0.00706269	0.0372714				-0.726994		-0.161315		0.96472					-0.0286913	0.00526165	0.0113301
TG-GATES	Rat	Kidney	vivo	repeat	TG-RVivoKidneyRepeat - bucetin.High.29day	Bucetin	H		29d	-0.00374673	-0.187189	0.126479	0.0232762	0.0886104	0.340426	0.0684312	0.0785205	0.0826213	-0.209718	0.0236419	0.258716	0.0329765	-0.0546349		-0.168736			-0.0734137	-0.144307	0.00525306	0.289043	0.0713372	0.0184177	-0.205903				0.062592		0.0248471		0.041252				-0.0139455	-0.299454	0.0331351	0.0993525
TG-GATES	Rat	Liver	vivo	bolus	TG-RVivoLiverSingle - valproic acid.Middle.3hr	Valproic acid	M		3h	-0.108149	-0.187177		-0.0944367	-0.161584	-0.26596	-0.00181784	0.0204311	-0.183299	-0.0938752	0.137139		0.262165	-0.0151736						-0.0225487		-0.115368	-0.0528954	0.196354	0.0105526				0.534713		-0.193092		-0.350237					0.00747496	-0.100691	0.0106733
TG-GATES	Rat	Liver	vivo	repeat	TG-RVivoLiverRepeat - aspirin.Middle.8day	Aspirin	M		8d	-0.0114019	-0.187123		-0.4561	-0.0224517	-0.248844	0.073007	-0.49633	0.0941328	0.248698	-0.0408236		0.210148	0.087354						-0.0725906		0.325045	0.031051	-0.0597216	-0.0227247				0.422569		-0.105569		0.380059					0.117333	-0.0303946	-0.00719387
TG-GATES	Rat	Liver	vitro	bolus	TG-Rvitro PRH - bucetin.Middle.24hr	Bucetin	M		24h	0.0394412	-0.187004		-0.130703	0.0611896	-0.078994	0.113489	-0.129938	0.0480266	-0.191615	0.0261515	0.0618683	-0.148271	0.104782	0.179144	0.0488432			0.0266195	0.0260908	0.00845604	-0.0247856	-0.00458511	-0.0967604	0.0977317				-0.200371		-0.512587		-0.120353				-0.00308966	0.0936763	-0.0338846	0.0126036
TG-GATES	Rat	Liver	vitro	bolus	TG-Rvitro PRH - chlorpropamide.Middle.24hr	Chlorpropamide	M		24h	0.0297688	-0.186905		-0.0974416	-0.0265592	-0.0957168	-0.0725473	0.192679	0.0079655	-0.228831	-0.00884395	0.0332266	0.100697	0.170861	-0.0402376	0.174782			-0.0467279	0.037832	0.0718273	0.033595	-0.0381747	0.0281165	0.108394				0.0377822		-0.00822398		-0.385609				0.134594	-0.0855338	0.116994	0.0082752
TG-GATES	Human	Liver	vitro	bolus	TG-HVitro PHH - ethionine.Low.24hr	Ethionine	L		24h	-0.255461	-0.186893	0.0162309	0.117255	-0.279022	0.162631	-0.231114	-0.282094	0.0214262	0.0698932	-0.239007	-0.0850482		-0.589955	-0.125718	-0.16779	-0.104126	0.504402	-0.0143204	-0.186198	-0.116444	0.813399	-0.186188	-0.243708		-0.155792	0.102035	-0.237679	-0.100758	0.0765125	-0.123941	0.325784	-0.12683	-0.00303475	-0.0448703	0.207991	0.571861	-0.181237		-0.0232958
TG-GATES	Rat	Liver	vivo	repeat	TG-RVivoLiverRepeat - ethinylestradiol.Middle.8day	Ethinylestradiol	M		8d	0.000597181	-0.186658		0.114648	1.69368	0.14918	-0.245324	-0.430271	0.128713	-0.0613372	0.184593		0.254453	0.175506						0.0361138		0.31219	0.0391018	1.27166	0.0116379				-2.55915		-2.08974		0.594259					0.0523785	-0.46762	0.110065
TG-GATES	Rat	Liver	vitro	bolus	TG-Rvitro PRH - enalapril.High.8hr	Enalapril	H		8h	-0.0928511	-0.186633		-0.888268	-0.624057	-1.14913	0.0460367	-0.267764	-0.0471497	-0.133143	0.0779004	-0.17781	-0.0959978	0.0927371	-0.0189531	0.180366			0.0180578	0.380829	0.00547107	-0.847093	0.0848628	-0.047678	-0.0537455				0.616681		0.430625		0.234667				-0.140178	-0.533657	0.0919368	0.0913929
TG-GATES	Rat	Liver	vivo	repeat	TG-RVivoLiverRepeat - diclofenac.High.8day	Diclofenac	H		8d	-0.0450812	-0.186605		0.305714	-0.0833887	-0.14971	0.174107	0.0422971	-0.01135	-0.266184	-0.0541947		0.0117714	-0.501126						-0.0112132		-0.255027	-0.0281741	-0.189644	0.178596				0.30188		0.319687		-0.342528					0.0306484	-0.228301	-0.0379495
TG-GATES	Rat	Liver	vitro	bolus	TG-Rvitro PRH - ethambutol.High.8hr	Ethambutol	H		8h	0.293517	-0.186371		0.294814	-0.0530427	-0.560241	-0.0498508	-0.409868	0.232911	0.0836266	-0.147497	0.452628	0.113953	-0.297696	0.0599485	0.275344			-0.535955	-0.244841	0.895174	-0.069945	0.0698991	-0.785441	-0.224599				0.161566		-0.292565		-0.864458				0.151982	0.156548	-0.119218	0.00239927
TG-GATES	Rat	Liver	vivo	bolus	TG-RVivoLiverSingle - galactosamine.Low.9hr	Galactosamine	L		9h	0.112979	-0.186308		-0.170252	0.00368525	0.0909451	-0.0117876	0.325381	-0.023333	0.392874	0.073591		-0.147094	-0.726132						0.171736		-0.240453	0.26255	-0.00115419	0.163231				-0.0918465		0.0391714		0.211879					0.120492	-0.422895	0.0239924
TG-GATES	Rat	Liver	vivo	bolus	TG-RVivoLiverSingle - cyclosporine A.Low.3hr	Cyclosporine A	L		3h	0.129458	-0.185816		0.250559	0.0670021	-0.45003	0.250296	0.103357	-0.211359	0.388158	-0.125232		-0.33304	0.444883						-0.166409		0.786693	0.00637523	0.00371986	-0.142435				1.43075		0.00161292		-0.635411					0.328097	0.410419	-0.0199658
TG-GATES	Rat	Liver	vivo	bolus	TG-RVivoLiverSingle - famotidine.High.3hr	Famotidine	H		3h	0.0526796	-0.185771		0.405473	0.244214	-0.537043	-0.0814832	-0.829347	-0.0806079	-0.187613	-0.0445742		-0.138774	0.103191						0.00782499		0.361038	0.119925	-0.0734211	0.0337059				0.654063		-0.149836		0.613229					0.109579	0.810346	-0.0131538
TG-GATES	Rat	Liver	vivo	repeat	TG-RVivoLiverRepeat - bendazac.Low.8day	Bendazac	L		8d	-0.0231795	-0.185589		0.0122265	0.224513	-0.233796	0.160317	0.382943	0.0341412	-0.0548987	-0.024951		-0.259148	-0.0470603						-0.110545		0.33122	0.197638	-0.122238	0.0387201				-0.877409		0.230901		0.859632					-0.0477944	-0.93189	-0.025463
TG-GATES	Human	Liver	vitro	bolus	TG-HVitro PHH - haloperidol.High.8hr	Haloperidol	H		8h	-0.031445	-0.185439	-0.133568	0.302262	-0.0853793	0.0479708	-0.0828084	0.0971728	0.17145	0.0197422	0.00390032	-0.0448672		-0.0114794	-0.108754	-0.0111546	-0.165382	-0.063641	0.0134204	0.104589	-0.0314409	0.143239	-0.256024	0.030581		-0.029445	0.0205819	-0.00218274	0.0713934	0.0582704	0.0363965	-0.0856474	-0.0373892	-0.0441371	-0.050105	-0.132277	0.0127339	0.0231251		0.0741424
TG-GATES	Rat	Kidney	vivo	repeat	TG-RVivoKidneyRepeat - ethionine.Middle.15day	Ethionine	M		15d	0.0154067	-0.18543	0.0408421	0.00528255	0.133406	-0.290932	0.0975898	0.0875339	0.026415	-0.0803969	0.0611709	0.219656	-0.095374	-0.315562		-0.00883838			0.123552	0.0636605	-0.102657	-0.124851	0.160818	-0.0398926	-0.111868				-0.358736		0.0872739		-0.0634729				0.00648859	0.234086	0.169354	-0.390001
TG-GATES	Rat	Liver	vivo	repeat	TG-RVivoLiverRepeat - isoniazid.High.4day	Isoniazid	H		4d	-0.0440597	-0.185154		0.134884	-0.261179	-0.278424	0.133182	0.643094	-0.113145	-0.364506	-0.149928		-0.204437	0.267211						0.134749		0.00177121	-0.110786	-0.111562	-0.00443387				-1.06036		0.121735		-1.35062					0.195317	-0.0188187	-0.0240318
TG-GATES	Rat	Liver	vivo	bolus	TG-RVivoLiverSingle - coumarin.Low.6hr	Coumarin	L		6h	0.194312	-0.184891		0.0502716	0.177231	0.287404	0.0156841	-0.75601	0.0948341	-0.131306	-0.220004		-0.214504	0.681519						-0.11415		-0.337562	0.15681	0.13269	-0.0232713				0.336281		-0.222541		-0.151402					0.060644	-0.00347602	0.0056412
TG-GATES	Rat	Liver	vitro	bolus	TG-Rvitro PRH - nimesulide.High.24hr	Nimesulide	H		24h	0.207916	-0.18489		-0.677297	-0.83438	-0.733546	-0.165794	-0.409357	-0.387018	-0.313281	-0.0412128	-0.0861855	0.637273	-0.166238	0.14771	-0.00300853			-0.0337799	0.0790225	0.513095	-1.2297	0.346631	-0.453023	-0.331936				-0.305369		-1.75348		-2.95415				-0.452376	-0.217891	-0.410254	0.0264639
TG-GATES	Rat	Liver	vitro	bolus	TG-Rvitro PRH - captopril.Middle.8hr	Captopril	M		8h	-0.0116069	-0.184596		0.211514	0.0966939	-0.501806	-0.0860519	-0.267002	0.00506472	-0.0397505	-0.0261875	-0.0285622	0.0314338	0.411271	-0.0671679	0.0938623			0.0472928	-0.19222	-0.116218	-0.281593	0.0761514	-0.184948	0.147234				0.565419		0.00539167		0.138086				-0.147106	0.148816	0.244064	-0.022373
TG-GATES	Rat	Liver	vivo	repeat	TG-RVivoLiverRepeat - penicillamine.High.29day	Penicillamine	H		29d	0.117176	-0.184526		-0.653026	0.140887	0.0724382	-0.233281	0.762165	0.215356	0.396979	-0.0545263		-0.0963641	-0.520641						-0.133922		0.200055	-0.0446809	0.0755422	0.16837				-1.79262		-0.128847		1.61755					-0.0767919	0.0670364	-0.0565361
TG-GATES	Rat	Liver	vivo	bolus	TG-RVivoLiverSingle - dexamethasone.Middle.3hr	Dexamethasone	M		3h	0.0322222	-0.184525		-0.0698479	-0.30777	-0.697962	-0.251233	-0.242142	-0.0710853	0.249366	0.0185713		-0.198458	0.255808						0.277796		-0.352097	-0.00590978	-0.593073	-0.12404				-0.198636		-0.43755		0.134715					-0.0878388	-0.653262	-0.00816623
TG-GATES	Rat	Liver	vivo	bolus	TG-RVivoLiverSingle - cycloheximide.Low.24hr	Cycloheximide	L		24h	-0.453482	-0.184487		0.0570282	0.0459011	-0.274139	-0.117109	-0.512062	-0.0867002	-1.57913	-0.0792358		0.313403	0.372843						-0.0252124		-0.640162	-0.113837	0.0568329	-0.171385				-0.44857		0.532963		0.857157					0.0127104	-0.917829	-0.0394996
TG-GATES	Rat	Liver	vivo	bolus	TG-RVivoLiverSingle - pemoline.High.9hr	Pemoline	H		9h	-0.0389444	-0.184308		-0.250915	-0.0847076	0.0952513	0.058778	-0.421141	-0.0664094	-0.248426	0.146857		0.050679	-0.0121726						0.144894		0.171261	0.127386	0.413445	0.0301069				0.657775		-0.371625		-0.320429					0.00311931	0.135882	0.0301286
TG-GATES	Rat	Liver	vivo	bolus	TG-RVivoLiverSingle - propranolol.Middle.6hr	Propranolol	M		6h	0.279231	-0.184186		-0.0606578	0.0570678	0.642798	-0.0468982	-0.235057	0.0658918	0.0604246	-0.136098		-0.122478	-0.198603						-0.0171796		0.36821	0.0111474	0.135078	0.204869				-0.693752		0.132354		-0.397014					0.206006	0.0273314	-0.00963726
TG-GATES	Rat	Liver	vitro	bolus	TG-Rvitro PRH - perhexiline.High.8hr	Perhexiline	H		8h	0.0465358	-0.183957		0.214265	-0.379988	-0.0645312	0.185243	-0.465134	-0.276885	0.0925321	-0.0819285	0.047327	-0.14358	-0.0652124	-0.0126254	-0.0165888			-0.0756734	-0.0252038	0.401802	-0.259893	0.00403363	-0.0334496	-0.0111092				-0.0443418		0.115299		-0.433933				-0.14147	-0.0188703	-0.0176896	0.0129805
TG-GATES	Rat	Liver	vivo	bolus	TG-RVivoLiverSingle - imatinib, methanesulfonate salt.Low.3hr	Imatinib	L		3h	-0.123467	-0.183353		0.0636629	0.086089	-0.293015	-0.0145306	-0.344723	0.00627445	-0.403395	0.0243767		-0.112773	0.309966						-0.010584		0.139119	0.100868	-0.180332	-0.0239691				0.16039		-0.348323		-0.0708405					-0.0164415	0.11969	-0.0331974
TG-GATES	Rat	Liver	vivo	repeat	TG-RVivoLiverRepeat - phenylanthranilic acid.High.4day	Phenylanthranilic acid	H		4d	0.133503	-0.183265		-0.32779	1.53177	0.280925	0.0563059	0.375296	-0.0443028	-0.32571	0.213757		1.17463	-0.283271						-0.167921		-0.215767	0.0920591	0.271576	-0.22426				-1.04832		-0.650715		2.74655					0.109854	-0.347992	-0.117744
TG-GATES	Rat	Kidney	vivo	repeat	TG-RVivoKidneyRepeat - thioacetamide.High.15day	Thioacetamide	H		15d	0.241555	-0.183209	0.260491	3.518	0.245101	0.366618	0.397631	-0.323249	0.330342	0.153843	-0.574655	0.123478	0.111319	0.618525		-0.480862			0.101911	-0.218453	0.301159	-0.277645	0.248648	-0.0551805	-0.418158				0.381698		0.146694		0.502086				-0.207252	-0.00131811	0.586362	0.577747
TG-GATES	Rat	Liver	vivo	bolus	TG-RVivoLiverSingle - promethazine.Low.9hr	Promethazine	L		9h	0.042932	-0.18315		0.00993302	-0.00699231	0.146036	0.00104416	-0.970829	-0.0493173	-0.0647182	-0.0357677		0.141996	0.0754024						0.0203689		0.719191	-0.0381265	-0.0852093	-0.0842737				-0.179539		-0.265319		-0.0735071					0.178146	0.114631	0.00727006
TG-GATES	Rat	Liver	vivo	bolus	TG-RVivoLiverSingle - propranolol.High.6hr	Propranolol	H		6h	0.222793	-0.183105		0.1058	0.167446	0.754111	-0.182132	-0.844235	0.105845	0.311879	-0.181585		-0.123381	-0.140523						-0.0493842		0.22794	0.00592186	-0.138255	0.326677				0.0173831		-0.0767717		-0.734678					0.0896288	0.323544	-0.0364966
TG-GATES	Rat	Liver	vivo	bolus	TG-RVivoLiverSingle - diazepam.Middle.24hr	Diazepam	M		24h	0.0793189	-0.183105		-0.021241	0.19233	0.080489	-0.101027	0.192985	-0.0376411	-0.242602	-0.15336		0.0622278	1.26262						0.0177699		-0.165658	-0.0824094	0.16477	-0.1478				-0.442423		0.22472		0.587814					-0.100259	0.2301	0.0106819
TG-GATES	Rat	Liver	vivo	bolus	TG-RVivoLiverSingle - chlorpropamide.Middle.3hr	Chlorpropamide	M		3h	0.256296	-0.182783		-0.0062226	-0.154361	0.183336	-0.097866	0.305763	-0.0613114	-0.179385	-0.0613463		-0.00334743	0.394345						-0.0252164		0.0611492	-0.0676602	0.131679	0.0142131				0.28526		-0.112198		-0.176053					0.143629	-0.425136	0.0263589
TG-GATES	Rat	Liver	vivo	bolus	TG-RVivoLiverSingle - lomustine.High.6hr	Lomustine	H		6h	0.204289	-0.182736		0.152133	0.11923	-0.0168181	-0.0802753	-0.152698	-0.0989134	0.518229	-0.0323041		0.308954	-0.125052						0.0170012		0.500845	-0.06167	0.202433	0.0661581				-1.08517		-0.332765		0.485611					-0.0286031	-0.0855421	0.0175344
TG-GATES	Rat	Kidney	vivo	bolus	TG-RVivoKidneySingle - ethinylestradiol.Middle.24hr	Ethinylestradiol	M		24h	0.0784662	-0.182714	-0.0229808	0.213473	0.408459	-0.349565	-0.273268	-0.495388	0.183948	-0.178995	-0.0113936	0.00422194	0.249112	0.223189		0.00938277			0.0723717	-0.0221512	0.488846	0.410008	-0.0911862	-0.18894	0.184064				1.60874		0.0887499		-0.35839				0.373736	0.0297163	0.632609	-0.211796
TG-GATES	Rat	Liver	vivo	bolus	TG-RVivoLiverSingle - ethambutol.High.9hr	Ethambutol	H		9h	0.426326	-0.182594		0.264567	0.567499	0.846507	0.210646	-0.864061	0.229467	-0.471329	-0.229718		0.038258	-0.0123463						-0.0358241		0.738064	0.0451258	0.091142	-0.0275434				-0.138949		-0.0638147		0.174272					0.0639066	-0.307611	0.0183245
TG-GATES	Rat	Liver	vitro	bolus	TG-Rvitro PRH - diltiazem.High.24hr	Diltiazem	H		24h	0.773661	-0.182555		-0.799429	-0.435694	-0.555947	-0.314565	-0.380951	-0.122152	0.350455	-0.663948	0.19951	0.873825	-0.822042	-0.0362162	0.295683			-0.289628	0.0477778	1.10628	-0.414481	-0.0808569	-0.392134	-0.339056				0.214663		-0.620815		-4.70229				-0.181907	-0.102983	-0.380797	0.00104412
TG-GATES	Rat	Kidney	vivo	bolus	TG-RVivoKidneySingle - phenacetin.Low.6hr	Phenacetin	L		6h	-0.11118	-0.182387	-0.00775894	-0.193507	-0.0776411	0.0117521	-0.135361	0.177968	0.0342605	-0.179211	-0.113953	-0.00533463	0.213157	0.0210492		0.0569225			-0.0726385	0.150592	0.199133	-0.406753	-0.152774	-0.45732	-0.54812				-1.13693		-0.0118377		0.00649175				-0.189371	0.084486	-0.665453	0.300165
TG-GATES	Rat	Liver	vivo	bolus	TG-RVivoLiverSingle - acetazolamide.Middle.9hr	Acetazolamide	M		9h	-0.363538	-0.182231		0.299291	-0.148605	0.162972	0.465515	-0.280864	-0.0153824	-0.300807	0.0309392		-0.185127	0.0988964						0.123549		0.279513	0.0919763	0.0755299	-0.00375123				-0.636965		-0.621535		-1.0396					0.465247	-0.0530619	-0.0434402
TG-GATES	Rat	Liver	vivo	bolus	TG-RVivoLiverSingle - bucetin.Low.3hr	Bucetin	L		3h	-0.199766	-0.182207		0.0024823	0.0754464	-0.248625	-0.020436	-0.0578427	-0.117032	-0.185219	-0.00566605		0.030482	-0.315561						-0.0350016		0.102318	-0.129892	-0.102924	0.200912				0.57082		0.161633		-0.457165					0.0708755	-0.103272	0.0199693
TG-GATES	Rat	Kidney	vivo	bolus	TG-RVivoKidneySingle - methyltestosterone.High.9hr	Methyltestosterone	H		9h	0.00750336	-0.182132	0.105193	0.329057	-0.00632409	0.0286757	0.105147	-0.299414	0.0446407	0.0638746	-0.103985	-0.0308815	0.0208039	0.259238		0.17309			0.0539928	-0.112191	-0.0310707	0.120205	0.283036	0.0348881	0.0640985				0.0683349		-0.0985145		-0.0810571				0.0344023	-0.20924	0.13988	-0.0278297
TG-GATES	Rat	Liver	vivo	repeat	TG-RVivoLiverRepeat - haloperidol.Middle.8day	Haloperidol	M		8d	-0.0190046	-0.181945		-0.357192	0.0312676	-0.328758	0.0437486	-0.239111	0.018635	0.206223	-0.0650817		-0.040273	-0.142303						0.00178855		0.396391	-0.0388124	0.331994	0.309959				0.567697		0.0485737		1.02281					-0.0239478	0.27629	-0.0245733
TG-GATES	Rat	Liver	vivo	repeat	TG-RVivoLiverRepeat - sulpiride.High.4day	Sulpiride	H		4d	0.0129291	-0.181823		-0.0384075	0.164297	-0.122763	0.057523	-0.276065	-0.0779266	0.427498	-0.033019		-0.462964	0.162041						-0.00274343		-0.02607	-0.0200859	-0.187635	-0.0354833				0.360701		0.105207		-0.497701					0.149789	-0.0109314	0.0241168
TG-GATES	Rat	Liver	vitro	bolus	TG-Rvitro PRH - cycloheximide.High.2hr	Cycloheximide	H		2h	-0.0427842	-0.18158		-0.283484	0.378317	0.210354	-0.0328063	0.120876	-0.193222	-0.0597597	-0.130088	-0.00111829	0.127741	-0.0919134	-0.245417	-0.158257			0.347823	-0.139364	-0.325629	-0.18572	-0.178228	-0.0856161	0.202294				0.0236497		-0.148418		-0.162534				0.246267	0.41591	-0.0070574	-0.0519249
TG-GATES	Rat	Liver	vivo	repeat	TG-RVivoLiverRepeat - lornoxicam.Middle.4day	Lornoxicam	M		4d	-0.0531633	-0.181542		-0.145008	0.2515	-0.39576	0.357291	0.0962087	-0.0286	-0.250695	0.0332213		-0.257171	-0.426102						-0.0167627		0.135308	-0.0237291	0.197625	0.119631				-0.336549		0.402475		0.0611363					0.00258155	-0.493724	0.0199083
TG-GATES	Rat	Liver	vivo	repeat	TG-RVivoLiverRepeat - adapin.Low.15day	Adapin	L		15d	-0.237056	-0.181377		-0.0306884	0.0110894	-0.308825	0.0068731	0.371558	-0.125395	0.102727	0.0479239		-0.0766736	0.188068						-0.0128254		0.13044	-0.0303367	0.0339554	0.035687				0.00677379		-0.0309		-0.237586					0.0836767	-0.12754	0.0134592
TG-GATES	Human	Liver	vitro	bolus	TG-HVitro PHH - haloperidol.Low.2hr	Haloperidol	L		2h	-0.021018	-0.18132	0.0658038	-0.0890578	-0.147828	-0.0592694	-0.166288	-0.0270169	-0.0240728	-0.0161497	0.0670626	0.0537951		-0.0191754	0.105879	-0.0393026	-0.00714872	0.0803835	0.103437	-0.102957	-0.0491416	0.0593042	-0.121351	0.0446935		-0.131946	0.0426996	-0.0186279	-0.0338818	-0.0709461	-0.0638573	-0.0503677	-0.104823	0.0170034	0.132537	-0.0726143	-0.156753	-0.0874005		0.0470595
TG-GATES	Rat	Liver	vivo	bolus	TG-RVivoLiverSingle - enalapril.Middle.6hr	Enalapril	M		6h	-0.21389	-0.181305		-0.135359	-0.112312	-0.798926	0.262359	-0.180901	0.0598783	0.239279	0.0810091		-0.221804	0.317394						-0.155198		-0.0450927	0.0936718	-0.119918	-0.0179149				-0.798858		0.159564		0.494497					-0.0244375	-0.143388	0.00445607
TG-GATES	Rat	Liver	vivo	bolus	TG-RVivoLiverSingle - diclofenac.Middle.6hr	Diclofenac	M		6h	0.109084	-0.180987		0.350645	0.148901	0.117936	-0.0209444	0.0809428	-0.0247864	0.280758	-0.065345		-0.384889	0.213712						-0.197718		-0.240762	-0.113053	-0.00248627	0.169475				-1.12851		-0.165487		-0.421126					-0.112979	0.395756	0.0146497
TG-GATES	Rat	Liver	vivo	bolus	TG-RVivoLiverSingle - meloxicam.Low.24hr	Meloxicam	L		24h	0.0286323	-0.180597		-0.0173798	-0.0152568	-0.0515467	-0.0387201	0.170074	0.0223696	0.102567	-0.260418		0.0253402	-0.22916						0.18559		-0.0329358	-0.0342903	0.102975	-0.200624				0.592143		-0.258074		-0.213873					0.202953	-0.536906	-0.0118088
PREDICT-IV	Human	Kidney	vitro	repeat	HVitroPIV RPTEC - CLODRO_HD14_LFC	Clodronate	H		14d	-0.114311	-0.180437	0.165862	0.0550202	-0.210571	-0.721073	0.0474551	-0.0983721	-0.045913	-0.0637745	-0.659285	0.427114	0.330873	-0.0951824	-0.0270046	0.00772059	-0.184593	0.0177758	-0.0785336	0.0452424	0.638356	-0.337779	-0.0760696	0.235577	0.124978	-0.538967	0.461025	0.0572808	0.0624056	0.166339	0.231956	-0.054811	-0.519453	0.300634	0.211813	-0.160363	0.0393907	0.326512	0.292673	-0.00314329
TG-GATES	Rat	Kidney	vivo	repeat	TG-RVivoKidneyRepeat - doxorubicin.Middle.4day	Doxorubicin	M		4d	0.0783019	-0.18033	-0.0469279	-0.285178	-0.157545	-0.078865	0.080393	0.141849	-0.0156457	0.257272	0.0064673	0.0892798	-0.0778305	-0.344477		0.118695			0.145446	0.180877	-0.00573997	0.204968	0.015238	0.0308369	-0.10464				0.421196		0.0636487		0.0913832				0.00717454	0.102223	-0.167885	0.0616745
carcinoGENOMICS	Human	Kidney	vitro	bolus	CX HVitro RPTEC 6h - TRI vs DMSO	Triclosan (Igarsen)	IC10	0.239	6h	-0.295284	-0.180176	-0.0413656	-1.58621	0.0313234	0.0426559	0.0149193	-1.84724		-0.150216	-0.106564	-0.122832		1.43647	1.5884	0.700393	0.150349	0.0306749	0.232975	-0.0366411	-0.0734148	-0.147303	0.334171	0.377742		-0.31445	-0.201881	0.173989	-0.211292		0.220651	-0.317325	-0.0997839	0.951932	1.09749	-0.260851	-0.0276461	0.0759697	0.0787454	-2.52507
TG-GATES	Rat	Liver	vitro	bolus	TG-Rvitro PRH - methyldopa.Middle.2hr	Methyldopa	M		2h	-0.018419	-0.179899		0.0252888	0.0423455	-0.00668936	-0.00884999	-0.0522714	0.0293175	-0.0976761	-0.0187378	0.00417728	0.0600866	-0.0500806	-0.0250658	0.103456			-0.0386573	0.0241219	0.0891186	-0.154808	0.234808	-0.134727	0.00378222				0.156691		0.0877829		-0.239434				-0.0221725	-0.0229531	-0.0194478	0.0264903
TG-GATES	Human	Liver	vitro	bolus	TG-HVitro PHH - chlormadinone.High.24hr	Chlormadinone	H		24h	0.00592955	-0.179611	0.086338	0.292864	-0.24888	-0.32636	-0.106675	-0.623152	0.328022	0.463488	-0.663067	0.0974732		-1.55164	-0.140113	-0.0635361	0.051121	0.0652559	0.376485	0.216901	0.166823	0.178137	0.228582	0.244944		-0.175981	0.41994	-0.556407	0.124582	0.093061	0.0382979	-0.203908	-1.01235	0.0167609	-0.0564198	0.262361	0.209007	-0.0262473		0.0425609
TG-GATES	Rat	Liver	vitro	bolus	TG-Rvitro PRH - penicillamine.Middle.24hr	Penicillamine	M		24h	0.0204016	-0.179588		-0.343389	-0.265941	-0.279612	-0.160643	-0.0102502	-0.0578178	-0.0410074	0.0251518	-0.219602	0.128499	0.138873	0.0708799	-0.169896			-0.0758103	0.0404953	0.157176	-0.153212	-0.0910137	0.0232645	0.202822				-0.0162338		-0.0949775		0.302139				0.0541506	0.110362	0.106507	0.0639294
carcinoGENOMICS	Rat	Kidney	vitro	bolus	CX RVitro NRK D-Mannitol 72h (10mM)	D-Mannitol	IC10	10000	72h	0.0368307	-0.179521	0.0794822	-0.0208245	-0.00615866	-0.0469269	0.133024	0.069783	-0.00508992	-0.0318014		-0.0118789	0.00980491	-0.015567	-0.0119448			-0.0141006		0.0954241		0.788287	-0.0120415	-0.0624072	0.255404	0.105103		-0.00952289	-0.0171093		-0.00869151	0.0716471	-0.0104137	-0.0304536		0.132202	-0.0601193	0.0314192	-0.0532037	-0.0111764
TG-GATES	Rat	Liver	vivo	bolus	TG-RVivoLiverSingle - puromycin aminonucleoside.Low.3hr	Puromycin	L		3h	0.0285813	-0.179255		-0.47202	-0.155108	0.0154151	0.0596807	-0.000428864	0.0208843	0.159448	0.0163742		-0.17855	0.0993665						-0.046202		-0.230389	-0.101694	0.00569101	-0.0103054				0.940125		0.270592		-0.548452					-0.0950872	-0.263466	-0.00650096
TG-GATES	Rat	Liver	vivo	bolus	TG-RVivoLiverSingle - diltiazem.Low.6hr	Diltiazem	L		6h	0.0445735	-0.179251		0.0914848	0.194374	-0.0354329	0.0163007	0.125537	-0.113091	0.32114	-0.0184094		-0.38327	0.218284						0.0225488		0.0547189	-0.104761	0.0987033	0.035041				0.767956		-0.19794		-0.0626376					0.00519627	-0.0863636	0.0103415
TG-GATES	Human	Liver	vitro	bolus	TG-HVitro PHH - glibenclamide.Middle.24hr	Glibenclamide	M		24h	-0.00720714	-0.17911	0.0556604	0.208085	-0.0415504	-0.0337331	-0.0603103	0.13059	-0.0239038	0.096227	-0.0930038	-0.0139905		0.0858521	0.215365	0.0405941	0.166702	-0.108365	0.0440138	-0.00169511	0.100692	-0.011632	-0.0312042	0.109078		-0.202028	-0.264879	0.0464249	0.144912	0.0974436	0.054269	-0.00504358	-0.0598572	-0.00221468	0.216791	-0.00712732	-0.0351594	0.106553		-0.0112156
TG-GATES	Rat	Liver	vivo	bolus	TG-RVivoLiverSingle - hexachlorobenzene.Low.3hr	Hexachlorobenzene	L		3h	-0.0538776	-0.178888		-0.0570118	-0.15634	-0.243773	-0.190783	-0.223373	0.0166473	0.0393325	-0.139147		-0.106	0.475052						0.15015		0.0783698	0.00829871	0.0811774	0.0307254				1.69291		-0.0803222		-1.01772					0.0451286	0.417475	-0.00317611
TG-GATES	Rat	Liver	vivo	bolus	TG-RVivoLiverSingle - phenobarbital.Middle.3hr	Phenobarbital	M		3h	0.332107	-0.178886		0.43817	0.180071	-0.552829	-0.239373	-0.169954	0.0216771	-0.219073	0.0505424		-0.0289985	0.309669						-0.0286124		0.165842	-0.00758955	-0.0307938	0.0841337				0.0276211		-0.176768		0.140315					0.0705713	-0.309181	0.0325859
TG-GATES	Rat	Kidney	vivo	repeat	TG-RVivoKidneyRepeat - ethinylestradiol.High.8day	Ethinylestradiol	H		8d	-0.0909984	-0.178638	-0.234908	0.133131	0.757009	-0.0420052	0.744177	-1.15038	0.243344	-0.180358	-0.249245	-0.15141	0.220754	0.869232		-0.447171			0.554338	-0.0617192	0.272469	0.0736808	-0.304442	-0.125983	0.035082				0.609156		-0.0836336		-0.427355				0.416009	0.642612	0.627846	-0.247626
TG-GATES	Rat	Kidney	vivo	bolus	TG-RVivoKidneySingle - carboplatin.High.6hr	Carboplatin	H		6h	0.152784	-0.178425	0.0298389	2.74412	0.0796319	-0.0268788	-0.326546	-0.184748	-0.0863019	-0.198931	-0.247948	0.035134	0.146004	0.368278		-0.023535			0.0822557	-0.782779	0.240172	-0.0215264	-0.0840027	-0.272023	-0.173628				-0.256312		0.065651		0.0913512				0.100341	0.034338	-0.33236	0.234816
TG-GATES	Human	Liver	vitro	bolus	TG-HVitro PHH - azathioprine.High.2hr	Azathioprine	H		2h	0.00192887	-0.178179	0.127888	-0.142911	-0.140048	0.011779	0.149654	-0.283408	0.147518	-0.0564395	-0.223916	-0.0249236		-0.031284	0.362834	0.147801	0.0317074	-0.0614402	-0.0740576	-0.16668	0.0142653	0.0819716	-0.00409168	-0.0257609		-0.00821003	-0.260159	-0.0308209	0.13781	-0.034192	-0.0651491	-0.0737764	0.0339142	0.0390765	-0.0851875	-0.044571	-0.146511	-0.0383507		-0.00166671
TG-GATES	Rat	Liver	vivo	bolus	TG-RVivoLiverSingle - azathioprine.Middle.9hr	Azathioprine	M		9h	0.254563	-0.177637		0.242461	0.135359	0.260322	0.203858	-0.0565952	0.246242	0.151771	-0.148062		-0.0176985	0.347559						0.0881579		0.498305	-0.139953	0.0844931	0.000484031				-0.36196		-0.342268		1.04059					-0.0346101	0.502052	-0.00352695
TG-GATES	Rat	Liver	vivo	bolus	TG-RVivoLiverSingle - dexamethasone.Low.3hr	Dexamethasone	L		3h	-0.159862	-0.177333		-0.201761	-0.497268	-0.415793	-0.226314	0.225966	-0.177686	0.226215	0.261317		-0.341127	-0.304605						0.269118		-0.75756	-0.133299	-0.479339	-0.141113				0.259533		-0.188479		0.0847431					-0.238064	-0.871124	-0.015457
TG-GATES	Rat	Liver	vivo	repeat	TG-RVivoLiverRepeat - allopurinol.High.15day	Allopurinol	H		15d	0.223361	-0.177324		-0.578125	0.306552	-0.346637	0.224414	0.267192	0.0733289	0.0148777	0.129392		0.0836586	0.569495						0.0954645		0.67443	0.10123	0.424464	-0.105235				-0.375637		-0.966432		1.87914					0.1061	0.228246	-0.0399049
TG-GATES	Rat	Liver	vivo	bolus	TG-RVivoLiverSingle - adapin.Low.9hr	Adapin	L		9h	-0.0127995	-0.177322		-0.182376	0.234551	-0.191716	0.0462657	-0.212322	0.127823	0.168996	-0.102729		0.319802	-0.315231						0.0511951		0.338615	0.142697	-0.120451	0.0518567				-1.30674		-0.0918852		0.116952					0.0962598	0.214078	-0.0145685
TG-GATES	Rat	Liver	vitro	bolus	TG-Rvitro PRH - ethanol.Low.8hr	Ethanol	L		8h	0.0339115	-0.177318		0.0640359	-0.0229159	-0.113406	0.0897766	-0.070424	0.0122836	-0.129004	-0.020737	0.0574115	0.0348533	-0.0597433	0.0577195	-0.0540332			-0.0511458	0.0124215	-0.0262589	0.0944361	0.230922	0.0210893	0.00891082				-0.0367877		-0.263843		0.0530004				-0.0252452	0.0118237	0.0301362	-0.00421374
TG-GATES	Rat	Liver	vivo	repeat	TG-RVivoLiverRepeat - methyltestosterone.Middle.8day	Methyltestosterone	M		8d	-0.195557	-0.177065		0.0118747	0.345464	-0.147383	0.0972734	0.166551	0.0409783	0.425992	-0.19014		-0.155317	0.0935665						0.168364		-0.625446	0.0509204	-0.126793	0.000743247				-1.10732		0.0516682		-0.137382					0.0670988	0.209861	-0.00185403
TG-GATES	Rat	Liver	vivo	bolus	TG-RVivoLiverSingle - chlorpropamide.High.3hr	Chlorpropamide	H		3h	0.18126	-0.177053		0.244711	0.115838	0.0446486	0.101505	0.271657	0.0734884	0.18078	-0.0980493		0.0856968	0.151177						0.0191908		0.285008	-0.0933535	0.320054	-0.015739				0.408501		0.109419		0.00791221					-0.0704273	-0.137392	0.00275776
TG-GATES	Rat	Liver	vitro	bolus	TG-Rvitro PRH - disulfiram.High.24hr	Disulfiram	H		24h	-0.0635016	-0.176998		0.282543	0.00095504	0.0801512	0.00623563	-0.0242882	-0.277582	-0.101184	-0.292379	-0.247262	0.154391	0.0814665	0.0472569	-0.108885			-0.251635	0.0220709	-0.124487	0.297903	0.376192	-0.0361374	0.168319				-0.142099		-0.232312		-0.875511				-0.117977	-0.18836	-0.00743824	0.0764609
TG-GATES	Rat	Liver	vivo	bolus	TG-RVivoLiverSingle - glibenclamide.Middle.6hr	Glibenclamide	M		6h	-0.161329	-0.176976		-0.100845	-0.0675961	0.24668	-0.107552	-0.140568	-0.169465	-0.218301	-0.0509531		-0.204496	-0.0749042						0.0318741		-0.471945	0.155985	-0.205626	0.00656757				0.128644		0.156433		-0.347624					-0.0762171	0.119488	-0.0251494
TG-GATES	Rat	Liver	vivo	repeat	TG-RVivoLiverRepeat - isoniazid.Low.4day	Isoniazid	L		4d	0.0151723	-0.176951		0.141253	-0.110061	-0.0651023	0.0327293	0.151373	-0.0313681	-0.165191	0.000842135		0.0560199	0.0859155						0.0789192		-0.240187	-0.0609471	0.0999571	-0.00761146				0.731744		-0.171696		-0.497159					0.209438	-0.0808889	-0.0195661
TG-GATES	Rat	Liver	vivo	bolus	TG-RVivoLiverSingle - indomethacin.Low.9hr	Indomethacin	L		9h	-0.0347441	-0.176947		0.228743	-0.0730331	-0.0498376	0.0811217	0.357416	-0.0404267	-0.266884	0.0227512		-0.0904869	-0.0580794						-0.0200888		0.0349554	0.0110854	0.230781	0.0448742				-0.320917		-0.197936		-0.38434					0.19023	-0.218446	0.00506193
TG-GATES	Rat	Liver	vitro	bolus	TG-Rvitro PRH - captopril.Low.8hr	Captopril	L		8h	0.0304078	-0.176937		0.0029598	-0.0235485	-0.322213	-0.0721953	-0.174364	0.0424678	0.218952	-0.023677	-0.0225684	-0.110533	0.208908	-0.161207	-0.177699			-0.0503246	0.0178369	-0.19964	-0.0922195	0.295674	-0.0552888	0.139997				0.181649		-0.16101		0.146539				-0.0952745	0.135247	0.175294	-0.0166435
TG-GATES	Rat	Liver	vivo	bolus	TG-RVivoLiverSingle - promethazine.High.6hr	Promethazine	H		6h	-0.0942758	-0.176904		0.0531735	0.125553	0.303563	0.144132	-0.295609	-0.0565806	0.412602	0.0181656		-0.202473	0.162355						-0.0289349		1.48587	0.0558026	-0.109435	-0.0159294				0.279346		-0.250059		-0.241567					0.0868129	-0.403376	-0.022877
TG-GATES	Rat	Liver	vivo	repeat	TG-RVivoLiverRepeat - thioacetamide.Low.8day	Thioacetamide	L		8d	-0.112396	-0.176863		0.616848	-0.0911062	-0.00199431	-0.0100149	-0.243597	-0.0138287	-0.317857	-0.0883219		0.121515	0.401252						0.0127663		-0.081966	-0.11786	-0.240082	-0.108596				0.13336		0.131444		0.373926					-0.0450289	0.136811	-0.0212829
TG-GATES	Rat	Kidney	vivo	bolus	TG-RVivoKidneySingle - ethionine.High.24hr	Ethionine	H		24h	0.00976387	-0.176825	-0.0459467	0.599062	0.147454	-0.0172871	-0.563644	-0.366916	-0.00420655	0.00179925	-0.0153045	0.042036	0.054081	-0.394493		0.114839			-0.0995634	-0.0330095	-0.183577	-0.0465679	0.185553	0.0673794	0.0640516				-0.311017		-0.135624		0.121352				-0.193553	-0.0931834	0.34214	-0.238967
TG-GATES	Rat	Liver	vivo	repeat	TG-RVivoLiverRepeat - fluphenazine.Low.4day	Fluphenazine	L		4d	0.0705557	-0.176472		-0.210131	0.0681392	0.107173	-0.0892402	-0.106468	0.0612872	0.14604	-0.0626624		-0.0736314	-0.138101						0.0814688		0.0443646	0.0033432	0.124666	0.00836713				0.0539894		-0.0432361		-0.279561					0.0607775	-0.129593	-0.023479
TG-GATES	Rat	Liver	vitro	bolus	TG-Rvitro PRH - amitriptyline.Middle.8hr	Amitriptyline	M		8h	-0.0151088	-0.176472		0.0381989	-0.244139	-0.247818	-0.207635	-0.203378	-0.0559444	0.0419433	-0.232217	0.137447	-0.0738526	0.000592101	0.0375799	0.376318			0.00182605	-0.100747	0.00196586	-0.0987921	0.0593713	-0.0689135	-0.185135				-0.150953		-0.296215		-0.48242				0.124841	0.0346069	-0.112399	0.0330234
TG-GATES	Rat	Liver	vivo	repeat	TG-RVivoLiverRepeat - amiodarone.High.29day	Amiodarone	H		29d	-0.110819	-0.176379		0.231858	3.15948	0.0274422	-0.0364326	0.987885	0.361489	0.536072	-0.185457		2.69294	0.145062						0.0185691		1.02602	0.0383915	0.273223	0.210237				-1.37902		-2.0206		4.06783					0.0844122	-0.776983	-0.121081
TG-GATES	Rat	Liver	vitro	bolus	TG-Rvitro PRH - phalloidin.High.8hr	Phalloidin	H		8h	0.0591905	-0.176291		-0.85644	0.0391783	-0.758232	-0.273865	-0.913364	-0.0537765	-0.0862024	0.00278027	0.292334	0.0717816	0.43458	0.118758	0.147203			-0.218198	-0.413524	0.272375	-0.432807	0.00290034	-0.506241	0.369005				0.302114		0.314134		-0.383523				-0.0627934	-0.313293	0.00389731	0.0244612
TG-GATES	Rat	Liver	vivo	repeat	TG-RVivoLiverRepeat - phenylanthranilic acid.Low.15day	Phenylanthranilic acid	L		15d	-0.0730473	-0.176197		0.241862	-0.0571044	-0.051987	0.105876	-0.48816	-0.0380954	-0.127858	0.00454265		-0.22678	-0.264339						-0.0477817		-0.0473553	-0.0999119	-0.0121678	-0.14265				-0.0326126		0.453266		1.23034					0.103806	0.365293	-0.00494621
TG-GATES	Rat	Liver	vitro	bolus	TG-Rvitro PRH - acetamidofluorene.Low.24hr	Acetamidofluorene	L		24h	0.0105428	-0.176111		0.0162191	0.123198	0.190902	0.0436822	-0.206232	-0.0181322	-0.099731	0.126371	-0.111973	0.185156	-0.218561	-0.0328331	-0.0792944			-0.0544103	-0.0322723	0.179709	0.136216	0.338588	0.275792	-0.115644				0.13232		0.023623		0.533994				0.130363	0.0457927	0.0541314	-0.0691968
TG-GATES	Rat	Liver	vivo	bolus	TG-RVivoLiverSingle - desmopressin acetate.High.24hr	Desmopressin acetate	H		24h	0.141682	-0.176099		0.0294833	0.0100821	-0.460316	-0.117704	-0.220931	-0.00884012	0.00313966	-0.0401291		0.0187724	0.675274						0.0545713		-0.621246	-0.0588761	0.00678848	0.0862732				1.16695		-0.0876049		-0.175232					0.0670516	0.42531	0.0283082
TG-GATES	Rat	Liver	vitro	bolus	TG-Rvitro PRH - famotidine.Middle.24hr	Famotidine	M		24h	0.000424754	-0.175713		-0.0387528	0.29408	-0.124398	-0.143601	-0.161931	0.0495063	-0.401983	-0.00140853	0.0287456	0.0423707	-0.174517	0.239659	0.0396268			-0.0457456	-0.0587793	0.0182143	0.39759	-0.135283	-0.124646	-0.0838652				-0.126006		0.307751		0.208376				0.137621	0.0174654	0.0446468	0.0206487
TG-GATES	Rat	Liver	vivo	bolus	TG-RVivoLiverSingle - phenylanthranilic acid.High.9hr	Phenylanthranilic acid	H		9h	0.107689	-0.174832		-0.375372	0.190659	0.234322	-0.357206	0.378554	0.509068	-1.13921	0.0637602		0.800921	-0.74878						-0.157904		-1.66478	0.00277448	0.226337	-0.062418				0.00918462		-0.312191		0.424008					0.298217	-0.0426542	0.064593
TG-GATES	Rat	Liver	vivo	repeat	TG-RVivoLiverRepeat - WY-14643.Middle.15day	WY-14643	M		15d	0.0854298	-0.174744		-0.751154	0.654688	0.186165	0.14504	0.746784	0.664989	0.681309	-0.282458		2.77457	-0.875358						-0.0089335		-0.573752	0.00546133	0.348796	-0.15529				-2.78415		-0.390939		3.87134					-0.00303254	-1.42976	-0.123522
TG-GATES	Human	Liver	vitro	bolus	TG-HVitro PHH - terbinafine.High.8hr	Terbinafine	H		8h	-0.0330624	-0.174273	-0.0988555	0.0261347	-0.132639	-0.197683	0.0610546	-0.0346886	0.145902	0.0583658	-0.421012	-0.00188362		0.0732356	0.135602	0.157868	0.171053	0.00709406	0.165133	-0.192036	0.0567304	-0.0183534	-0.122501	-0.0478612		0.0107063	0.0696964	-0.450921	0.00968211	-0.0512425	-0.0569013	-0.153318	0.0223147	0.208215	0.0130893	-0.24171	-0.00898406	-0.0616295		-0.043009
TG-GATES	Rat	Liver	vivo	bolus	TG-RVivoLiverSingle - tetracycline.High.6hr	Tetracycline	H		6h	0.127931	-0.174065		-0.0649237	-0.528045	-0.0447513	0.0577714	0.441985	0.0178732	-0.185394	0.0104179		0.00183434	-0.0133805						-0.10182		-0.144257	-0.0247712	0.00430528	-0.0230183				-1.10172		-0.43473		-0.434126					-0.0522412	0.238991	0.0324434
TG-GATES	Rat	Liver	vitro	bolus	TG-Rvitro PRH - puromycin aminonucleoside.Middle.2hr	Puromycin	M		2h	0.0491397	-0.173969		-0.412845	-0.283204	-0.298002	0.118379	-0.127938	-0.175586	0.129027	-0.00146366	0.198638	-0.0848939	0.199237	0.187121	0.141435			0.353778	0.00366585	0.0391415	0.0244194	0.0656482	-0.151382	-0.32585				0.158834		0.205319		-0.0378468				0.0413634	-0.224659	0.214213	0.00253804
TG-GATES	Human	Liver	vitro	bolus	TG-HVitro PHH - LPS.Low.8hr	LPS	L		8h	-0.0490003	-0.173936	-0.0353971	-0.0342033	-0.243077	-0.120511	0.00825751	-0.109889	-0.113317	-0.00304557	-0.108007	0.0550456		-0.202113	-0.0559836	-0.113891	-0.231326	0.162063	0.237253	-0.0842183	-0.226691	0.206467	-0.135705	-0.0340858		0.0541456	0.120725	-0.446413	-0.0729347	-0.0109958	-0.0255335	-0.0469142	-0.646859	0.0683024	0.00642162	-0.22098	-0.119187	0.0488229		0.0392428
TG-GATES	Rat	Kidney	vivo	repeat	TG-RVivoKidneyRepeat - ethionine.Low.15day	Ethionine	L		15d	-0.00394184	-0.173045	0.00229632	0.0149084	0.200878	-0.25631	0.0707063	0.0353118	0.0232157	-0.0229324	-0.0150239	0.246486	-0.114115	-0.0704188		-0.0170016			0.036622	0.0186058	-0.12928	-0.0353093	-0.0205218	-0.165566	-0.111882				0.205413		0.0807695		0.00645925				-0.00110439	0.140293	-0.00303621	-0.272984
TG-GATES	Rat	Liver	vitro	bolus	TG-Rvitro PRH - ajmaline.Middle.2hr	Ajmaline	M		2h	0.0941364	-0.172857		-0.0843729	0.148287	-0.208957	0.0831243	0.0790854	0.120845	0.182939	0.0464029	0.115292	0.0487083	0.0613022	-0.238854	0.0461694			0.0942199	0.00106246	-0.030005	0.115233	-0.0878316	0.04022	0.103554				-0.127352		0.108827		-0.0799369				0.0604493	-0.12145	0.0827014	0.0341444
TG-GATES	Human	Liver	vitro	bolus	TG-HVitro PHH - chlorpheniramine.Middle.24hr	Chlorpheniramine	M		24h	-0.053605	-0.172797	0.0821088	-0.0380815	-0.0405587	0.0814347	-0.00474877	-0.022583	-0.0268726	0.0235167	-0.0155067	0.164331		0.189445	-0.0843406	-0.0150854	-0.0208697	0.130692	0.0518319	0.0348436	0.0610025	-0.0482623	-0.222891	0.093559		0.0201684	-0.131315	0.00984342	0.0703264	0.00708616	-0.0318982	0.00756842	-0.113972	0.164744	0.0738039	0.0303133	0.0543561	-0.0898408		0.0100979
TG-GATES	Rat	Liver	vivo	bolus	TG-RVivoLiverSingle - etoposide.Low.9hr	Etoposide	L		9h	-0.18991	-0.172689		0.025356	-0.105736	-0.361864	0.190313	0.542548	0.120876	0.173055	-0.203623		-0.267212	0.224642						-0.0911067		-0.152194	0.0282255	-0.239033	0.101024				-0.381654		0.296069		-0.130037					-0.00626698	-0.0264057	-0.00858314
TG-GATES	Rat	Liver	vivo	repeat	TG-RVivoLiverRepeat - penicillamine.Middle.29day	Penicillamine	M		29d	-0.10135	-0.172621		-0.244354	0.304026	0.0183938	-0.0834387	0.253614	0.0167802	0.165315	0.0241074		-0.171126	-0.237299						-0.173897		-0.190363	0.140802	-0.174553	-0.0636547				-1.32095		0.508011		-0.107178					-0.0683185	0.112607	-0.0111723
TG-GATES	Rat	Liver	vivo	repeat	TG-RVivoLiverRepeat - lornoxicam.Low.29day	Lornoxicam	L		29d	0.055485	-0.172499		-0.184965	-0.0921041	-0.0185159	-0.0918679	-0.187997	-0.0504548	0.0135844	0.0128799		0.094628	-0.392438						-0.0355745		-0.218799	-0.0347846	0.211459	0.11865				0.570945		-0.200842		-0.6478					0.0182719	0.220516	0.00985768
TG-GATES	Rat	Liver	vivo	bolus	TG-RVivoLiverSingle - mefenamic acid.High.24hr	Mefenamic acid	H		24h	0.0703902	-0.172423		-0.468799	0.0189887	0.336739	-0.00386548	-0.278034	-0.134031	-0.497384	-0.0602232		0.227475	-0.498792						-0.0837409		0.147383	-0.0799113	0.165704	-0.1501				-1.35805		-0.319495		0.239829					0.165724	-0.0930891	-0.076679
TG-GATES	Rat	Kidney	vivo	bolus	TG-RVivoKidneySingle - allopurinol.High.3hr	Allopurinol	H		3h	0.0240562	-0.172378	0.00671954	0.048396	-0.181385	-0.13354	0.0764643	-0.19431	-0.0127982	0.202276	-0.0354038	0.372655	0.0343146	0.0136103		0.0824187			4.50122e-05	-0.145945	-0.0694066	0.189103	-0.0938542	-0.0360202	0.0781435				-0.0645625		0.0891036		-0.0785936				-0.0154752	0.147369	-0.125472	-0.0145912
TG-GATES	Human	Liver	vitro	bolus	TG-HVitro PHH - amitriptyline.High.8hr	Amitriptyline	H		8h	0.082368	-0.172265	0.189633	0.0665899	-0.196368	-0.231856	-0.074831	-0.0439143	0.205731	-0.00189571	-0.313042	0.0542332		-0.0298416	0.0944683	0.0565655	0.256229	-0.0276078	-0.0761496	0.0681614	0.165365	0.120305	0.049394	0.0249433		-0.0515596	0.0428004	0.0294541	0.091782	0.0477701	-0.033052	-0.181924	-0.0430909	0.0694349	-0.0309244	-0.00608446	-0.0678677	0.149421		0.0787591
PREDICT-IV	Rat	Liver	vitro	bolus	PIV Rvitro Repeat PRH - FNOFBT_LD1_LFC	Fenofibrate	L		1d	-0.195536	-0.172167	0.0513349	-1.0837	-0.93012	0.00990558	-0.00511389	0.903198	0.256738	-0.34811		-0.0336121	7.85359	0.057775	0.021376	0.0424221	0.321721	-0.0759977	0.0419568	0.272178	-0.0153014	-1.56598	0.0391952	1.00154	-0.189235	0.00751533	0.016337	-0.039313	-0.763233		0.0647403	-0.244448	1.09949	-0.0372657		-0.0306844	0.257384	-0.0979299	0.13735	0.0169666
TG-GATES	Rat	Liver	vivo	bolus	TG-RVivoLiverSingle - adapin.Middle.3hr	Adapin	M		3h	-0.136485	-0.172103		-0.0271146	0.213504	-0.241983	-0.133968	0.0543752	-0.10504	0.159435	0.0726532		-0.0858513	-0.40296						0.060666		0.805365	0.0118789	-0.0771823	0.0679532				0.5749		-0.145805		0.4661					-0.0962903	-0.151725	-0.0205616
TG-GATES	Rat	Liver	vitro	bolus	TG-Rvitro PRH - ciprofloxacin.High.8hr	Ciprofloxacin	H		8h	-0.282718	-0.17207		-0.383911	-0.0750944	-0.137823	-0.0287675	-0.106036	-0.0926068	-0.141541	-0.030511	-0.1265	-0.0131985	-0.129553	-0.0164726	0.0901712			-0.207857	0.0436457	-0.135413	-0.43337	-0.0631766	-0.0175841	-0.0716149				0.186035		0.0863259		0.181048				-0.17965	-0.0680968	0.235682	0.0244258
TG-GATES	Rat	Liver	vivo	repeat	TG-RVivoLiverRepeat - trimethadione.Middle.4day	Trimethadione	M		4d	-0.0403296	-0.171875		-0.503071	0.260506	-0.407917	-0.185237	-0.182325	0.171665	-0.127302	-0.00221972		-0.00309081	0.663377						0.100554		-0.481479	-0.0430153	-0.0917391	-0.00204043				-0.0180905		0.077978		0.337589					-0.0376108	-0.158533	7.8705e-05
TG-GATES	Human	Liver	vitro	bolus	TG-HVitro PHH - interleukin 1 beta, human.Low.8hr	IL1beta	L		8h	-0.050354	-0.171824	0.0796674	-0.278035	-0.178854	-0.272619	0.103975	-0.164296	-0.0226543	-0.2878	-0.211415	-0.158846		-0.350203	0.0343163	0.101003	0.163011	0.129835	0.133672	-0.12857	-0.774345	0.0626344	0.112319	0.109696		-0.0178011	0.553215	-0.686604	0.103116	0.0724022	-0.103702	-0.251363	-1.05027	0.421655	0.0319492	-0.11026	-0.278029	0.179805		-0.0464603
TG-GATES	Rat	Liver	vivo	bolus	TG-RVivoLiverSingle - perhexiline.Low.3hr	Perhexiline	L		3h	0.0445679	-0.171804		-0.00781185	-0.0768833	0.0362483	-0.0371904	-0.258119	0.0896978	0.0700672	0.0134217		-0.079799	0.817468						0.0188395		0.0979776	-0.105922	0.148618	0.0986047				0.0231417		0.159393		-0.00305086					-0.00743682	0.0832322	0.0116391
TG-GATES	Rat	Liver	vivo	bolus	TG-RVivoLiverSingle - benziodarone.Low.9hr	Benziodarone	L		9h	-0.0262659	-0.171707		-0.259563	0.0386887	-0.0291973	0.019391	0.413843	-0.0874299	0.780047	0.00860495		1.14436	0.552589						0.00154854		-0.845096	0.213606	0.197762	-0.0330978				-0.588878		-0.151708		0.387636					0.183976	-0.131219	-0.0196546
TG-GATES	Rat	Liver	vitro	bolus	TG-Rvitro PRH - tetracycline.High.8hr	Tetracycline	H		8h	-0.0720827	-0.171691		-0.0287244	0.274231	-0.0100868	0.0148644	0.0010436	-0.0965628	-0.203048	-0.129509	-0.218024	0.0144169	0.0795773	0.0393393	-0.220981			-0.188551	0.0215895	0.00175598	0.120172	-0.166805	-0.151974	-0.0814304				-0.148557		-0.100003		0.0384606				-0.141997	-0.022819	-0.0595061	-0.082239
TG-GATES	Rat	Liver	vivo	repeat	TG-RVivoLiverRepeat - mefenamic acid.High.8day	Mefenamic acid	H		8d	-0.0648152	-0.171523		-0.710105	0.429065	-0.140856	0.119632	0.135618	-0.101521	-0.392369	0.200683		-0.101316	-0.519151						-0.0680705		0.239208	0.0155961	0.206994	-0.43775				-0.664536		0.0866347		0.958794					-0.0185468	-0.526078	-0.0680582
TG-GATES	Rat	Kidney	vivo	repeat	TG-RVivoKidneyRepeat - cyclophosphamide.Low.8day	Cyclophosphamide	L		8d	0.00771662	-0.17146	-0.0758172	-0.330527	0.206438	0.0549884	-0.00808103	-0.14849	0.0379164	0.408022	-0.137126	0.233534	-0.0123184	-0.106974		-0.148171			0.0774829	-0.0866533	0.0309962	-0.165613	-0.0856055	-0.0307112	-0.134423				-0.389404		0.0464325		-0.245614				-0.0847268	-0.00261914	-0.0630545	0.0519856
PREDICT-IV	Human	Kidney	vitro	repeat	HVitroPIV RPTEC - ADEFVR-HYPO_LD3_LFC	Adefovir dipivoxil - hypoxia	L		3d	-0.198176	-0.171407	-0.22758	0.0297572	-0.0317034	0.0911591	0.0994334	0.0720706	-0.0643654	-0.0921282	0.178209	0.0966472	-0.188207	-0.0771022	0.00411747	0.0752443	0.0902592	0.068577	-0.175869	-0.0716505	0.268489	0.239124	0.0231266	0.114907	0.0247402	0.0400353	-0.0808251	0.0197995	-0.0359445	-0.0676141	0.00835548	-0.15498	0.135416	0.265321	-0.0144041	0.0375395	0.0648872	0.207809	0.0342814	-0.0136279
PREDICT-IV	Rat	Liver	vitro	bolus	PIV Rvitro Repeat PRH - CICLOSP_HD1_LFC	Cyclosporine A	H		1d	-0.0767828	-0.171345	0.0313731	-0.427133	-0.348665	-0.105114	0.00541628	-0.0771478	-0.545877	-0.232219		0.0294685	-0.121917	-0.644513	-0.158403	0.0135244	0.362868	0.0117402	0.0273136	0.569313	-0.0376858	-0.709056	-0.0440437	-0.254258	-0.282969	-0.0953897	-0.0253666	0.0169075	-0.437407		-0.138928	0.301083	-0.509607	-0.0650469		0.228886	-0.0564079	-0.0344661	-0.186054	-0.015865
TG-GATES	Human	Liver	vitro	bolus	TG-HVitro PHH - erythromycin ethylsuccinate.High.8hr	Erythromycin	H		8h	-0.0467192	-0.171328	-0.126201	-0.0487431	-0.183537	-0.200589	-0.0250123	0.0088515	0.00677168	-0.109531	-0.0326861	-0.013594		-0.0336133	-0.0699304	-0.00724532	0.111933	-0.0160208	0.11122	-0.142308	-0.0352703	0.067629	0.0645424	-0.0551063		0.062946	-0.168682	-0.0023066	0.0178713	-0.0085646	0.0682311	-0.0305163	0.0338719	-0.184043	0.102819	-0.0195176	0.0145027	0.0380842		-0.0654413
TG-GATES	Rat	Liver	vitro	bolus	TG-Rvitro PRH - methimazole.High.24hr	Methimazole	H		24h	-0.0908889	-0.171274		0.461642	0.317042	0.146502	0.321134	-0.321993	0.233339	0.0144067	-0.449081	-0.12808	0.0449923	-0.298962	0.0228834	-0.0635782			-0.0721084	-0.137863	0.104147	-0.154872	0.018016	-0.202033	-0.0663499				0.0524523		-0.740464		-0.835417				0.260116	0.0155698	0.428086	-0.0441717
TG-GATES	Human	Liver	vitro	bolus	TG-HVitro PHH - aflatoxin B1.Middle.8hr	Aflatoxin B1	M		8h	-0.0977376	-0.17105	0.0226751	-0.41737	-0.0420301	-0.306374	-0.148415	-0.164594	0.193661	-0.227718	0.492449	-0.216682		0.182614	0.109681	0.119793	0.0708447	0.350647	-0.116812	-0.727053	-0.198601	-0.232339	0.100169	-0.037938		-0.0155222	-0.339372	-0.629043	-0.0631138	-0.154851	-0.191066	-0.168647	-1.02337	-0.0599622	-0.0107171	0.17254	-0.327266	0.0468378		0.0201827
TG-GATES	Rat	Liver	vivo	repeat	TG-RVivoLiverRepeat - lomustine.High.15day	Lomustine	H		15d	-0.0563192	-0.17102		-0.431631	2.14269	-0.243473	-0.140529	-0.48055	0.531955	0.212413	0.324382		-0.28674	-0.831749						-0.0274003		0.747106	-0.0795607	0.186888	0.28203				-1.03846		-1.06358		4.32763					-0.0307548	-0.799168	-0.0111832
TG-GATES	Rat	Liver	vivo	bolus	TG-RVivoLiverSingle - triazolam.Middle.9hr	Triazolam	M		9h	0.0521583	-0.170833		-0.106587	0.654917	0.101452	0.237422	0.0498527	0.146182	-0.376076	-0.105606		0.0598159	0.0172475						-0.0402667		0.0195134	0.0161802	-0.06248	-0.0976586				0.221175		-0.230401		0.607666					-0.113488	0.0272143	-0.0592437
TG-GATES	Human	Liver	vitro	bolus	TG-HVitro PHH - interleukin 1 beta, human.Low.2hr	IL1beta	L		2h	0.0141933	-0.170678	0.13596	-0.114757	-0.0180857	0.0465584	-0.0808971	0.0342591	-0.133815	0.0135017	-0.189554	0.00579744		0.00556562	-0.0131367	-0.0489498	-0.0459766	0.197419	-0.0103993	0.00693468	-0.22997	0.297587	-0.0555653	-0.138239		-0.0523765	-0.0814124	-0.0725321	-0.0138221	0.00665389	-0.0323933	0.00500703	0.03762	0.0892626	0.0558197	-0.0889212	-0.110697	0.0253206		0.0108593
TG-GATES	Rat	Liver	vivo	repeat	TG-RVivoLiverRepeat - desmopressin acetate.High.29day	Desmopressin acetate	H		29d	-0.00460154	-0.170676		-0.182477	-0.0209826	-0.307678	-0.101999	0.51587	-0.0604981	0.436414	-0.0555046		0.261401	0.41693						-0.0486147		0.39756	0.00123111	0.0284834	0.248585				-0.645208		0.0915106		0.714722					-0.00272689	0.219597	-0.0210119
PREDICT-IV	Human	Kidney	vitro	repeat	HVitroPIV RPTEC - IFOSFA_LD14_LFC	Ifosfamide	L		14d	0.0110489	-0.170667	0.23345	0.0293401	0.292554	-1.47123	-0.397334	0.268258	0.224405	0.232426	-0.884405	0.555188	0.187234	0.17792	0.234058	0.00736664	0.0112	-0.144156	0.179897	0.109701	0.764232	-0.0742862	-0.0244779	-0.0967192	0.119199	-0.557808	1.05383	0.453073	0.128337	-0.159302	0.155299	-0.133997	-1.34108	0.744644	0.280371	-0.121854	0.250547	0.459663	-0.0505472	-0.185927
TG-GATES	Rat	Kidney	vivo	bolus	TG-RVivoKidneySingle - phenylanthranilic acid.High.3hr	Phenylanthranilic acid	H		3h	0.251391	-0.170621	0.0504254	0.719298	-0.0776795	-0.118439	-0.00909769	-0.0902833	0.00945887	0.0343255	-0.0385083	-0.0289564	0.0562522	-0.470114		0.277419			-0.0794055	-0.156805	0.126223	0.153477	0.103301	-0.236928	0.0602569				0.182099		0.152232		-0.0303187				-0.0831747	0.241066	-0.119863	0.0626004
TG-GATES	Rat	Liver	vivo	repeat	TG-RVivoLiverRepeat - cephalothin.Middle.4day	Cephalothin	M		4d	-0.0758344	-0.170487		0.0100837	0.0225094	-0.162011	0.186583	0.287536	-0.141548	-0.336611	0.0245097		-0.0806428	0.454278						0.155603		-0.0424291	0.0236208	-0.073379	0.0508229				-0.362547		0.153357		0.0564574					-0.0755717	0.0180634	0.0206877
PREDICT-IV	Rat	Liver	vitro	repeat	PIV Rvitro Repeat PRH - FNOFBT_LD3_LFC	Fenofibrate	L		3d	0.201275	-0.170462	0.0419661	-1.71727	-0.669463	-0.0139879	-0.0307986	0.80916	0.436095	-1.12997		0.0195326	7.06689	-0.638602	0.0469024	0.0691026	1.0942	0.0542196	-0.0544289	0.379739	0.0353732	-1.85569	-0.00792121	0.92869	-0.304689	-0.030453	-0.0708652	0.00222177	-1.30626		0.595989	-0.140781	0.842207	0.037877		-0.134495	-0.0631582	-0.133042	0.338348	-0.0659283
TG-GATES	Human	Liver	vitro	bolus	TG-HVitro PHH - tannic acid.High.24hr	Tannic acid	H		24h	0.278263	-0.169888	0.0677145	-0.0715685	-0.769429	-0.176025	0.192732	-0.662923	0.324943	-0.447919	0.0459991	0.558809		-0.304232	0.0709492	0.0405343	0.157113	-0.348464	0.126683	-0.153765	-0.464325	0.159418	-0.215853	0.26683		-0.0120592	0.0224428	0.14957	-0.0762063	0.00971705	-0.0203607	-0.0755034	-0.0822869	0.311335	-0.0904899	0.0780828	0.0590928	-0.096462		0.0719432
TG-GATES	Rat	Liver	vitro	bolus	TG-Rvitro PRH - perhexiline.Middle.24hr	Perhexiline	M		24h	0.0503158	-0.169884		0.0516606	-0.066324	0.15132	-0.0917701	-0.0161586	0.0184673	-0.00657657	0.0300134	-0.057433	0.138041	0.0175597	-0.0378411	0.224586			-0.024421	-0.0563448	-0.0447243	0.0513769	0.0447769	-0.0481623	0.0548128				-0.0925362		0.0474311		-0.0439798				0.0118134	0.0413569	0.0215567	-0.0393367
TG-GATES	Rat	Kidney	vivo	repeat	TG-RVivoKidneyRepeat - triamterene.Low.8day	Triamterene	L		8d	-0.0754149	-0.169868	-0.030097	-0.141812	0.0523755	-0.239723	0.0790466	-0.130246	-0.0685206	0.360483	0.0118781	0.19583	-0.0489121	-0.434161		-0.0887532			-0.14067	-0.135047	-0.154	0.120262	0.0157587	0.125	0.0129231				-0.0278248		0.0835995		-0.0530905				-0.111458	0.0437504	-0.0306324	0.0540648
TG-GATES	Rat	Liver	vitro	bolus	TG-Rvitro PRH - doxorubicin.Middle.2hr	Doxorubicin	M		2h	-0.0368034	-0.169763		0.117579	0.0635933	-0.248674	-0.109078	-0.097155	-0.0428791	-0.326992	-0.0206791	0.0838456	-0.0145331	0.144258	-0.215354	-0.00371466			0.0538994	-0.200579	0.134871	0.311789	-0.0321001	-0.0926304	0.0928736				0.356086		0.0347437		0.161936				-0.0879128	0.0304615	0.190222	-0.0353274
TG-GATES	Rat	Liver	vitro	bolus	TG-Rvitro PRH - aspirin.Middle.8hr	Aspirin	M		8h	-0.0438143	-0.169527		-0.0582622	-0.306611	-0.271838	0.0432627	-0.00933724	0.045359	-0.203314	-0.0383126	0.0729674	0.341221	0.145273	-0.000478632	-0.00753093			-0.123617	-0.148533	0.124971	-0.16304	0.107928	-0.13433	-0.114565				0.0540969		0.0848926		-0.179259				0.0328763	-0.0789813	-0.0150479	0.0292232
TG-GATES	Rat	Liver	vivo	repeat	TG-RVivoLiverRepeat - cisplatin.Low.8day	Cisplatin	L		8d	-0.157136	-0.169503		-0.0935562	0.0059709	-0.391662	0.20415	0.330563	0.0704281	-0.52613	0.19365		0.179896	-0.163909						-0.0260831		-0.36011	-0.15284	0.0278813	0.0125492				0.594242		0.227605		0.124633					0.213281	0.0426927	-0.0136053
TG-GATES	Rat	Liver	vivo	bolus	TG-RVivoLiverSingle - benziodarone.High.9hr	Benziodarone	H		9h	-0.36497	-0.169491		-1.20704	0.449595	-0.0971837	0.157964	-0.314657	-0.0363501	-0.167293	-0.0814055		2.62189	0.772071						0.069551		-1.09062	0.164651	0.416307	0.0133189				-0.438491		-0.868421		0.77927					0.106717	0.0364402	-0.0462285
TG-GATES	Rat	Liver	vitro	bolus	TG-Rvitro PRH - chloramphenicol.Middle.24hr	Chloramphenicol	M		24h	0.0822739	-0.169437		0.0222065	0.161571	-0.060631	0.0596982	-0.0621368	0.058331	0.146102	0.0147183	-0.0158162	0.0540672	-0.220026	0.147265	0.0638305			-0.0368981	-0.0590367	0.0191916	0.217224	0.0605325	0.150636	0.111904				0.0177376		-0.0190602		0.0983343				0.118161	-0.0367123	0.0448137	-0.00553318
TG-GATES	Human	Liver	vitro	bolus	TG-HVitro PHH - tannic acid.High.8hr	Tannic acid	H		8h	0.0199306	-0.169136	0.0742365	-0.094043	-0.394098	-0.178309	-0.0157477	-0.127764	0.0393235	-0.237121	0.132183	0.0494853		-0.103354	0.254138	0.0541322	0.058249	-0.164133	0.0348187	-0.0187685	-0.149676	0.15932	0.0870139	0.0197358		0.0937878	0.0259051	-0.0491748	-0.0383678	-0.042498	0.0161923	0.0249677	-0.171465	0.377502	0.00943931	0.0592972	0.120797	-0.178776		0.00911341
TG-GATES	Rat	Liver	vivo	bolus	TG-RVivoLiverSingle - nitrosodiethylamine.Low.9hr	Nitrosodiethylamine	L		9h	0.117215	-0.169079		0.544949	0.25059	-0.171697	0.0351907	-0.579489	0.439114	0.118082	0.0404265		-0.388633	0.00481356						-0.200563		-0.355643	-0.0459419	-0.167921	-0.160064				-1.04948		-0.480555		0.84363					0.102663	0.0273937	0.0206041
TG-GATES	Rat	Kidney	vivo	bolus	TG-RVivoKidneySingle - monocrotaline.High.24hr	Monocrotaline	H		24h	-0.208289	-0.169079	-0.125823	-0.244392	0.0320317	-0.321221	-0.550914	-0.0752834	0.0333102	0.0720871	-0.0202697	0.0556864	0.0741838	0.00404968		-0.00732725			-0.134059	-0.0885829	-0.198845	-0.270194	-0.131895	0.353287	-0.158076				-0.112128		0.0167378		0.0511346				-0.122327	0.298065	-0.100229	0.120159
TG-GATES	Rat	Kidney	vivo	bolus	TG-RVivoKidneySingle - allyl alcohol.High.3hr	Allyl alcohol	H		3h	-0.0703099	-0.16905	-0.0728852	-0.326875	-0.016471	-0.146516	0.203842	-0.0469662	0.0329778	0.179352	0.0328795	-0.238278	-0.241885	-0.202531		-0.124928			-0.0297932	0.0779812	0.0150441	0.07096	0.0174423	0.0545776	-0.270145				-0.23553		-0.0639968		-0.151186				-0.0819978	0.12151	-0.10648	0.191049
TG-GATES	Rat	Liver	vivo	repeat	TG-RVivoLiverRepeat - benziodarone.High.15day	Benziodarone	H		15d	-0.0338474	-0.169043		-0.436081	0.782957	-0.421061	0.0546889	0.956817	0.211958	-0.318933	-0.294424		1.81916	-0.0456268						0.0469891		0.139439	0.1104	-0.429075	-0.164595				-0.374079		0.424511		2.7314					0.289472	0.115198	-0.0411441
TG-GATES	Rat	Liver	vivo	repeat	TG-RVivoLiverRepeat - mefenamic acid.High.4day	Mefenamic acid	H		4d	0.124745	-0.168791		-0.424265	0.350741	-0.24286	0.0388673	0.204585	-0.0551072	-0.29638	0.237542		0.235782	-0.142578						-0.0486558		0.319925	0.119099	0.288052	-0.190323				-0.638726		0.0739008		0.715221					0.173996	-0.391112	-0.0944075
TG-GATES	Rat	Liver	vivo	bolus	TG-RVivoLiverSingle - quinidine.Low.9hr	Quinidine	L		9h	0.129756	-0.168788		0.168811	-0.00718812	-0.387298	0.295425	-0.464618	-0.0637744	-0.0152053	-0.0412051		-0.223886	-0.129589						0.0140856		-0.36057	0.00362417	0.0563062	0.0139503				-0.597066		-0.113907		-0.705695					0.242395	-0.125033	-0.0252895
TG-GATES	Rat	Liver	vivo	repeat	TG-RVivoLiverRepeat - rifampicin.Low.8day	Rifampicin	L		8d	0.0353829	-0.16843		0.0948535	-0.163505	-0.159753	0.134186	-0.21338	0.0462287	0.156204	0.00838384		-0.0167007	0.26603						-0.000911251		0.0344599	0.00132845	-0.0753066	0.00202638				-0.289717		0.310282		-0.176518					-0.00315555	-0.111849	0.00314545
TG-GATES	Rat	Liver	vivo	repeat	TG-RVivoLiverRepeat - nitrofurantoin.Middle.8day	Nitrofurantoin	M		8d	0.0710883	-0.168334		0.161091	-0.11446	-0.266515	0.0104879	-0.305135	-0.00060189	0.338413	-0.0193608		-0.0533105	-0.426192						-0.0800677		-0.278909	-0.290734	0.014837	0.0903391				-0.0488271		-0.363734		-0.725177					-0.11923	0.124617	0.0331577
TG-GATES	Rat	Liver	vivo	bolus	TG-RVivoLiverSingle - gemfibrozil.Low.24hr	Gemfibrozil	L		24h	-0.0720511	-0.168201		-0.249548	0.263865	0.360377	-0.170793	0.239839	0.158007	0.185189	-0.0854622		0.984582	-0.165141						0.0726927		-0.296852	0.0603784	0.267273	0.0236428				-0.192077		0.0947268		0.840181					-0.0452413	-0.27376	-0.0259973
TG-GATES	Rat	Liver	vitro	bolus	TG-Rvitro PRH - clomipramine.Middle.2hr	Clomipramine	M		2h	0.0654251	-0.168201		-0.011653	0.0247268	-0.245752	0.109782	-0.0147983	-0.0450342	-0.0240676	0.0539265	0.153509	0.0421726	-0.0367768	0.0199286	0.0979334			0.126977	-0.0739022	0.0791823	-0.0844914	0.172314	-0.0427683	0.090043				-0.23048		0.158555		-0.152425				0.132127	-0.0359147	0.0375582	-0.00235477
TG-GATES	Rat	Kidney	vivo	repeat	TG-RVivoKidneyRepeat - valproic acid.High.8day	Valproic acid	H		8d	-0.0937165	-0.168189	-0.0623406	0.0124424	0.0146869	-0.242224	-0.199946	-0.066856	-0.0658911	-0.323442	-0.0273057	0.113804	0.16619	-0.334647		0.159615			-0.0546508	-0.0555015	0.0494183	-0.187079	0.258879	-0.241778	0.160779				0.187198		0.0045349		0.112165				-0.037535	-0.0401287	0.086437	-0.140941
TG-GATES	Human	Liver	vitro	bolus	TG-HVitro PHH - chlorpropamide.High.24hr	Chlorpropamide	H		24h	-0.135977	-0.168034	0.178115	-0.0181576	-0.0406203	-0.0459797	-0.0390834	-0.0502608	0.00744622	-0.123312	0.0334829	0.158541		-0.222558	0.0325988	-0.0624864	0.00325129	0.0708638	0.128994	-0.0942115	0.0156174	0.253783	-0.0857308	0.0341271		0.0996101	-0.0139394	0.0324897	0.088248	0.0709451	0.169125	-0.00186405	-0.0461316	0.0725319	-0.0187428	0.026773	0.178368	-0.117517		-0.173633
TG-GATES	Rat	Liver	vivo	bolus	TG-RVivoLiverSingle - acetaminophen.Low.3hr	Acetaminophen	L		3h	-0.0482414	-0.167866		0.268035	0.366027	-0.117484	0.163102	0.0954432	-0.0334218	0.126314	-0.0463905		0.0695015	0.541501						0.0354376		0.207589	0.20897	-0.0736813	-0.171554				-1.55475		-0.52097		0.235253					0.12409	-0.101305	0.00085459
TG-GATES	Rat	Liver	vitro	bolus	TG-Rvitro PRH - famotidine.Low.8hr	Famotidine	L		8h	0.0653857	-0.167673		0.0750706	0.0990133	-0.165858	0.0684179	-0.123274	-0.0543972	-0.154614	-0.154954	-0.0894839	-0.207548	-0.0631774	0.160495	0.089072			-0.22346	0.00244642	-0.0262285	-0.182088	0.00134614	-0.11293	-0.00692177				0.10643		0.267445		0.0595811				0.0715914	-0.150252	0.0576622	0.0199446
TG-GATES	Rat	Liver	vivo	bolus	TG-RVivoLiverSingle - cephalothin.Middle.6hr	Cephalothin	M		6h	0.583352	-0.167587		0.294062	-0.0353451	1.47754	-0.0944133	0.20998	-0.022117	-0.356553	-0.223124		-0.167179	-0.599834						0.253076		-0.635556	0.0412109	-0.10082	0.141235				-0.269719		-0.397234		-0.371511					-0.059456	0.308292	0.063911
TG-GATES	Rat	Liver	vitro	bolus	TG-Rvitro PRH - ethanol.Middle.24hr	Ethanol	M		24h	0.0197738	-0.167216		-0.00266545	0.0117718	-0.136222	0.122151	-0.0379468	-0.0218209	-0.00680815	0.0651643	0.011038	0.0753428	0.0840366	0.0794747	0.150829			0.00321957	-0.0604198	-0.205206	-0.132356	-0.0770076	-0.0575412	0.0592592				-0.109381		-0.698577		-0.361119				-0.0856405	-0.0429253	-0.0644163	0.0451627
TG-GATES	Rat	Liver	vivo	repeat	TG-RVivoLiverRepeat - gentamicin.High.4day	Gentamicin	H		4d	0.432304	-0.166956		0.196944	0.250293	-0.240531	0.431221	0.0597954	0.0270189	-0.196991	-0.391801		0.121667	-0.541462						0.196929		-0.025284	-0.173869	-0.174279	0.245806				-0.203925		-0.441697		0.00552715					0.0447424	0.276769	0.0531033
TG-GATES	Rat	Liver	vitro	bolus	TG-Rvitro PRH - bromoethylamine.High.2hr	Bromoethylamine	H		2h	0.0256081	-0.166895		-0.128928	0.110476	-0.0217674	-0.153931	-0.0711869	-0.021246	-0.00291036	0.0209758	0.0634724	-0.0197762	0.156068	-0.00873472	0.0267491			0.0854556	-0.100439	0.0630477	-0.0839141	-0.170163	-0.264287	-0.0443988				-0.183997		0.235777		0.0278851				-0.0502861	-0.23978	0.185927	0.0269322
TG-GATES	Rat	Liver	vitro	bolus	TG-Rvitro PRH - aspirin.Middle.24hr	Aspirin	M		24h	-0.0493166	-0.16687		-0.502163	-0.298156	-0.325132	-0.0094151	0.165311	0.0468923	-0.131588	0.0165256	-0.0186422	0.522796	0.200289	0.223504	0.0742308			-0.029745	0.185738	0.308448	-0.198081	-0.192099	0.00590663	-0.0379488				-0.128562		-0.164925		-0.0900213				-0.0428782	-0.0861651	-0.0343659	-0.0781919
TG-GATES	Rat	Kidney	vivo	repeat	TG-RVivoKidneyRepeat - ethinylestradiol.Middle.4day	Ethinylestradiol	M		4d	0.267589	-0.166797	0.012195	0.211451	0.47475	-0.333918	0.341578	-0.854414	0.268243	0.0559784	-0.120283	-0.0433005	0.213731	0.915754		-0.183831			0.462256	-0.00475058	0.374845	0.362542	-0.24511	0.0565489	0.199688				1.15466		0.0951725		-0.552762				0.474714	0.315519	0.566164	-0.210848
TG-GATES	Rat	Liver	vivo	bolus	TG-RVivoLiverSingle - hexachlorobenzene.Middle.3hr	Hexachlorobenzene	M		3h	0.121974	-0.166484		0.181846	0.0950909	-0.0685238	-0.245223	-0.496139	-0.0733831	0.0655823	0.00569968		0.0893201	0.450299						0.089365		-0.0874754	-0.0657936	0.220526	-0.0299427				1.84345		0.23596		-0.000493145					-0.128072	0.352424	0.0239439
TG-GATES	Rat	Liver	vitro	bolus	TG-Rvitro PRH - famotidine.Middle.8hr	Famotidine	M		8h	0.0777331	-0.166467		0.127832	-0.256948	-0.0196201	-0.0546273	-0.19258	-0.134244	-0.284159	0.0324918	-0.0885615	-0.175537	0.331748	-0.154067	-0.0531325			-0.07225	-0.00522302	0.0441147	0.0489357	-0.2021	-0.0767651	0.104558				0.473992		0.378032		0.199577				0.0598659	-0.0366942	0.12663	0.0753124
TG-GATES	Rat	Liver	vivo	bolus	TG-RVivoLiverSingle - lornoxicam.Middle.24hr	Lornoxicam	M		24h	0.143319	-0.166403		-0.281701	0.00422995	-0.105006	-0.15403	0.201469	-0.0258107	-0.199935	0.0628261		-0.0370883	-0.234827						-0.0989975		-0.448112	0.0602258	-0.0637847	0.0500663				-0.487319		-0.181119		-0.312863					0.173424	0.162691	-0.0219846
TG-GATES	Rat	Liver	vivo	repeat	TG-RVivoLiverRepeat - allopurinol.Low.8day	Allopurinol	L		8d	-0.0633884	-0.166381		0.131696	-0.011216	-0.0741488	0.0579749	-0.259359	-0.0764581	-0.266996	-0.0322331		0.0488706	-0.76614						-0.0297169		-0.276145	-0.0953247	0.135515	-0.0259869				0.439834		0.225961		-0.0069177					0.0788637	0.240835	0.0383524
PREDICT-IV	Human	Liver	vitro	repeat	PIV Hvitro Repeat PHH - AMIODA_HD3_LFC	Amiodarone	H		3d	0.0997856	-0.16635	-0.0124854	0.39914	0.0031414	0.0331183	0.089446	0.116256	0.260386	0.0520105	0.032036	0.0421979	0.206449	-0.112068	0.0816791	-0.304529	0.23168	0.088904	-0.182786	0.0448456	0.333993	-0.135584	0.00582115	-0.013306	0.064134	0.211069	-0.0256496	0.614355	-0.0722571	0.184622	0.14233	0.00493558	-0.246728	0.167398	-0.138651	-0.0960713	-0.0617756	0.0801104	0.115428	-0.0758931
TG-GATES	Rat	Liver	vivo	repeat	TG-RVivoLiverRepeat - WY-14643.Low.29day	WY-14643	L		29d	-0.0610145	-0.165977		-0.919293	0.10536	-0.366735	-0.0249624	0.894386	0.698723	0.783383	-0.247225		2.79731	0.0787856						-0.00943719		0.0376979	-0.25448	-0.0583858	-0.0866249				-3.02338		-0.474607		3.72746					-0.0957568	-1.29659	-0.12389
TG-GATES	Rat	Liver	vivo	bolus	TG-RVivoLiverSingle - benzbromarone.Middle.24hr	Benzbromarone	M		24h	0.223619	-0.16597		0.000826125	-0.066885	0.121107	-0.0752655	0.197148	0.117108	-0.328945	-0.0232352		1.78358	0.521236						-0.033064		-0.508659	0.00512613	0.102998	-0.038818				0.595183		-0.0304597		1.46191					0.0272004	-0.384637	-0.0516598
TG-GATES	Human	Liver	vitro	bolus	TG-HVitro PHH - methapyrilene.High.24hr	Methapyrilene	H		24h	0.116943	-0.165874	-0.186629	-0.391466	-0.962174	-0.120087	-0.163586	0.134283	1.06067	0.11277	-0.799318	0.188001		-0.598419	0.10636	0.104108	0.0359379	0.316763	-0.071213	1.19629	0.973542	-0.160247	0.285481	0.247021		-0.250482	1.37016	-0.698703	0.0440025	-0.22598	-0.163655	-0.937934	-0.87946	0.205315	0.167963	0.0980191	-0.0903785	0.100687		0.10142
TG-GATES	Rat	Liver	vivo	bolus	TG-RVivoLiverSingle - carbon tetrachloride.High.6hr	Carbon tetrachloride	H		6h	0.22568	-0.165807		0.276657	-0.0339032	0.0244436	-0.145657	-0.797551	0.524316	-0.216976	-0.109051		0.0371159	-0.0502584						-0.00675133		-0.0960599	0.100536	-0.0422398	0.060891				0.132911		-0.28354		0.139351					0.0584515	-0.363201	-0.00192547
TG-GATES	Rat	Liver	vivo	repeat	TG-RVivoLiverRepeat - fenofibrate.High.29day	Fenofibrate	H		29d	0.0669561	-0.16571		-1.12011	0.431026	-0.0400841	-0.0301278	1.09282	1.24248	0.794781	-0.455488		3.13824	-0.882928						0.0339406		-0.538444	0.0996551	0.434123	-0.16329				-2.3957		-1.01923		4.7707					-0.0480442	-1.56747	-0.263728
TG-GATES	Rat	Liver	vitro	bolus	TG-Rvitro PRH - cisplatin.Low.8hr	Cisplatin	L		8h	-0.146538	-0.165654		-0.107181	0.0548341	-0.956491	-0.237766	-0.0848337	0.146882	-0.224127	-0.00905439	-0.114041	-0.0240525	0.0359653	-0.047998	-0.139795			-0.282768	-1.09822	-0.0259203	-0.042529	-0.0959099	-0.169864	-0.32351				0.00756499		-0.0415884		0.176514				0.0580249	0.332643	0.305577	0.0089529
TG-GATES	Rat	Kidney	vivo	bolus	TG-RVivoKidneySingle - puromycin aminonucleoside.High.24hr	Puromycin	H		24h	-0.212667	-0.165558	-0.0665824	0.127774	0.359837	-0.434152	-0.124323	-0.0536052	0.0802769	-0.0949695	-0.0567439	-0.0710462	0.32522	0.46385		-0.368595			0.115737	-0.15921	-0.112886	0.011302	-0.0158446	0.0812689	-1.0057				-0.477688		-0.053992		-0.07717				-0.0333782	0.173085	-0.212366	0.166908
TG-GATES	Rat	Liver	vivo	repeat	TG-RVivoLiverRepeat - papaverine.Middle.15day	Papaverine	M		15d	0.00269788	-0.165296		0.000614751	-0.0135095	-0.141175	0.389968	0.562504	-0.024356	-0.0098153	-0.0684548		0.00275793	-0.233749						0.103455		-0.00463947	0.0247405	-0.171084	-0.272291				-0.252291		-0.262989		-0.0752932					0.264819	-0.018936	0.0141126
TG-GATES	Rat	Liver	vitro	bolus	TG-Rvitro PRH - ethionine.Middle.8hr	Ethionine	M		8h	-0.611402	-0.16514		-1.57006	-0.230346	-0.0196501	-0.089578	-0.693535	-0.757109	-0.190758	-0.454153	0.0800855	-0.593012	0.0465166	-0.0413872	-0.000203191			0.488999	-0.289193	0.111841	0.0724781	-0.000343684	-0.516956	-0.0739579				0.107918		0.267847		0.231066				-0.190691	-0.432057	-0.0364353	-0.0210792
TG-GATES	Rat	Liver	vitro	bolus	TG-Rvitro PRH - benzbromarone.High.8hr	Benzbromarone	H		8h	0.0580727	-0.165097		-0.0292303	-0.0399745	0.0108026	-0.0161457	0.0179283	-0.0544379	-0.0152849	-0.165923	0.0158618	1.14424	0.201427	-0.115014	-0.110692			0.00153209	0.172525	0.56527	0.170814	-0.191627	0.170779	0.0926805				-0.115391		-0.132298		0.163323				0.0637446	-0.159086	-0.137762	-0.0125867
TG-GATES	Rat	Liver	vivo	bolus	TG-RVivoLiverSingle - phalloidin.High.6hr	Phalloidin	H		6h	0.0897694	-0.165037		0.300887	-0.479912	-0.427462	0.00193664	-0.557527	-0.131888	-0.34833	-0.158965		-0.124599	-0.515725						0.505748		-0.463621	-0.1144	-0.138368	0.684099				-1.47822		-0.475942		-0.644137					-0.0743503	-1.12047	-0.0880065
TG-GATES	Rat	Liver	vitro	bolus	TG-Rvitro PRH - WY-14643.High.8hr	WY-14643	H		8h	0.052858	-0.165008		-0.12165	-0.367533	-0.0975578	0.0756062	0.133193	-0.164332	0.158467	-0.173962	0.0469885	1.4055	-0.240523	-0.0747877	0.014145			-0.0942436	0.0505004	0.43056	0.00751271	-0.030025	0.0199878	-0.0169842				-0.0915654		-0.230807		-0.437813				0.0613896	0.0175106	-0.386942	-0.0179114
TG-GATES	Rat	Liver	vitro	bolus	TG-Rvitro PRH - disopyramide.Middle.8hr	Disopyramide	M		8h	0.197035	-0.164639		0.394441	0.0164727	-0.354705	-0.0459153	-0.40043	0.0829576	0.143257	-0.258943	0.261594	0.342879	-0.0495988	-0.0791765	0.271079			-0.0117564	-0.00279095	0.417049	-0.158393	-0.0125678	-0.257573	-0.130521				-0.0640155		-0.220509		-0.503742				0.0584185	0.177408	-0.0946445	0.0169333
TG-GATES	Rat	Kidney	vivo	bolus	TG-RVivoKidneySingle - phenylanthranilic acid.Low.9hr	Phenylanthranilic acid	L		9h	0.171905	-0.164387	-0.0440868	0.31716	-0.0593732	0.123144	0.0153098	-0.162328	-0.012232	0.140834	-0.0647783	0.0467365	0.278471	-0.491658		0.0527041			-0.0266125	0.0252602	0.142322	0.0482252	-0.0477461	0.0383667	0.0570268				-0.0553708		0.0554267		-0.0886463				0.00491567	0.118419	-0.115583	-0.168192
TG-GATES	Rat	Liver	vivo	bolus	TG-RVivoLiverSingle - imipramine.Middle.6hr	Imipramine	M		6h	0.0390749	-0.16431		-0.0484668	-0.429139	0.121859	-0.11146	0.151859	-0.0301708	0.0351244	-0.0143941		0.111705	0.198506						-0.0272047		0.54097	-0.169999	-0.0578291	0.0471865				0.498255		-0.19203		0.152307					-0.0100556	-0.408073	-0.0377691
TG-GATES	Rat	Liver	vivo	bolus	TG-RVivoLiverSingle - carboplatin.Low.9hr	Carboplatin	L		9h	0.020676	-0.164114		0.0616881	0.0443772	-0.060599	0.00303134	-0.343999	-0.159855	-0.0152657	-0.0157908		-0.0798117	-0.422359						0.171128		-0.364862	-0.0378483	-0.117641	-0.00651401				0.302905		-0.0575525		0.204783					-0.156344	0.0969711	0.0288772
TG-GATES	Rat	Liver	vivo	bolus	TG-RVivoLiverSingle - methylene dianiline.Low.3hr	Methylene dianiline	L		3h	0.0059147	-0.164082		0.0170116	-0.327289	-0.102939	0.0555598	-0.0401751	0.141918	0.0887995	-0.14127		-0.0505779	-0.580172						-0.188155		0.529763	-0.0863775	-0.00476219	-0.0160497				0.552679		-0.11298		-0.184522					0.0118057	0.0249836	-0.0382099
TG-GATES	Human	Liver	vitro	bolus	TG-HVitro PHH - ajmaline.High.8hr	Ajmaline	H		8h	-0.03953	-0.163984	-0.0873744	-0.127966	-0.135617	0.0274323	0.10574	0.095536	0.104955	-0.380896	-0.0859718	0.139325		-0.0756639	-0.212963	-0.0644373	-0.0359884	-0.0329901	0.047918	-0.129575	-0.0638654	0.889468	-0.211919	-0.00918079		0.143568	-0.19346	-0.786668	0.0345899	0.0226475	0.0625468	-0.359786	-0.479408	-0.0255999	-0.0672877	-0.0487965	-0.0218024	-0.0593113		0.0505912
TG-GATES	Rat	Liver	vivo	bolus	TG-RVivoLiverSingle - benziodarone.High.3hr	Benziodarone	H		3h	-0.0900313	-0.163967		-0.02053	0.38122	-0.35229	0.00089851	-0.0974066	0.0463322	-0.0148185	0.000101458		1.4623	0.518717						-0.0701507		0.135633	-0.0960687	-0.077997	0.134759				-1.51796		-0.135437		1.11368					0.0638366	-0.358637	-0.00401685
TG-GATES	Rat	Liver	vivo	bolus	TG-RVivoLiverSingle - carbamazepine.Middle.3hr	Carbamazepine	M		3h	-0.0390368	-0.163909		-0.00155708	0.0864965	-0.376083	0.0369777	0.0344052	0.0548267	-0.00043452	-0.0671938		-0.647568	0.11755						0.0748989		0.715707	0.198041	-0.0889753	-0.00205029				-0.138712		0.309451		-0.229485					0.20381	0.203346	-0.0184224
TG-GATES	Rat	Liver	vivo	repeat	TG-RVivoLiverRepeat - ethambutol.High.29day	Ethambutol	H		29d	0.293982	-0.163759		0.147089	4.14151	1.52864	1.15688	-0.790295	0.00667664	-0.15197	-0.698825		2.76447	-0.120846						0.52048		0.616057	0.0783007	0.056401	0.242005				-1.83366		-3.60711		3.24197					0.0412649	-0.667512	-0.118243
TG-GATES	Rat	Liver	vivo	repeat	TG-RVivoLiverRepeat - gentamicin.Low.15day	Gentamicin	L		15d	-0.0332143	-0.163638		-0.135452	-0.0869077	-0.290209	0.103612	0.317465	-0.0404027	0.0331857	-0.115675		-0.042793	-0.202005						0.0485866		-0.189387	0.0786382	-0.0736156	0.00385868				-0.213813		0.0127351		-0.689708					0.123271	0.238659	-0.0396329
TG-GATES	Human	Liver	vitro	bolus	TG-HVitro PHH - erythromycin ethylsuccinate.Middle.8hr	Erythromycin	M		8h	-0.0377572	-0.163564	0.138618	-0.0622676	-0.15069	-0.00756882	0.0592604	-0.0560997	-0.0127616	-0.256496	-0.226905	-0.102909		-0.0240193	0.0719686	-0.0222136	0.155977	0.0150073	0.101708	0.00365111	-0.106835	0.219617	0.292065	-0.10188		0.0673466	-0.199813	0.125836	0.0389548	0.0355056	0.0440016	-0.0893588	0.115802	0.0179198	-0.0850543	-0.095039	0.110666	-0.0271316		-0.0387274
TG-GATES	Rat	Liver	vitro	bolus	TG-Rvitro PRH - meloxicam.High.8hr	Meloxicam	H		8h	0.0807466	-0.163501		0.0772104	0.0105585	-0.0970649	-0.156103	-0.137779	0.0204162	0.010958	-0.0471703	0.132279	0.0410022	0.21134	-0.0602488	0.00999762			0.150146	0.0222507	0.0535517	-0.0465234	0.0702152	0.17563	0.11454				0.00403763		0.0659546		-0.0738223				-0.00268667	0.0103893	-0.0646449	-0.0177973
TG-GATES	Rat	Liver	vitro	bolus	TG-Rvitro PRH - dantrolene.Low.2hr	Dantrolene	L		2h	-0.041984	-0.16344		-0.0900215	0.118147	-0.219254	0.104778	-0.1051	-0.0747888	0.0834225	-0.00143599	-0.069535	0.0431839	0.0424094	0.0294669	0.415588			0.0633828	-0.0690758	-0.00308231	-0.144528	0.230249	0.0280239	0.0193622				-0.28943		-0.102892		0.0270116				-0.0270264	-0.164897	-0.0110768	0.0360688
TG-GATES	Rat	Liver	vivo	repeat	TG-RVivoLiverRepeat - phenylanthranilic acid.Low.4day	Phenylanthranilic acid	L		4d	-0.135515	-0.163414		-0.0164304	0.173439	-0.195922	0.13048	0.290141	-0.0641214	-0.137745	-0.00999083		-0.11437	0.31723						-0.0301566		-0.0442486	0.00586373	-0.0375107	0.0385115				0.377763		-0.141177		0.912558					0.110373	-0.515217	-0.0293747
TG-GATES	Rat	Liver	vivo	repeat	TG-RVivoLiverRepeat - famotidine.Middle.15day	Famotidine	M		15d	0.0770197	-0.163217		0.114534	0.0429476	-0.306735	-0.0445472	-0.412747	0.101535	-0.0698009	-0.109523		-0.328195	-0.164641						-0.0282947		-0.246949	-0.011041	-0.0551759	-0.12708				0.223701		0.240105		-0.0312522					0.0877429	-0.30864	0.0119571
TG-GATES	Rat	Liver	vivo	repeat	TG-RVivoLiverRepeat - methapyrilene.High.4day	Methapyrilene	H		4d	0.185375	-0.163194		0.65557	1.33764	0.0328061	0.275673	-0.537006	-0.0109479	-0.28593	-0.379722		1.15616	-0.395237						0.0337642		0.408696	0.151376	0.241812	-0.186924				-0.446442		-0.205268		1.96851					-0.0713847	-0.219465	-0.164511
TG-GATES	Rat	Liver	vitro	bolus	TG-Rvitro PRH - monocrotaline.High.8hr	Monocrotaline	H		8h	-0.0537494	-0.163098		-0.254102	-0.169872	-0.651928	-0.186427	-0.348183	-0.0229143	-0.166269	-0.128319	0.0056498	-0.161553	-0.0975466	-0.0728433	-0.000776092			0.0689978	-0.804972	0.0678821	0.143127	-0.0220264	0.135239	-0.162156				-0.0615256		-0.126027		-0.150841				0.0310018	-0.00525042	0.0352892	0.00189715
TG-GATES	Rat	Liver	vivo	bolus	TG-RVivoLiverSingle - erythromycin ethylsuccinate.High.6hr	Erythromycin	H		6h	0.221732	-0.162849		0.351301	0.045674	-0.269084	0.130967	0.349574	-0.128679	0.135547	-0.016275		0.11658	0.251276						0.0523168		0.286658	0.178274	-0.0629035	-0.0648013				-0.0885224		-0.19609		-0.72831					0.247977	0.123588	-0.00262341
TG-GATES	Human	Liver	vitro	bolus	TG-HVitro PHH - transforming growth factor beta 1.High.8hr	TGFbeta1	H		8h	0.0241527	-0.162781	-0.106087	-0.381533	0.141265	-0.0315859	0.069943	-0.191972	0.00499763	-0.0780389	0.0836901	0.0569045		-0.240341	-0.0109918	-0.0514417	-0.0258258	0.199426	-0.101816	0.321267	-0.493498	-0.565457	0.207458	-0.0394508		-0.00261167	0.156392	-0.630612	0.00429818	0.00473967	-0.0785506	-0.194238	-0.892522	-0.0151373	0.0250891	0.0854833	-0.191235	0.261407		-0.000346259
TG-GATES	Rat	Liver	vivo	repeat	TG-RVivoLiverRepeat - naproxen.Middle.4day	Naproxen	M		4d	-0.0722343	-0.162715		-0.472929	0.145508	-0.0898542	0.0445728	0.319451	-0.00239828	0.0869546	-0.124066		-0.251031	-0.222494						-0.0354366		-0.0172481	0.0478691	-0.155838	-0.131737				-0.93284		0.0870729		-0.673791					-0.0357798	-0.232718	-0.168343
TG-GATES	Rat	Liver	vivo	bolus	TG-RVivoLiverSingle - benziodarone.Low.3hr	Benziodarone	L		3h	-0.180977	-0.162676		-0.113141	0.261322	0.0810031	-0.279482	-0.0795059	-0.011072	-0.128579	-0.0539331		0.976019	0.82305						0.0221976		-0.624233	0.0238939	0.0993212	-0.0810167				-1.70142		-0.296379		0.931452					0.0380567	-0.831662	0.0525083
TG-GATES	Rat	Liver	vitro	bolus	TG-Rvitro PRH - triamterene.High.2hr	Triamterene	H		2h	0.0132273	-0.162156		-0.104174	0.0789962	0.0483512	-0.0103786	-0.0560867	-0.0101376	-0.0454782	-0.0977118	0.0777525	0.0693021	-0.146001	0.0845342	0.0430947			0.117714	-0.0129542	-0.0040164	-0.297472	-0.103983	0.0532518	0.0230857				-0.376484		-0.166784		-0.282884				0.0156907	0.0503146	-0.0466979	-0.0479856
TG-GATES	Rat	Kidney	vivo	bolus	TG-RVivoKidneySingle - phenylanthranilic acid.Middle.6hr	Phenylanthranilic acid	M		6h	0.391028	-0.161944	-0.260535	0.954931	-0.269036	0.0349668	0.0294302	-0.236112	-0.067853	-0.108275	-0.0900444	-0.0133329	0.145881	-0.582396		0.020939			0.150915	-0.0886977	0.153201	0.167362	-0.199147	-0.300835	0.0267292				-0.807372		0.0320708		-0.0455683				-0.0914229	-0.0389022	-0.413062	-0.184721
TG-GATES	Rat	Liver	vivo	bolus	TG-RVivoLiverSingle - acetaminophen.High.9hr	Acetaminophen	H		9h	0.140027	-0.16183		-0.341567	1.04105	0.157429	-0.0490841	-0.722663	0.109039	-0.814432	0.00095633		0.307031	0.561858						-0.00806574		-0.0332552	-0.0136731	0.0681854	0.231856				-1.6177		-0.413538		-0.027615					-0.0289081	-0.109193	0.00640538
TG-GATES	Rat	Liver	vitro	bolus	TG-Rvitro PRH - bromobenzene.Middle.24hr	Bromobenzene	M		24h	-0.0445818	-0.161729		-0.112801	-0.0238031	-0.357563	-0.126566	-0.1317	-0.147303	0.0640504	-0.106998	0.0850479	-0.198764	0.271042	0.00665961	0.151823			-0.163354	-0.0393572	-0.381767	-0.0196051	-0.107026	-0.261522	-0.128836				-0.116237		-0.387734		-0.166934				-0.275349	0.0121754	-0.0351842	0.0324861
TG-GATES	Rat	Liver	vivo	repeat	TG-RVivoLiverRepeat - meloxicam.Low.29day	Meloxicam	L		29d	-0.082564	-0.161655		-0.126811	0.159918	-0.191383	-0.142611	0.670871	-0.0647229	-0.116795	-0.104418		-0.0699407	0.0712093						-0.0194705		-0.0982708	0.223473	0.2355	0.118768				-0.112899		0.196527		-0.615708					0.118499	-0.284888	0.00411671
PREDICT-IV	Human	Liver	vitro	repeat	PIV Hvitro Repeat PHH - TOGIZN_HD14_LFC	Troglitazone	H		14d	0.179998	-0.161601	0.102539	0.520025	0.332581	-0.158899	0.412282	-0.0860609	0.183232	-0.0510371	0.380693	0.189503	0.974206	-0.128944	0.0416256	-0.104777	0.0333297	0.0781959	0.0674492	-0.152269	0.0443093	-0.13	0.0827846	0.26324	-0.0196353	0.16776	0.200369	0.211917	0.0779848	0.98716	0.717132	0.355305	-0.664383	0.493882	-0.196282	-0.0621157	0.23973	-0.0701042	0.101153	0.21155
TG-GATES	Rat	Kidney	vivo	bolus	TG-RVivoKidneySingle - cephalothin.High.9hr	Cephalothin	H		9h	0.270568	-0.161315	0.259911	3.37738	0.438741	1.29045	0.370548	-0.0460539	0.13622	-0.0923187	-0.130197	-0.049074	0.0620577	0.203961		-0.184168			0.0625074	0.0463069	0.0197789	-0.173138	-0.0535859	0.0401199	-0.016303				0.302351		-0.0508022		0.109536				-0.073244	0.183533	-0.0544967	-0.0195618
TG-GATES	Rat	Liver	vivo	bolus	TG-RVivoLiverSingle - gemfibrozil.High.6hr	Gemfibrozil	H		6h	-0.0336303	-0.16123		0.168681	-0.262978	-0.275631	0.108381	0.323265	0.0235169	0.360457	-0.356566		1.03423	-0.648753						0.00335032		-0.566961	-0.110735	0.0464687	0.113796				-0.201088		-0.420845		0.0434829					0.110773	-0.412385	-0.0379781
TG-GATES	Human	Liver	vitro	bolus	TG-HVitro PHH - vitamin A.High.24hr	Vitamin A	H		24h	-0.0448132	-0.160906	0.0903598	0.111974	-0.121805	-0.0822653	-0.042015	0.263984	0.235709	0.278117	-0.0122697	0.165582		0.0206979	-0.0963384	0.0915932	-0.0388236	0.0532681	-0.117551	-0.207632	0.750699	0.378492	-0.156884	0.0696865		0.0845453	-0.0383708	-0.0420004	-0.0460005	0.037932	0.135017	-0.0781176	0.179985	0.00401811	0.0491026	-0.0259362	0.0673925	-0.0619817		0.0180835
TG-GATES	Rat	Kidney	vivo	repeat	TG-RVivoKidneyRepeat - cephalothin.Low.29day	Cephalothin	L		29d	0.00483305	-0.160895	-0.0738641	0.331507	0.25417	0.0369322	-0.0952435	0.167004	0.0381813	-0.20521	0.00818499	0.0820856	0.0842566	0.134572		-0.289995			-0.0994874	0.0179428	0.0657992	0.148461	0.0747781	-0.133503	-0.19799				0.159666		0.0923335		-0.108073				-0.0438989	0.0569015	0.0523649	0.107472
TG-GATES	Rat	Liver	vivo	bolus	TG-RVivoLiverSingle - penicillamine.High.6hr	Penicillamine	H		6h	0.00696649	-0.160755		-0.44178	-0.51621	-0.258326	-0.0284357	0.443305	0.0476949	0.277144	-0.0739869		0.431297	0.421347						0.0723096		-0.182534	0.0612005	0.100307	-0.0877469				-1.3238		0.301611		-1.28054					-0.0215654	-0.395736	0.0223663
TG-GATES	Rat	Liver	vivo	repeat	TG-RVivoLiverRepeat - acetazolamide.Low.8day	Acetazolamide	L		8d	0.0103028	-0.160712		-0.167074	0.162329	-0.207303	0.153272	-0.302214	-0.00350147	-0.0992662	0.00592151		0.182848	0.0338582						0.0189221		0.335404	0.127508	-0.0707324	-0.117501				-0.687991		-0.115032		0.9391					0.0470235	-0.0132948	-0.0249468
TG-GATES	Rat	Liver	vivo	repeat	TG-RVivoLiverRepeat - phenylanthranilic acid.High.29day	Phenylanthranilic acid	H		29d	0.139717	-0.160537		0.168768	0.739186	-0.0511842	0.0980079	0.948005	-0.0120053	-0.0252276	0.0493257		0.2025	0.234465						0.119074		0.157177	-0.0233366	-0.0245415	0.0463768				0.742646		-0.0813876		2.81738					0.108875	-0.205908	-0.0751925
TG-GATES	Rat	Liver	vitro	bolus	TG-Rvitro PRH - theophylline.Middle.24hr	Theophylline	M		24h	-0.225909	-0.160477		-0.0220884	0.363254	0.0140174	0.568157	-0.77076	-0.118553	-0.0969202	0.0285716	0.216518	0.687301	-0.133927	0.0501645	0.44128			-0.404533	-0.397017	-0.36295	0.34417	0.15942	0.210686	-0.29887				-0.0356609		-2.14722		0.0247674				0.101093	0.0496877	0.652605	0.152777
TG-GATES	Rat	Liver	vivo	bolus	TG-RVivoLiverSingle - diazepam.Low.9hr	Diazepam	L		9h	-0.0576518	-0.160171		-0.105532	-0.412857	-0.145813	0.0536144	0.142588	-0.0666643	-0.338009	-0.0188481		-0.192232	-0.211526						-0.00448182		-0.186039	0.0473384	0.07771	0.0882272				0.573891		0.219219		-0.257568					0.00950809	-0.347178	-0.0645185
TG-GATES	Rat	Liver	vivo	bolus	TG-RVivoLiverSingle - diclofenac.Middle.3hr	Diclofenac	M		3h	-0.0988358	-0.160041		-0.122489	-0.133367	-0.252963	0.0752839	-0.30526	0.0378005	-0.213855	0.103334		-0.144829	-0.00784315						-0.0963914		0.0219532	-0.0437127	-0.243644	-0.13408				0.110762		0.0242887		-0.357435					0.0727993	0.420283	0.0156533
TG-GATES	Rat	Liver	vitro	bolus	TG-Rvitro PRH - LPS.Middle.8hr	LPS	M		8h	-0.154198	-0.15999		-0.381762	0.0216295	-0.149519	-0.142905	-0.278457	-0.169658	-0.156307	-0.0558709	-0.0409097	-0.263896	0.0518348	0.0554195	0.328577			-0.105936	-0.0601735	-0.215976	-0.253958	0.0178308	0.119414	0.234671				-0.0541361		-0.13914		-0.296335				-0.0524353	-0.14901	0.00726429	0.00354313
TG-GATES	Rat	Liver	vitro	bolus	TG-Rvitro PRH - bromobenzene.High.8hr	Bromobenzene	H		8h	-0.0540676	-0.159893		0.0198158	-0.0243865	-0.104551	-0.0202098	-0.167309	0.00131541	0.177774	0.0137507	0.0486151	-0.168673	0.137918	-0.040512	-0.12131			-0.0392417	-0.0274842	-0.166794	0.13205	0.0446989	0.0882035	0.033244				-0.175977		0.0685005		-0.259277				-0.0845385	0.0785082	-0.140201	-0.00681966
TG-GATES	Rat	Liver	vivo	repeat	TG-RVivoLiverRepeat - famotidine.Low.29day	Famotidine	L		29d	0.0398201	-0.159613		0.117979	0.0957999	-0.416556	-0.00252536	-0.0912116	-0.0495036	-0.058506	-0.0568988		-0.0617187	0.0935028						0.0538128		0.186012	0.0212821	0.0819015	0.0442011				0.221069		0.0677971		0.706264					-0.00741255	0.0104081	-0.0222369
TG-GATES	Human	Liver	vitro	bolus	TG-HVitro PHH - mefenamic acid.High.8hr	Mefenamic acid	H		8h	0.0287379	-0.159532	-0.0257893	0.0795955	-0.227833	-0.17648	0.112544	-0.0364695	0.283099	-0.0590446	-0.159639	0.193142		-0.151277	0.230127	0.0220668	-0.036066	0.240687	0.137071	-0.0336328	0.285236	0.457582	0.203755	0.102247		0.10611	-0.0727372	0.0998831	0.256998	0.0857789	0.127242	-0.171114	-0.0943985	-0.0160322	-0.0184082	-0.0347914	-0.255024	-0.0548814		-0.0549571
TG-GATES	Human	Liver	vitro	bolus	TG-HVitro PHH - naproxen.High.24hr	Naproxen	H		24h	-0.17113	-0.159478	-0.051958	0.512782	0.103457	-0.381008	-0.152078	0.621839	0.106508	0.0160432	-0.051206	-0.0022496		1.13952	-0.0481308	-0.0752221	0.13422	-0.0605548	-0.0258617	0.145073	0.669556	0.115262	-0.0102693	0.0428864		0.126938	-0.183038	0.259324	0.284714	0.049054	0.136632	-0.0376522	-0.250755	0.207141	-0.151494	0.0983636	0.289087	0.027757		0.0806964
TG-GATES	Rat	Liver	vivo	repeat	TG-RVivoLiverRepeat - triamterene.Low.4day	Triamterene	L		4d	0.154195	-0.159428		0.222057	0.161888	-0.486113	-0.032708	-0.907676	0.050683	-0.0149643	-0.154222		-0.029684	-0.382383						-0.0542279		-0.315156	0.0230914	-0.0554394	-0.0168889				0.265779		-0.0587663		0.430831					0.0288876	0.035624	-0.000499978
TG-GATES	Rat	Liver	vitro	bolus	TG-Rvitro PRH - nitrofurazone.Middle.24hr	Nitrofurazone	M		24h	0.157612	-0.159327		-0.0722111	0.146606	-0.293745	-0.197457	-0.587332	-0.319308	-0.0830057	-0.463279	0.288402	0.675396	0.160948	0.245652	0.445289			-0.23811	-0.0267511	0.314038	-0.616198	0.112577	-0.380904	-0.636374				0.374769		-0.0435238		-1.06512				-0.230795	0.0979039	0.60325	0.0906068
TG-GATES	Rat	Liver	vitro	bolus	TG-Rvitro PRH - diclofenac.Middle.2hr	Diclofenac	M		2h	0.04648	-0.159245		-0.0177678	0.0200109	-0.137722	0.162836	-0.0433379	-0.0738744	0.125936	-0.0673056	0.0817678	0.0471109	0.527957	0.0407585	-0.0301026			0.168569	0.0334664	0.102983	0.128499	-0.00405967	-0.170863	0.0314519				0.119924		0.111549		0.333125				0.0647671	0.0145412	0.034041	-0.0494222
TG-GATES	Rat	Liver	vivo	bolus	TG-RVivoLiverSingle - cyclosporine A.High.3hr	Cyclosporine A	H		3h	0.0974961	-0.15924		0.231189	-0.0633338	-0.396047	0.177988	-0.0321535	-0.204543	0.146485	-0.0636839		-0.477293	0.209547						-0.179673		-0.088097	0.0711062	-0.426598	-0.1108				0.632633		-0.203294		-0.722632					0.25882	0.319146	0.0138464
TG-GATES	Rat	Liver	vivo	bolus	TG-RVivoLiverSingle - benzbromarone.High.3hr	Benzbromarone	H		3h	-0.132564	-0.158955		0.187205	0.214843	-0.20347	-0.205704	0.194838	0.0168208	0.302855	0.0657729		1.0488	-0.831623						0.0585186		0.719021	-0.0789745	0.187231	0.246962				-0.0662702		-0.211943		0.445473					-0.182239	0.0976633	-0.0273532
TG-GATES	Rat	Kidney	vivo	bolus	TG-RVivoKidneySingle - allyl alcohol.High.6hr	Allyl alcohol	H		6h	-0.157806	-0.158774	-0.0547329	-0.0806101	-0.0796352	-0.217839	-0.29139	-0.344788	-0.110636	-0.201702	0.00601061	-0.0751598	0.217906	0.230691		-0.137909			-0.0930112	-0.0698459	-0.057426	-0.168615	-0.0272747	0.0662864	-0.00510586				0.0550356		-0.00893269		-0.0233645				-0.0234375	-0.0828227	0.0472029	0.0975294
TG-GATES	Rat	Liver	vivo	bolus	TG-RVivoLiverSingle - fenofibrate.High.24hr	Fenofibrate	H		24h	0.0197952	-0.158541		-0.967234	-0.579261	-0.0337362	-0.273991	0.712097	0.471183	0.0762113	-0.295753		2.85299	-1.16223						-0.211467		-0.862416	0.0263449	0.804212	-0.160311				-0.298357		-0.0393863		2.11125					-0.0578162	-0.910383	-0.069971
TG-GATES	Rat	Liver	vitro	bolus	TG-Rvitro PRH - indomethacin.High.8hr	Indomethacin	H		8h	0.363393	-0.158277		0.195946	-0.111675	0.0685614	0.00791596	-0.190533	-0.292725	0.108488	-0.0952826	0.215131	1.41382	-0.0905671	0.00521228	-0.0754261			0.0380564	0.376672	1.05383	0.0909445	-0.0619976	-0.335616	-0.181429				-0.0709471		-0.0101125		-0.533976				0.0478347	-0.350826	-0.359391	-0.0588127
TG-GATES	Human	Liver	vitro	bolus	TG-HVitro PHH - allopurinol.Middle.24hr	Allopurinol	M		24h	-0.158869	-0.15824	0.00464374	0.0775524	0.0507785	0.0783662	-0.101378	-0.0816119	-0.19633	0.37524	-0.065679	-0.0439145		-0.0794691	-0.0908971	-0.0751645	0.00769868	0.118271	-0.218938	0.136019	-0.133927	-0.30122	0.104568	-0.131329		0.134331	-0.0606445	0.0389435	-0.0540822	-0.0346996	-0.0739327	0.074207	-0.0531271	0.117394	0.00907944	0.147067	0.159667	-0.101351		-0.0377561
TG-GATES	Rat	Liver	vivo	repeat	TG-RVivoLiverRepeat - clomipramine.Middle.15day	Clomipramine	M		15d	0.154529	-0.158006		-0.176438	0.346169	-0.290029	0.0615162	0.120908	0.150732	0.0339649	0.180407		0.0994523	-0.031502						-0.159333		0.171578	0.113264	0.504387	0.0848772				0.176694		0.162087		1.88205					-0.0218402	-0.296008	-0.0469515
TG-GATES	Rat	Liver	vivo	repeat	TG-RVivoLiverRepeat - desmopressin acetate.Middle.29day	Desmopressin acetate	M		29d	-0.013648	-0.157869		0.190894	-0.0225459	-0.144404	-0.0786777	0.316616	-0.122386	0.396127	0.0298483		-0.117399	0.57362						-0.0736853		0.299265	-0.0220295	-0.0791985	0.18636				0.129006		-0.111977		0.225523					0.0106504	0.442007	-0.0211441
TG-GATES	Rat	Liver	vivo	bolus	TG-RVivoLiverSingle - gemfibrozil.High.3hr	Gemfibrozil	H		3h	-0.129787	-0.157625		-0.194751	-0.0347524	-0.216015	0.201352	0.343487	-0.0929943	0.628805	-0.169181		1.10359	0.171776						-0.00466542		-0.884034	-0.0714078	-0.433768	0.218047				-1.04072		-0.0381184		-0.4987					-0.147415	-0.431559	-0.0731604
TG-GATES	Rat	Kidney	vivo	bolus	TG-RVivoKidneySingle - enalapril.Middle.9hr	Enalapril	M		9h	-0.00818583	-0.15759	-0.134929	0.497361	0.0192016	0.181342	0.0354195	0.0466628	0.0400898	0.0631599	-0.0536401	0.125017	0.0100867	-0.11157		-0.00913174			0.0949139	-0.138137	0.0847522	-0.105808	0.100635	-0.130116	-0.040243				0.860581		0.236965		0.164221				0.0633141	0.308554	-0.042241	-0.064301
TG-GATES	Rat	Liver	vivo	bolus	TG-RVivoLiverSingle - fluoxetine hydrochloride.Low.9hr	Fluoxetine	L		9h	0.120723	-0.157582		0.292419	0.127516	-0.152398	-0.0197186	0.405662	-0.0689305	-0.205646	-0.0924237		-0.0650499	0.631712						-0.00197986		0.192583	-0.0439723	-0.116722	0.148226				-0.72083		-0.209895		0.416672					0.0194724	0.292031	-0.00457135
TG-GATES	Rat	Liver	vitro	bolus	TG-Rvitro PRH - indomethacin.Middle.24hr	Indomethacin	M		24h	0.161716	-0.157304		-0.31322	-0.348138	-0.392254	-0.0520796	0.219944	-0.105051	0.0544959	-0.0791965	0.0320041	0.395159	0.0907971	-0.0833213	0.0179867			0.00674045	0.0470196	0.134881	-0.530657	0.180458	-0.0187735	-0.0973115				0.123777		-0.126596		-0.868143				0.0359675	-0.0462556	-0.0994897	0.0609794
TG-GATES	Rat	Kidney	vivo	repeat	TG-RVivoKidneyRepeat - imipramine.Low.4day	Imipramine	L		4d	-0.0743507	-0.157269	0.0936238	-0.0759702	0.105838	-0.241224	0.012527	-0.172181	0.0513049	0.308563	-0.181334	0.132343	-0.222106	0.496687		-0.127496			-0.0196881	-0.0301215	-0.0480778	-0.0293635	0.0600443	-0.29535	-0.102797				0.178034		0.173367		-0.200404				0.0213025	0.0909793	0.0375273	-0.0929706
TG-GATES	Human	Liver	vitro	bolus	TG-HVitro PHH - propranolol.High.8hr	Propranolol	H		8h	-0.107234	-0.15706	-0.0863819	-0.410074	-0.313323	-0.318845	0.275642	0.125204	0.368842	-0.368325	-0.0557611	0.104442		-0.327297	0.0197703	0.0523214	-0.0182347	0.0743016	-0.00564584	0.261555	-0.424846	0.530621	0.0633287	-0.0462848		-0.101067	0.158515	-0.750677	-0.00294831	-0.0160279	-0.0162449	-0.660644	-1.38773	-0.121412	0.0151293	-0.0932394	-0.108165	-0.262718		0.006353
TG-GATES	Rat	Liver	vitro	bolus	TG-Rvitro PRH - amitriptyline.High.24hr	Amitriptyline	H		24h	0.149294	-0.15695		-0.554111	-0.251128	-0.492621	-0.0316539	-0.0881745	0.0512417	0.209632	-0.272292	0.0517361	0.088296	-0.0165777	0.0151448	-0.0562634			0.0376695	-0.202671	0.317331	-0.964781	-0.0750628	0.0619828	-0.417519				-0.0656596		-0.945499		-2.41313				-0.0489524	-0.0026885	-0.138327	0.0187819
TG-GATES	Rat	Kidney	vivo	bolus	TG-RVivoKidneySingle - phenylbutazone.Low.6hr	Phenylbutazone	L		6h	0.0282717	-0.156658	0.0671024	0.295699	-0.0415761	0.0404383	0.222299	-0.192731	0.024372	0.0492636	-0.0238137	0.135858	0.0687577	-0.185051		0.122393			0.068738	-0.0368828	-0.0259141	-0.0403243	0.0683694	-0.134809	0.075286				0.289853		-0.0328501		0.165938				-0.0246935	0.36846	-0.173543	0.100613
TG-GATES	Rat	Liver	vivo	bolus	TG-RVivoLiverSingle - perhexiline.Middle.6hr	Perhexiline	M		6h	0.205344	-0.156644		0.145847	-0.0882496	0.0539867	0.0818792	0.0778374	0.00561597	0.364679	-0.107813		-0.106198	0.0371708						-0.112106		-0.0254064	0.0801199	0.0562543	0.0712644				-0.103641		-0.2901		-1.0443					-0.108768	-0.0195925	-0.0202492
TG-GATES	Rat	Liver	vitro	bolus	TG-Rvitro PRH - lornoxicam.High.24hr	Lornoxicam	H		24h	0.124913	-0.156614		-0.310389	-0.144858	-0.425601	0.0317661	-0.183429	-0.126854	-0.162902	-0.14043	0.143447	-0.00645053	-0.0645301	-0.0419761	0.194114			0.0399712	-0.0165	0.181189	-0.390398	0.16912	0.0208998	-0.210428				0.264176		0.0804415		-0.75177				-0.0697309	-0.143001	-0.039431	0.0209825
TG-GATES	Rat	Liver	vivo	repeat	TG-RVivoLiverRepeat - chlorpromazine.Low.29day	Chlorpromazine	L		29d	0.0664313	-0.1566		0.268732	-0.00464882	-0.0631598	-0.0024592	-0.348949	0.0303196	-0.0685542	-0.101655		-0.159435	-1.10096						-0.00486726		-0.505751	0.0368512	0.313853	-0.0927746				0.363625		-0.0633837		0.808589					0.0064633	0.372474	0.0221376
TG-GATES	Human	Liver	vitro	bolus	TG-HVitro PHH - diclofenac.High.8hr	Diclofenac	H		8h	0.75002	-0.156229	-0.0785923	0.146172	-0.230974	-0.0369499	0.311187	0.0122799	0.484857	-0.139934	-0.482034	0.332529		-0.382259	0.032839	-0.0266196	0.312213	0.253817	-0.0975107	0.0505623	0.495528	0.890443	0.0440282	0.255114		-0.0320425	1.03137	-0.231981	0.104797	0.00296516	-0.0138198	-0.1372	-0.38018	0.112252	0.0697493	-0.161252	-0.0395445	-0.0986646		0.0307757
TG-GATES	Rat	Liver	vivo	repeat	TG-RVivoLiverRepeat - sulpiride.High.15day	Sulpiride	H		15d	0.0350748	-0.156129		0.0675455	-0.181889	-0.0503979	-0.167524	-0.0127388	0.102523	-0.377505	0.243115		-0.0980409	0.120505						-0.148817		-0.0731619	0.108128	0.190413	-0.0492466				-0.183701		0.115164		0.254594					-0.108434	-0.484472	0.0257701
TG-GATES	Rat	Liver	vivo	bolus	TG-RVivoLiverSingle - theophylline.Middle.6hr	Theophylline	M		6h	-0.113264	-0.155695		-0.20244	-0.0794412	-0.108193	0.0226273	0.244743	-0.150649	0.353367	-0.0560152		-0.0347627	-0.482136						0.0660691		0.316214	0.0908865	0.129773	0.184758				0.152257		-0.292271		0.266158					0.0683417	-0.186379	-0.00540706
PREDICT-IV	Rat	Liver	vitro	repeat	PIV Rvitro Repeat PRH - AMIODA_HD14_LFC	Amiodarone	H		14d	0.0193907	-0.155663	0.0759113	0.0144979	-0.0416795	0.0825835	0.0293061	0.0420003	-0.0820202	0.121267		-0.0871204	1.71261	0.114293	-0.0245396	-0.00855613	0.0490498	0.018062	-0.0413692	-0.0392777	-0.00973031	0.0470813	-0.0103063	0.206512	-0.0656261	-0.0659179	0.00689529	-0.469851	-0.133453		-0.00367187	0.0421663	-0.131509	-0.0633182		0.0953893	0.0765478	0.0583639	-0.0782157	-0.0322149
TG-GATES	Human	Liver	vitro	bolus	TG-HVitro PHH - ibuprofen.Middle.8hr	Ibuprofen	M		8h	-0.0298604	-0.15555	0.00513209	0.153848	-0.0496842	-0.183918	-0.139738	-0.0810686	0.0616352	-0.109039	-0.139965	-0.0655673		0.150222	0.0853036	0.0804081	0.0268833	-0.0821264	0.0668132	-0.0738803	0.137321	-0.156983	0.073176	-0.00344208		-0.0974911	-0.0477956	0.0325116	0.0142959	0.0174162	0.00053689	0.0576296	-0.0778129	0.116426	-0.00028773	-0.0645247	-0.0308074	-0.0365929		0.00753151
TG-GATES	Rat	Liver	vivo	bolus	TG-RVivoLiverSingle - dexamethasone.Low.24hr	Dexamethasone	L		24h	0.278249	-0.155533		-0.340187	-0.279644	0.311597	-0.337226	-0.624588	-0.055062	1.21421	-0.119342		0.50163	0.494783						-0.0429754		-0.530878	0.00963899	0.356702	0.109722				0.269579		-0.512822		-1.80287					-0.00628009	-0.141261	-0.0452679
TG-GATES	Rat	Liver	vivo	bolus	TG-RVivoLiverSingle - simvastatin.Middle.3hr	Simvastatin	M		3h	0.215591	-0.155437		0.187578	0.161466	-0.0243314	-7.51686e-05	0.473269	-0.194237	0.447057	0.110491		0.431193	0.259116						0.0546511		0.453318	0.0975222	0.110183	0.229369				-0.696665		-0.175118		0.554362					0.0215295	0.148471	-0.00875032
TG-GATES	Rat	Liver	vivo	bolus	TG-RVivoLiverSingle - lornoxicam.Middle.6hr	Lornoxicam	M		6h	0.0837104	-0.155334		-0.204624	-0.174427	-0.0821224	0.355024	-0.810221	-0.0902502	-0.120639	0.00238808		0.0108152	0.0126419						-0.11667		-0.367164	-0.0254065	-0.25456	-0.0108404				1.11275		0.0949082		-0.694591					-0.0437573	0.245062	0.0168699
TG-GATES	Human	Liver	vitro	bolus	TG-HVitro PHH - interleukin 1 beta, human.Middle.2hr	IL1beta	M		2h	-0.0639871	-0.155281	0.168959	-0.263459	-0.0113187	0.0361855	0.129925	0.132968	-0.0888503	0.0286269	-0.272101	-0.0198323		-0.166898	0.15171	0.0099202	0.0381983	0.15433	0.0141214	-0.053338	-0.24735	0.319935	-0.135092	-0.187384		-0.0316027	-0.0422215	-0.0948531	0.00351621	0.00121591	-0.0619072	-0.0797679	0.0154338	0.0408151	-0.0122469	-0.0628241	-0.154183	0.0155692		-0.0166103
TG-GATES	Rat	Liver	vivo	repeat	TG-RVivoLiverRepeat - cyclophosphamide.Low.8day	Cyclophosphamide	L		8d	-0.0731451	-0.155267		-0.138991	0.000931046	-0.338511	0.0289906	0.0276288	0.108776	0.354723	-0.0529749		0.0153951	-0.331923						-0.17114		-0.156696	0.0950966	0.0266213	-0.160531				-0.1541		0.148076		0.017312					0.160119	0.0969468	0.0145095
TG-GATES	Rat	Liver	vitro	bolus	TG-Rvitro PRH - ethambutol.High.2hr	Ethambutol	H		2h	0.119361	-0.15524		-0.236032	0.215833	-0.212072	0.394187	-0.205933	0.113911	-0.040027	-0.106223	0.122986	-0.176038	-0.487567	0.194258	0.623758			0.0545829	0.0346026	-0.0653733	-0.119021	0.0495904	-0.174962	0.0979734				-0.299345		-0.280453		-0.263896				0.164727	0.227888	-0.16702	0.00513224
TG-GATES	Rat	Liver	vivo	bolus	TG-RVivoLiverSingle - ketoconazole.Middle.24hr	Ketoconazole	M		24h	-0.0808266	-0.155128		-0.0748327	0.266339	-0.255128	0.0487775	-0.307951	0.132817	-0.19829	0.0989626		0.236546	-0.296653						-0.0777478		0.452204	0.0281845	-0.00254605	-0.0802163				0.195924		-0.0310941		0.930492					0.220477	0.115127	0.00224762
TG-GATES	Rat	Liver	vitro	bolus	TG-Rvitro PRH - theophylline.Low.2hr	Theophylline	L		2h	-0.063299	-0.154885		-0.141857	0.00693847	-0.262792	0.0863637	-0.200314	-0.178104	-0.00868563	-0.133613	-0.00854779	-0.0105139	-0.085082	0.23393	0.0055869			0.0548501	0.0180159	-0.171456	-0.148817	-0.101134	-0.188026	-0.0235245				0.144269		0.228063		-0.100883				-0.132425	0.00355962	0.0232813	-0.026857
TG-GATES	Rat	Liver	vivo	bolus	TG-RVivoLiverSingle - labetalol.High.6hr	Labetalol	H		6h	0.0643628	-0.154788		0.203538	0.15504	-0.136851	0.134467	0.215445	-0.243374	0.315596	0.00582884		-0.0602153	-0.186278						0.0680594		0.193005	0.0158472	0.0320855	0.150532				0.194708		-0.237183		-0.350029					0.10887	-0.676103	0.0135003
TG-GATES	Human	Liver	vitro	bolus	TG-HVitro PHH - acetaminophen.Middle.24hr	Acetaminophen	M		24h	-0.325044	-0.154682	0.156175	0.0689919	-0.0113192	0.29149	0.170728	0.209445	-0.08333	0.144103	0.165658	0.0684229		-0.57345	-0.119747	-0.124694	-0.205617	0.226034	0.0373388	0.0480746	-0.011798	0.513324	0.249972	-0.0742429		-0.161881	-0.118268	-0.23064	0.08141	0.031042	0.103151	0.0401715	-0.120388	0.0850498	0.0295995	-0.0214667	0.167804	-0.220809		-0.0530086
TG-GATES	Rat	Liver	vivo	bolus	TG-RVivoLiverSingle - sulindac.High.6hr	Sulindac	H		6h	0.036132	-0.154207		0.511276	-0.138384	0.134085	-0.359035	-0.381597	-0.110157	0.114797	-0.0973458		-0.225821	-0.270706						0.120192		0.480082	-0.283446	-0.144805	0.136511				-0.1316		-0.259965		-0.737487					0.0297721	-0.365245	-0.0347786
TG-GATES	Human	Liver	vitro	bolus	TG-HVitro PHH - allopurinol.Low.24hr	Allopurinol	L		24h	-0.0720683	-0.154082	-0.0175576	0.00328148	0.0436012	-0.0732309	-0.0903207	-0.086458	-0.129308	0.325345	-0.0741412	0.0102228		-0.0521239	-0.163377	-0.0727902	0.0103054	0.120745	-0.174218	0.240494	-0.044908	-0.356559	0.0626302	-0.147313		0.110751	0.0212307	0.0464663	-0.0371303	-0.0241924	-0.075158	0.0312208	-0.106946	0.0761349	-0.085569	0.162223	0.13951	-0.0699185		-0.00486178
TG-GATES	Human	Liver	vitro	bolus	TG-HVitro PHH - adapin.High.24hr	Adapin	H		24h	0.285178	-0.154015	-0.165234	0.171999	-0.318455	0.32257	0.0015022	0.194131	0.227618	0.384596	-0.485407	0.260779		-0.10517	-0.168911	-0.207933	0.274981	0.377407	-0.140464	0.396838	1.02242	0.1131	0.00436679	0.215454		-0.136393	0.475543	0.223028	0.268013	0.114185	0.148728	-0.0931314	-0.321332	0.0618525	0.171092	-0.0655913	0.17745	-0.170342		-0.0486958
TG-GATES	Rat	Liver	vitro	bolus	TG-Rvitro PRH - moxisylyte.High.2hr	Moxisylyte	H		2h	0.0852182	-0.153987		0.264142	0.0171635	-0.0667492	-0.0151422	-0.0481924	-0.0447668	0.074697	-0.0505681	0.225316	0.261546	0.256959	-0.176908	0.327446			0.257641	-0.0858991	0.0886299	-0.205974	-0.101675	0.0825904	0.0374982				0.339451		0.363223		-0.0542566				-0.0482921	-0.275398	0.0835642	0.0238144
TG-GATES	Rat	Liver	vivo	bolus	TG-RVivoLiverSingle - etoposide.High.9hr	Etoposide	H		9h	-0.196429	-0.153917		0.0980692	-0.23816	-0.138562	0.0790224	0.181638	0.226765	0.195466	-0.179499		-0.142499	1.0608						0.0236999		-0.250612	-0.0132993	-0.176455	-0.000470348				-0.697181		0.31483		-0.68195					-0.0199577	0.192621	-0.0339306
TG-GATES	Rat	Liver	vivo	bolus	TG-RVivoLiverSingle - trimethadione.Middle.3hr	Trimethadione	M		3h	0.04646	-0.153832		-0.26845	0.149292	0.0360656	0.0643613	-0.349298	-0.128508	0.694064	-0.183056		-0.236925	-7.25053e-05						-0.06415		-0.11719	0.059337	-0.0707886	-0.104153				-1.52456		-0.129063		-0.219556					0.049656	-0.124458	-0.00182723
TG-GATES	Rat	Kidney	vivo	bolus	TG-RVivoKidneySingle - puromycin aminonucleoside.Low.9hr	Puromycin	L		9h	-0.0478286	-0.153825	0.229181	0.116184	-0.0695321	-0.323077	-0.101851	-0.108685	-0.00231417	0.18608	-0.0260319	-0.00936559	0.0274122	-0.25809		0.221541			-0.0193593	-0.0525846	-0.0856006	0.0394633	0.0870773	0.0627185	-0.300523				-0.298979		0.050232		0.0635588				-0.0608938	-0.077906	-0.14634	0.153471
TG-GATES	Rat	Kidney	vivo	repeat	TG-RVivoKidneyRepeat - thioacetamide.Middle.8day	Thioacetamide	M		8d	0.064378	-0.153501	-0.194828	2.35123	-0.00400812	0.199453	-0.240316	-0.219514	-0.0235476	-0.448131	-0.196575	0.0769725	0.229683	0.36369		-0.101039			0.0362965	-0.204455	0.0977896	-0.0816178	0.043793	-0.0728089	-0.0375837				0.463751		0.0484215		0.350736				-0.0684805	0.203983	0.483749	0.231665
TG-GATES	Rat	Liver	vivo	repeat	TG-RVivoLiverRepeat - diclofenac.Middle.15day	Diclofenac	M		15d	-0.0331379	-0.153471		0.126426	0.0100275	-0.108195	0.143707	0.110868	-0.153753	0.313686	0.0800748		-0.105764	0.860282						0.146439		0.713925	-0.0648424	0.337455	-0.036045				-0.061537		0.0498676		-0.151664					-0.278422	0.0821967	0.00855205
TG-GATES	Rat	Kidney	vivo	bolus	TG-RVivoKidneySingle - hexachlorobenzene.Middle.9hr	Hexachlorobenzene	M		9h	-0.108221	-0.153434	-0.12689	0.0655998	0.0255256	-0.0642859	-0.144082	-0.154202	-0.105053	-0.204465	0.079223	0.159092	0.0512713	0.20975		-0.303843			0.0293781	-0.0109546	-0.0557439	-0.161436	-0.162442	0.0622677	-0.0335266				1.39237		0.106107		-0.0375053				-0.0339744	0.155286	0.0359933	-0.170266
TG-GATES	Rat	Liver	vivo	repeat	TG-RVivoLiverRepeat - lornoxicam.Low.8day	Lornoxicam	L		8d	-0.102618	-0.153362		-0.155368	0.121592	-0.585941	-0.260283	-0.0392525	0.0991954	0.277734	-0.11483		0.148026	0.559571						-0.089032		0.109053	0.105741	-0.484277	0.103392				-0.220472		0.244739		0.333014					0.148173	0.253361	-0.00895426
TG-GATES	Rat	Liver	vivo	bolus	TG-RVivoLiverSingle - naproxen.Low.3hr	Naproxen	L		3h	-0.0799693	-0.153199		-0.171638	0.0714825	-0.203347	0.146098	-0.517262	0.0538398	-0.210021	0.13385		0.0403638	-0.0488631						-0.0517871		0.186637	0.172129	-0.265981	-0.0204631				-0.469354		-0.208699		-0.254644					-0.128912	-0.403367	-0.025977
TG-GATES	Rat	Liver	vivo	bolus	TG-RVivoLiverSingle - rotenone.Middle.6hr	Rotenone	M		6h	-0.0528895	-0.152973		0.00901869	0.0528713	-0.156995	0.0820298	-0.689848	-0.0954157	0.119013	-0.118425		-0.0910019	-0.168608						-0.000609514		-0.00278632	-0.0519711	-0.0518304	0.177763				0.224677		-0.0392838		-0.414545					0.0432966	-0.477413	0.0163779
TG-GATES	Rat	Liver	vivo	bolus	TG-RVivoLiverSingle - erythromycin ethylsuccinate.Low.6hr	Erythromycin	L		6h	0.106633	-0.152778		0.168265	-0.137712	0.0897659	-0.073726	0.725885	-0.0844425	0.0208143	0.0233731		-0.184657	-0.215457						-0.02176		0.241782	0.239134	0.25649	0.00768086				-1.4366		-0.0704333		-0.538892					0.41076	0.0272475	-0.00248902
TG-GATES	Rat	Liver	vivo	repeat	TG-RVivoLiverRepeat - mefenamic acid.Middle.4day	Mefenamic acid	M		4d	0.0574785	-0.152692		0.0253186	-0.0327616	-0.0914703	-0.157453	0.305859	-0.0772696	-0.175352	0.045528		0.326688	0.0619821						0.0195062		-0.148058	0.164677	0.178286	0.00952891				0.622832		0.0249413		0.267537					0.087538	-0.370881	-0.0149487
TG-GATES	Rat	Liver	vivo	repeat	TG-RVivoLiverRepeat - acetamide.Low.4day	Acetamide	L		4d	-0.00870232	-0.15257		0.144306	0.0574127	0.0336055	-0.202911	0.389727	-0.0833131	0.0445553	-0.0288042		-0.123042	-0.478064						-0.13316		-0.488428	0.042378	0.0167317	-0.2447				0.448777		-0.2242		-0.294589					-0.0811802	0.245781	0.0159277
TG-GATES	Rat	Liver	vivo	bolus	TG-RVivoLiverSingle - triazolam.Low.6hr	Triazolam	L		6h	-0.0905081	-0.152493		-0.0947831	0.109617	0.0840345	0.136615	0.138924	-0.164675	-0.0774545	-0.292403		-0.0613816	0.405094						-0.00678263		-0.0649016	0.155374	-0.323729	-0.00425471				-0.348905		-0.233126		-0.0865498					0.0639167	-0.350168	-0.0195773
TG-GATES	Rat	Kidney	vivo	bolus	TG-RVivoKidneySingle - monocrotaline.Low.24hr	Monocrotaline	L		24h	-0.0600916	-0.152124	0.00382419	-0.0842051	-0.0706307	-0.159603	-0.657161	0.0262261	0.0110986	0.204838	-0.0103236	0.0273906	0.0258444	0.223951		0.0589076			-0.0917219	-0.0511958	-0.221368	0.100469	-0.0113799	0.302376	0.0489029				0.259779		0.0529209		0.0223067				-0.124816	0.0944815	-0.0549816	-0.0467353
TG-GATES	Rat	Kidney	vivo	repeat	TG-RVivoKidneyRepeat - amphotericin B.Low.8day	Amphotericin B	L		8d	-0.106177	-0.151945	-0.152477	-0.1476	-0.276975	-0.250557	0.000908332	-0.173824	-0.0561145	0.0577279	-0.12018	-0.226114	-0.0327951	-0.0899286		-0.0465198			-0.116622	-0.0921554	-0.214558	0.0440798	0.00159148	-0.0422647	-0.211785				-1.05215		0.0667222		0.0543878				-0.044804	0.129063	-0.125493	0.463997
TG-GATES	Human	Liver	vitro	bolus	TG-HVitro PHH - rifampicin.High.2hr	Rifampicin	H		2h	0.0783662	-0.151694	0.107567	0.0385872	0.0399923	-0.15775	0.0246677	0.00388857	0.0906132	0.00354616	-0.146654	-0.279918		0.000380821	0.0975804	0.0375321	0.166375	-0.142198	-0.0931579	-0.0865862	-0.0812177	0.0480993	-0.130885	-0.0464836		-0.054477	-0.241808	0.0726093	0.00945433	0.0114889	0.0284241	-0.00908918	-0.0194582	0.182629	-0.00277686	0.105993	-0.037206	0.073035		-0.074208
TG-GATES	Rat	Kidney	vivo	bolus	TG-RVivoKidneySingle - phenylbutazone.High.6hr	Phenylbutazone	H		6h	0.31277	-0.151556	0.0698876	0.924613	-0.21499	0.0704708	0.297629	-0.107978	-0.0680642	-0.0721867	-0.0733806	0.0311972	0.0318364	-0.146744		-0.00874095			0.0603148	-0.0363638	0.0125917	-0.125052	-0.0652259	0.0563267	-0.0938449				0.0842696		-0.0297945		-0.017668				-0.00297185	0.0733205	-0.189969	0.0762567
TG-GATES	Rat	Liver	vitro	bolus	TG-Rvitro PRH - propylthiouracil.Middle.24hr	Propylthiouracil	M		24h	0.072492	-0.151498		0.67639	0.493628	0.357194	-0.244868	-0.3905	0.0381459	0.160125	-0.305967	-0.0371209	-0.168808	-0.0422455	-0.0106496	-0.0326599			-0.527829	-0.212081	0.362296	0.291786	0.0241865	-0.214371	-0.498433				-0.142696		-0.272403		-0.576304				-0.0115397	-0.0968679	0.381405	-0.0385766
TG-GATES	Rat	Liver	vitro	bolus	TG-Rvitro PRH - acarbose.High.2hr	Acarbose	H		2h	-0.0480072	-0.151495		-0.138272	-0.136068	-0.0502192	0.0961479	-0.0448542	-0.0925846	-0.0928676	0.0221517	-0.191837	0.0453957	-0.0407958	0.150984	0.0436101			0.0285705	-0.0320409	-0.0406941	-0.0364336	-0.229153	-0.173105	-0.0753044				0.336578		0.232107		0.0277259				-0.175609	-0.097512	0.100319	0.00066859
TG-GATES	Rat	Liver	vivo	bolus	TG-RVivoLiverSingle - gemfibrozil.Middle.6hr	Gemfibrozil	M		6h	-0.0767637	-0.151363		0.0430124	-0.229764	0.104337	-0.108816	0.238417	0.060323	0.0651286	-0.245848		0.730966	-0.196141						0.0548778		-0.188581	-0.0717176	-0.0303727	-0.00556937				-0.873663		-0.0898318		-0.477444					0.119427	-0.0223833	-0.0146155
TG-GATES	Rat	Liver	vitro	bolus	TG-Rvitro PRH - bromoethylamine.Middle.2hr	Bromoethylamine	M		2h	-0.010916	-0.151265		-0.184876	0.163996	-0.0114103	-0.0929811	-0.0394584	-0.110872	-0.295876	-0.0142435	0.118839	0.00775059	-0.0898591	-0.183924	-0.15532			0.0646542	-0.0553051	0.0691168	-0.111017	-0.148102	0.0476382	0.0445742				-0.110522		0.344926		0.0520013				-0.0201748	-0.146336	0.199395	0.0035279
TG-GATES	Rat	Liver	vivo	repeat	TG-RVivoLiverRepeat - tannic acid.Low.29day	Tannic acid	L		29d	-0.114687	-0.151232		0.00114763	0.0211071	-0.220995	-0.0379407	0.151719	-0.109569	0.109645	-0.0146114		-0.120063	-0.231455						-0.132446		-0.0908644	0.0144157	0.00825805	-0.0870846				0.730453		-0.0786342		-0.382427					0.0766682	0.121608	-0.0332583
TG-GATES	Rat	Liver	vivo	bolus	TG-RVivoLiverSingle - phalloidin.High.24hr	Phalloidin	H		24h	-0.0158683	-0.15116		-0.0530128	0.112434	0.0454343	0.215907	0.614187	0.0445527	-0.303134	-0.0463118		-0.152988	-0.190072						0.0357474		-0.0971835	-0.0509211	-0.0103294	-0.0805483				-1.07992		-0.303764		-0.104178					-0.127495	-0.71665	-0.0347256
TG-GATES	Rat	Liver	vivo	repeat	TG-RVivoLiverRepeat - allopurinol.Middle.8day	Allopurinol	M		8d	0.0271313	-0.151091		0.227976	-0.0720007	-0.230913	0.0219958	0.278512	-0.143978	0.380839	-0.13361		0.0316372	-0.101279						-0.0282892		0.0361058	0.00240154	0.0212692	-0.0409471				0.70344		0.233624		0.29001					0.126544	-0.0942913	0.011846
TG-GATES	Rat	Liver	vitro	bolus	TG-Rvitro PRH - nitrosodiethylamine.Low.8hr	Nitrosodiethylamine	L		8h	-0.0600622	-0.151087		-0.195618	-0.258769	-0.285394	-0.130431	-0.292492	0.10522	-0.0441753	-0.0387356	-0.110647	-0.174057	-0.00522979	0.0442506	0.0644336			-0.0202378	-0.239117	-0.22221	-0.059055	0.111897	0.0494203	-0.215721				-0.0128846		0.0827676		0.173003				-0.0512202	0.073143	0.0566277	-0.00267681
TG-GATES	Human	Liver	vitro	bolus	TG-HVitro PHH - adapin.Middle.8hr	Adapin	M		8h	0.113441	-0.150845	0.264447	0.0857773	-0.0383811	-0.0405548	0.0604842	0.0326044	-0.0479477	0.113968	-0.274903	-0.237045		0.0757164	0.104049	0.0121201	-0.0264191	0.0471368	0.0204895	0.111623	0.0808946	-0.243096	0.234072	0.0659651		-0.128036	0.313689	0.0848635	0.0250043	-0.0498507	-0.088566	0.0138536	-0.0675365	-0.104268	0.105753	-0.0157008	-0.0660415	0.0160692		0.0101196
TG-GATES	Rat	Liver	vitro	bolus	TG-Rvitro PRH - diazepam.High.24hr	Diazepam	H		24h	0.0584933	-0.150785		0.945543	-0.155347	0.546801	-0.0440186	-0.189987	0.602977	0.268794	-0.58423	0.080635	0.6989	-0.533894	0.0610684	-0.102999			-0.0413742	-0.135461	0.782461	-0.2941	0.0269566	0.180557	-0.9148				0.0772602		0.43711		-0.918542				0.136419	0.439509	0.342292	0.00781289
TG-GATES	Rat	Liver	vivo	bolus	TG-RVivoLiverSingle - cephalothin.High.6hr	Cephalothin	H		6h	0.420585	-0.150721		0.0824478	0.0279318	1.74387	-0.162846	-0.177802	0.175763	-0.493993	-0.302663		-0.240098	-0.261183						0.0507365		-0.778479	0.043197	0.0358667	0.098592				-1.16062		-0.342964		-0.344511					-0.0989143	-0.0161244	0.0486003
TG-GATES	Rat	Liver	vivo	repeat	TG-RVivoLiverRepeat - phenylanthranilic acid.High.8day	Phenylanthranilic acid	H		8d	0.0728944	-0.150697		-0.113992	1.6715	0.00712467	-0.0268553	-0.456415	0.0406824	-0.252712	0.206979		0.545985	0.0875736						0.0925919		0.204159	0.0132259	0.12656	-0.245606				-0.443174		-0.33416		2.72661					0.145446	-0.226839	-0.0295245
TG-GATES	Rat	Liver	vitro	bolus	TG-Rvitro PRH - simvastatin.Low.24hr	Simvastatin	L		24h	-0.0842919	-0.150512		-0.262457	0.0917806	-0.0256843	-0.055015	-0.00466394	-0.00882128	-0.089142	-0.00421427	-0.083551	0.138845	-0.199746	0.112742	0.0792662			-0.0930548	-0.0217884	0.0358953	-0.0153242	-0.438125	0.0217351	-0.0417375				-0.145889		-0.274783		0.154096				0.0267112	-0.103755	0.00435334	0.00186026
TG-GATES	Rat	Liver	vivo	bolus	TG-RVivoLiverSingle - carbon tetrachloride.Low.3hr	Carbon tetrachloride	L		3h	0.0612952	-0.150123		0.142592	0.0390194	-0.17735	0.13725	-0.16088	0.0741653	0.0795716	-0.19004		-0.109873	-0.472451						0.0095409		-0.15283	0.133818	-0.261268	0.00961982				-0.274532		-0.134479		-0.402566					0.176186	0.145292	-0.0627
TG-GATES	Rat	Liver	vivo	repeat	TG-RVivoLiverRepeat - allyl alcohol.Middle.15day	Allyl alcohol	M		15d	0.118761	-0.150117		0.287523	0.0831073	-0.114731	0.0665884	-0.295938	0.0216232	-0.00687985	-0.061543		-0.330262	0.14963						0.135644		-0.391455	0.210186	-0.0820573	-0.00559251				0.765042		-0.0966515		-0.975821					0.0605118	-0.0747713	-0.0289912
TG-GATES	Rat	Liver	vitro	bolus	TG-Rvitro PRH - chlorpropamide.High.24hr	Chlorpropamide	H		24h	0.044624	-0.149913		-0.147474	-0.353334	-0.122117	-0.20383	0.252516	0.0401762	-0.143866	-0.0277185	0.0199414	0.232166	-0.0621499	0.129902	-0.0743269			-0.123088	0.177073	-0.100301	-0.157053	0.063255	0.0243506	0.0987252				-0.0522663		-0.0452814		-0.779455				0.149968	-0.0958301	0.0838934	0.0131282
TG-GATES	Rat	Liver	vivo	bolus	TG-RVivoLiverSingle - clomipramine.Middle.6hr	Clomipramine	M		6h	0.180066	-0.149912		0.102865	-0.0225592	0.0455941	0.0901312	0.241804	-0.0330128	-0.298998	-0.0840011		0.186739	0.0786363						-0.0864554		-0.0509615	0.0376307	0.0135799	-0.099023				0.100709		-0.269997		0.657009					0.0184052	0.270667	0.0190639
TG-GATES	Rat	Kidney	vivo	bolus	TG-RVivoKidneySingle - cyclophosphamide.High.9hr	Cyclophosphamide	H		9h	-0.0819088	-0.149829	0.117763	-0.122397	-0.0216015	0.0612969	-0.129343	0.122578	0.0126982	0.0738521	-0.00121479	-0.133974	-0.0730289	-0.172673		-0.0141882			-0.0382957	0.00840021	0.0828402	-0.191732	0.107075	-0.233793	-0.286308				-1.80901		0.23341		-0.0910222				-0.155716	0.0540585	-0.160736	-0.12802
TG-GATES	Rat	Liver	vitro	bolus	TG-Rvitro PRH - phalloidin.Low.8hr	Phalloidin	L		8h	0.11865	-0.14977		-0.875167	0.0756548	-0.219246	-0.165417	-0.721604	-0.0486435	-0.232984	-0.0985488	0.289444	0.00532421	-0.00548363	0.0151245	0.101372			-0.144181	-0.0851109	0.203041	-0.291334	0.0845551	-0.282888	0.343645				0.299202		0.0261754		-0.526774				-0.0171598	-0.166476	-0.243361	-0.0415343
TG-GATES	Rat	Liver	vivo	repeat	TG-RVivoLiverRepeat - mexiletine.Low.15day	Mexiletine	L		15d	-0.00544172	-0.149761		-0.123939	0.138838	0.0946056	0.081244	0.33893	-0.030593	-0.26346	0.0197949		-0.185689	-0.337822						-0.0862599		-0.18201	0.108313	0.227717	-0.128				0.289545		-0.181669		0.255805					0.185588	0.174145	-0.0171263
TG-GATES	Rat	Liver	vivo	bolus	TG-RVivoLiverSingle - lornoxicam.High.9hr	Lornoxicam	H		9h	0.0866479	-0.149686		-0.299212	-0.100218	0.0168869	0.0885469	-0.323921	-0.0951399	0.335877	-0.0613573		0.170949	-0.0956288						-0.0585042		-0.212618	0.128325	-0.00361662	0.052332				0.443536		-0.183697		-0.778126					0.0134987	0.290463	-0.0273661
TG-GATES	Rat	Liver	vivo	repeat	TG-RVivoLiverRepeat - imipramine.Middle.29day	Imipramine	M		29d	-0.0244985	-0.149447		0.197742	0.00507872	-0.192898	-0.231976	-0.498738	-0.081497	0.480362	0.111861		0.120553	-0.103204						0.0302165		-0.0227745	-0.0247786	-0.174773	0.421571				0.0549474		-0.314881		0.540753					-0.139731	-0.106009	0.010159
TG-GATES	Rat	Liver	vivo	repeat	TG-RVivoLiverRepeat - ethinylestradiol.Middle.4day	Ethinylestradiol	M		4d	0.0442346	-0.149436		0.0600398	1.44604	0.0334073	-0.11604	-0.699106	0.0495298	0.113541	0.384365		0.587137	-0.0242118						-0.0300923		-0.449508	0.182932	1.06178	-0.0684244				-0.802444		-0.961795		0.870995					0.185555	-0.774345	0.0696263
TG-GATES	Rat	Kidney	vivo	bolus	TG-RVivoKidneySingle - ciprofloxacin.Middle.3hr	Ciprofloxacin	M		3h	-0.0174097	-0.14929	-0.293997	-0.119702	-0.11364	0.0956927	-0.0217584	0.123555	0.0043729	0.138758	-0.0962545	0.228782	-0.0222485	0.243072		0.156038			-0.077156	-0.0489618	-0.148879	-0.191218	0.0947133	0.00264432	0.0724693				0.657784		0.0219452		-0.149856				-0.134089	-0.112186	0.00761677	-0.00758924
carcinoGENOMICS	Human	Kidney	vitro	bolus	CX HVitro RPTEC 6h - PBR vs DMSO	Potassium bromate	IC10	1000	6h	0.00540352	-0.149275	-0.0759306	-1.4901	-0.199485	0.00375748	-0.212124	-1.63936		0.114912	0.188433	0.265301		-1.78487	0.669619	0.52175	-0.992895	0.0909243	0.338375	-0.106418	0.572851	0.100469	-0.0112658	0.163325		0.0868235	-0.280605	0.382503	-0.0453024		0.280656	-0.0209723	0.17972	0.0770817	0.99666	0.185956	0.164806	-0.0886335	0.201582	-2.41357
TG-GATES	Rat	Liver	vivo	repeat	TG-RVivoLiverRepeat - sulpiride.Low.8day	Sulpiride	L		8d	-0.0580187	-0.149121		0.165143	-0.300023	-0.0445641	-0.314199	-0.129269	0.0943493	0.150156	-0.0978197		-0.221684	0.0239134						-0.0577641		0.287435	-0.12279	0.00858653	0.14565				-0.323395		-0.0661594		-0.940533					0.0163403	-0.280057	0.0865482
TG-GATES	Rat	Liver	vivo	bolus	TG-RVivoLiverSingle - propylthiouracil.High.6hr	Propylthiouracil	H		6h	-0.0673422	-0.149027		0.00923855	0.404878	1.09829	-0.114412	-0.364648	0.100968	-0.368869	-0.116188		-0.105592	0.373881						0.102135		0.136372	0.0878338	-0.253717	0.0373995				-0.341818		0.287228		-0.00624262					-0.180715	-0.303034	-0.00639453
TG-GATES	Rat	Kidney	vivo	bolus	TG-RVivoKidneySingle - imipramine.High.9hr	Imipramine	H		9h	-0.0154674	-0.148806	0.0652449	0.188348	0.158321	-0.131323	0.185216	0.0931342	-0.00170433	-0.118392	-0.0119113	-0.111039	0.0975496	0.0642191		-0.0165575			0.134194	-0.0766892	0.167603	0.0608045	-0.14424	-0.285306	-0.182559				-0.733171		-0.0183875		0.0215949				-0.0477769	-0.035484	-0.140459	-0.0794168
TG-GATES	Rat	Liver	vivo	repeat	TG-RVivoLiverRepeat - bucetin.Low.8day	Bucetin	L		8d	0.121782	-0.148305		0.0418954	0.313579	-0.0569398	-0.146419	0.114911	-0.0386749	0.14366	0.0547499		0.10913	-0.308478						0.0463577		-0.0709792	0.0664495	0.130314	0.154815				0.483745		0.0388558		0.0860257					0.109287	-0.285229	0.0322027
TG-GATES	Rat	Liver	vivo	bolus	TG-RVivoLiverSingle - ethambutol.Middle.9hr	Ethambutol	M		9h	0.499295	-0.148254		0.154358	0.150164	0.951203	0.132496	-0.0949348	0.196499	-0.320289	-0.0689428		-0.00613196	-0.0140166						-0.0747679		0.590996	0.0364083	0.103452	-0.0354861				-0.310861		-0.213884		0.0137833					0.107823	0.00499263	0.0225596
PREDICT-IV	Human	Liver	vitro	repeat	PIV Hvitro Repeat PHH - METFMN_LD14_LFC	Metformin	L		14d	-0.00385883	-0.148238	0.0106013	0.467691	-0.200212	0.24022	0.498664	0.0186303	0.184728	-0.268124	0.188002	0.170006	0.707446	0.042806	-0.0698871	0.0281711	-0.25746	-0.279357	0.325428	-0.252783	-0.123305	-0.0136131	-0.137533	0.0324703	-0.134744	-0.345225	-0.0748272	-0.420536	0.0147783	0.567398	0.0138018	0.196725	-0.560387	0.157442	0.179792	-0.0392888	0.328686	0.131848	0.346784	-0.152683
TG-GATES	Rat	Liver	vivo	bolus	TG-RVivoLiverSingle - chlorpromazine.Low.9hr	Chlorpromazine	L		9h	-0.130696	-0.148149		-0.825936	0.282986	-0.39939	0.125131	-0.58324	-0.0429797	-0.197991	0.0660745		0.341024	-0.27975						-0.0470494		1.10344	0.116595	0.0561433	0.214147				0.686498		-0.462962		-0.385302					0.00811819	-0.328279	-0.0186727
PREDICT-IV	Human	Kidney	vitro	bolus	HVitroPIV RPTEC - ADEFVR-NORM_LD1_LFC	Adefovir dipivoxil	L		1d	-0.0992816	-0.14802	0.208739	0.0375683	0.0405715	-0.229137	-0.0146652	-0.0929165	0.14988	-0.00130274	-0.22319	-0.0945082	0.0202543	0.181642	-0.156671	0.0863284	-0.386073	-0.216941	-0.12918	-0.068341	-0.187844	-0.0883982	0.00157139	-0.197184	0.0525527	-0.034711	0.443448	0.289161	-0.273176	-0.0908644	-0.223917	-0.175417	0.333131	-0.0210131	0.0725806	-0.219178	-0.286378	-0.0233889	-0.0261369	-0.0262673
TG-GATES	Human	Liver	vitro	bolus	TG-HVitro PHH - haloperidol.High.24hr	Haloperidol	H		24h	0.0724094	-0.147876	0.0532896	0.368109	0.0330387	-0.0811787	-0.113446	0.157007	0.0576682	-0.221454	-0.0305758	0.0340043		-0.0531822	-0.0489906	-0.231981	-0.120886	-0.00749452	-0.0685911	-0.082825	0.194145	0.305504	0.187552	0.0128929		0.0273794	0.239853	0.188816	0.143231	0.0659268	0.196716	0.0252106	0.0191989	0.114284	-0.00909217	-0.0367344	-0.117711	-0.0461674		0.00537185
TG-GATES	Rat	Liver	vivo	repeat	TG-RVivoLiverRepeat - dantrolene.Low.4day	Dantrolene	L		4d	0.134138	-0.147843		-0.327456	0.724252	-0.378019	0.0413875	-0.751594	0.0282703	0.038083	-0.0240208		0.121659	0.0396728						-0.164469		-0.303781	-0.0858375	0.0785765	-0.114561				-0.218969		-0.350608		1.25712					0.0217357	0.14661	-0.0187866
TG-GATES	Rat	Liver	vivo	repeat	TG-RVivoLiverRepeat - phenacetin.Low.4day	Phenacetin	L		4d	0.0239064	-0.147819		-0.0596399	0.161267	-0.111094	0.101428	0.402181	-0.13057	0.0870948	-0.181836		0.0355103	0.173923						-0.0303481		-0.0229936	0.0478695	0.46363	-0.0466859				0.516704		-0.297445		0.206838					0.0934412	-0.268539	-0.00345953
TG-GATES	Rat	Liver	vivo	bolus	TG-RVivoLiverSingle - hydroxyzine.Low.9hr	Hydroxyzine	L		9h	-0.211571	-0.147783		0.100289	-0.682501	-0.317086	-0.0132678	-0.117356	9.63532e-05	-0.0730674	-0.00348426		-0.209295	0.461346						-0.0238187		-0.186321	0.12994	-0.145727	0.128067				0.188358		0.431228		-0.340108					0.0859422	-0.302655	-0.013063
TG-GATES	Rat	Liver	vitro	bolus	TG-Rvitro PRH - diclofenac.High.2hr	Diclofenac	H		2h	0.248582	-0.147635		0.105874	-0.0684925	-0.547191	0.322827	0.0163895	-0.117834	0.09036	0.0518976	0.0773718	0.209014	0.555931	0.0390767	0.132629			0.236896	-0.16458	-0.0999349	0.0867537	0.171982	-0.117324	0.0609564				0.249876		0.179174		0.308301				0.0596791	0.118869	0.119821	0.0120203
TG-GATES	Human	Liver	vitro	bolus	TG-HVitro PHH - fluoxetine hydrochloride.Middle.24hr	Fluoxetine	M		24h	-0.116204	-0.147568	0.123784	0.012564	0.0210243	0.0236399	-0.241004	-0.0372282	0.272916	0.237011	-0.00611106	-0.030385		-0.119043	-0.0749003	-0.0157261	-0.0788222	0.0407705	0.0554459	0.12849	-0.0524114	-0.0127882	-0.0014467	-0.0568779		-0.0349529	0.161929	-0.350302	-0.0533245	-0.0735479	-0.116717	-0.148817	-0.267481	-0.0597338	0.020058	0.171305	0.0673957	0.117421		-0.0666868
TG-GATES	Rat	Liver	vitro	bolus	TG-Rvitro PRH - ticlopidine.High.24hr	Ticlopidine	H		24h	0.0940093	-0.147463		0.23737	0.322467	0.0133696	-0.0958356	-0.116939	-0.26513	0.2351	-0.0643006	-0.0403683	0.229993	0.0599484	0.0507086	-0.00753819			-0.0889814	0.0666924	0.189078	-0.267922	0.403505	0.0824179	-0.241512				0.074316		-0.314991		0.0222665				-0.0123699	0.040741	0.0405867	0.001431
TG-GATES	Human	Liver	vitro	bolus	TG-HVitro PHH - fluphenazine.Low.8hr	Fluphenazine	L		8h	0.0167059	-0.147411	-0.0160126	-0.000858363	-0.0128443	0.0845362	0.0116902	-0.0327121	0.0332987	-0.0172085	0.0258124	0.118611		0.0853966	-0.205559	-0.0132849	0.0424952	0.0378678	0.171817	-0.0160557	0.0955286	0.161686	-0.0297011	0.0278846		-0.0868673	-0.071987	0.0195786	0.0405546	-0.00342229	-0.0130383	0.0819566	0.0463842	0.0749297	-0.152287	0.00576506	-0.0446943	-0.0953951		0.00741223
TG-GATES	Rat	Liver	vitro	bolus	TG-Rvitro PRH - TNFâ┐.Low.2hr	TNFalpha	L		2h	0.010013	-0.147357		-0.116473	-0.30785	-0.156075	0.0230232	-0.0534556	0.0682102	-0.106816	0.0214742	-0.0410792	-0.152896	0.100483	0.0476391	-0.12697			0.0343529	0.0273263	-0.0352797	-0.127014	-0.0260292	6.77404e-05	0.0169981				0.00835291		0.356129		-0.0898642				0.0166762	-0.0247101	0.0286382	-0.0299024
TG-GATES	Rat	Liver	vivo	repeat	TG-RVivoLiverRepeat - tiopronin.Low.4day	Tiopronin	L		4d	0.135985	-0.147348		-0.119762	-0.0432086	-0.112951	0.0375668	0.485106	-0.0361911	-0.0435158	-0.0784729		-0.0305506	-0.275934						-0.0649976		0.158756	0.10113	0.305876	0.0115264				0.146681		-0.03643		0.814183					0.0281414	-0.15135	0.0015572
TG-GATES	Rat	Kidney	vivo	repeat	TG-RVivoKidneyRepeat - erythromycin ethylsuccinate.Middle.8day	Erythromycin	M		8d	0.0236877	-0.147293	-0.200615	0.00880477	-0.189865	0.061945	-0.178318	0.0881266	0.0365275	0.536742	-0.0636342	0.220145	0.189833	0.0590086		0.0651937			0.041622	-0.174349	-0.0916671	0.294855	-0.285005	-0.0669742	-0.010254				0.667462		-0.0325353		0.0538073				-0.0568661	-0.0201106	0.0054705	-0.0299792
TG-GATES	Rat	Kidney	vivo	repeat	TG-RVivoKidneyRepeat - cyclophosphamide.High.15day	Cyclophosphamide	H		15d	-0.0715642	-0.147077	0.017126	0.0787907	0.027258	-0.229815	-0.145728	0.0232275	0.066518	0.0373994	0.129931	-0.0124872	-0.0674579	0.442213		-0.186133			0.113042	0.012094	0.0242189	-0.0572225	-0.000314714	-0.0245145	-0.00102548				0.707796		0.133635		0.0595617				-0.0144556	0.100711	-0.090515	-0.00850037
TG-GATES	Rat	Kidney	vivo	repeat	TG-RVivoKidneyRepeat - triamterene.Middle.8day	Triamterene	M		8d	-0.0397881	-0.147051	-0.0300575	-0.253125	0.0418785	-0.0383494	0.228883	-0.103536	-0.0237904	0.194738	0.000256863	0.206271	0.0318967	-0.654908		0.107045			-0.0916097	-0.0925225	-0.143693	0.0336912	0.0566116	-0.0189748	0.0588222				0.528711		0.0874979		0.0573288				-0.0988034	0.0200688	-0.0715059	-0.0560631
TG-GATES	Rat	Liver	vivo	bolus	TG-RVivoLiverSingle - sulindac.Middle.24hr	Sulindac	M		24h	0.0200038	-0.146926		-0.527468	0.00996092	-0.275273	-0.171499	0.168575	-0.106207	-0.170593	0.264706		-0.288063	-0.222948						-0.00426144		0.0426459	0.186613	-0.0624096	-0.0185293				-0.144506		0.0925466		-0.37753					0.0926665	-0.0743579	-0.0679771
TG-GATES	Rat	Liver	vitro	bolus	TG-Rvitro PRH - enalapril.Low.8hr	Enalapril	L		8h	-0.00489452	-0.146921		-0.0353996	-0.235038	-0.350036	-0.0778996	-0.169363	-0.027367	0.214431	0.03499	0.0144267	0.0642037	0.0497113	-0.107721	-0.0910565			0.0711264	0.0210682	-0.0831861	-0.318611	0.000699121	-0.00910607	-0.111511				0.0951142		-0.208048		-0.0535982				-0.0146606	-0.0595445	0.020132	0.00367495
TG-GATES	Rat	Liver	vivo	bolus	TG-RVivoLiverSingle - benzbromarone.High.9hr	Benzbromarone	H		9h	-0.387655	-0.1469		-0.512011	0.12715	0.43661	0.117229	-0.331662	-0.00551701	-0.246831	-0.247655		2.63428	-0.614104						0.179137		-0.0502749	0.10873	0.314631	0.139587				0.651107		-0.509552		1.73745					0.253165	-0.0182937	-0.0474832
TG-GATES	Rat	Liver	vivo	bolus	TG-RVivoLiverSingle - mefenamic acid.Middle.6hr	Mefenamic acid	M		6h	0.0369355	-0.146569		0.169475	-0.492428	-0.243817	0.211208	-0.320592	0.033135	0.157691	-0.0966068		-0.403331	-0.0195484						0.0224215		0.295735	0.0455222	-0.12766	0.08502				0.393605		0.347038		-0.489678					-0.0807313	-0.177401	-0.00763988
TG-GATES	Human	Liver	vitro	bolus	TG-HVitro PHH - chlormadinone.Middle.24hr	Chlormadinone	M		24h	-0.065805	-0.146562	-0.0203705	0.230897	-0.0552599	-0.101171	0.176196	-0.193797	0.13699	0.175088	-0.0574801	0.257179		-0.554381	-0.0301417	-0.103361	0.047724	0.0589472	0.00198466	0.0950477	-0.00507304	0.374757	-0.185459	0.0780352		0.0383406	0.238878	-0.0382788	0.0946677	0.0933833	0.0761557	0.0404304	-0.0749563	0.0629293	-0.0686633	0.0856315	0.179389	-0.0579328		-0.0606628
TG-GATES	Rat	Liver	vivo	bolus	TG-RVivoLiverSingle - nitrosodiethylamine.Middle.3hr	Nitrosodiethylamine	M		3h	0.0575028	-0.146535		-0.354321	0.0547095	-0.46983	0.0523666	-0.373572	0.251102	-0.372159	-0.118647		0.272115	0.204078						-0.270064		0.121752	0.0450869	0.201699	0.0587782				0.112455		-0.523734		0.234609					-0.145734	-0.182762	0.0492057
[truncated: 1,450 more rows]
[truncated: 764 more columns]
