# Supplementary material for: Investigation of Nrf2, AhR and ATF4 Activation in Toxicogenomic Databases
Source: Front Genet. 2018 Oct 2;9:429. doi: 10.3389/fgene.2018.00429 (PMC6176024; doi:10.3389/fgene.2018.00429)
Supplement: Supplementary file 2 [file Table_2.XLSX]

## Sheet: log2 Fold change Dataset_part2
Gene number										-0.000286861	2	0.0941621	4	5	6	7	8	9	10	11	12	13	14	15	16	17	18	19	20	21	22	23	24	25	26	27	28	29	30	31	32	33	34	35	36	37	38	39	40
Pathway										ATF4	Nrf2	Nrf2	Nrf2	Nrf2	ATF4 Nrf2	Nrf2	AhR Nrf2	Nrf2	ATF4	ATF4	Nrf2	ATF4	ATF4	Nrf2	Nrf2	ATF4	Nrf2	ATF4	ATF4	Nrf2	Nrf2	AhR	Nrf2	ATF4	Nrf2	ATF4	Nrf2	Nrf2	Nrf2	Nrf2	ATF4	Nrf2	AhR	ATF4	ATF4	Nrf2	AhR	ATF4	Nrf2
Dataset	Species	Organ	Vitro/vivo	Bolus/Repeat	Condition	Harmonised compound name	Concentration qual.	Concentration (µM)	Time point	AARS	ABCB6	ABCC1	ABCC2	ABCC3	ABCC4	ABCC5	ABCG2	ABHD4	ACACA	ACAD8	ACAP2	ACOT2	ACOX2	ADAM23	ADCY1	ADM2	ADO	AFF1	AGAP1	AGPAT9	AHR	AHRR	AIFM2	AKAP2	AKAP7	AKNA	AKR1B10	AKR1C1	AKR1C2	AKR1C3	ALDH18A1	ALDH1A1	ALDH1A3	ALDH1L2	ALKBH5	ALS2	ALS2CL	AMACR	AMBP
TG-GATES	Rat	Kidney	vivo	repeat	TG-RVivoKidneyRepeat - ciprofloxacin.High.15day	Ciprofloxacin	H		15d	0.00133582	-0.0501879	-0.0516244	0.03957	-0.0184245	-0.1542	0.158467	-0.0668801	0.07716	0.136853	-0.0456843	-0.0155152	-0.0533291	-0.141501		0.0726001			0.0126595	-0.0823163	-0.0269442	0.060209	-0.0701045	0.0475612	-0.0873532				-0.0673295		0.0244104		-0.0135579				-0.0541533	0.231681	-0.111391	-0.0412958
TG-GATES	Rat	Liver	vivo	repeat	TG-RVivoLiverRepeat - fluphenazine.High.4day	Fluphenazine	H		4d	0.314484	-0.0501138		-0.622589	0.712084	-0.0894568	-0.0543355	-0.63474	-0.047864	-0.575831	0.00725484		0.037845	-0.409812						0.181989		0.0216078	0.0368858	0.581171	0.0201979				0.24032		-1.63692		1.15808					0.134293	-0.269196	-0.0153606
TG-GATES	Rat	Liver	vivo	repeat	TG-RVivoLiverRepeat - sulindac.Middle.29day	Sulindac	M		29d	-0.0566114	-0.0500501		0.0634155	0.089244	-0.435023	0.0290482	0.123294	-0.0566793	0.127498	0.0107769		0.303927	-0.0306975						-0.0939056		0.272991	-0.0928381	0.137596	0.0356091				0.830117		-0.0476743		2.72734					0.0234008	-0.0937575	-0.037329
TG-GATES	Rat	Kidney	vivo	bolus	TG-RVivoKidneySingle - enalapril.Low.9hr	Enalapril	L		9h	-0.088012	-0.0499507	-0.0882199	0.134292	0.0111466	-0.0455019	-0.0779999	-0.0147032	-0.0279871	0.0733994	-0.0429399	0.198143	0.139303	0.128323		0.0596823			0.0987248	-0.0610689	0.000282432	0.0279068	-0.253558	-0.034323	0.0586676				-0.289974		0.166369		0.126952				0.0225913	-0.000328053	-0.00432048	-0.0128284
TG-GATES	Rat	Kidney	vivo	repeat	TG-RVivoKidneyRepeat - phenacetin.High.15day	Phenacetin	H		15d	-0.0641108	-0.0498709	-0.128483	0.317448	0.169336	0.134458	0.140003	-0.00831721	0.116739	-0.0112723	-0.0781782	0.147668	0.105594	0.0372835		-0.301397			-0.069371	-0.199624	0.213422	0.105587	0.0545342	0.223866	-0.209524				0.733535		-0.068542		0.132197				-0.205592	0.198014	0.0864008	-0.119867
TG-GATES	Rat	Liver	vivo	bolus	TG-RVivoLiverSingle - colchicine.Low.6hr	Colchicine	L		6h	-0.125077	-0.0498428		0.0259744	-0.158286	-0.277521	-0.166264	0.413331	0.109992	0.0394221	0.0624992		-0.00222589	0.0756971						0.16215		0.21421	0.200585	-0.0163895	0.0143671				0.231101		0.322337		-0.263939					0.113713	-0.3982	0.037726
TG-GATES	Rat	Liver	vitro	bolus	TG-Rvitro PRH - carbamazepine.Low.24hr	Carbamazepine	L		24h	-0.0199723	-0.0498413		-0.0987471	-0.0166314	-0.0187068	-0.00713139	-0.0595655	-0.0305722	-0.11603	0.0624431	-0.0368468	-0.108925	0.142785	0.094258	-0.0511035			-0.0485085	0.0373793	-0.0245069	0.012395	0.00659228	-0.0416648	-0.076304				-0.0365269		-0.106208		-0.0337161				-0.0706684	-0.0442584	0.101384	-0.0478085
TG-GATES	Rat	Kidney	vivo	bolus	TG-RVivoKidneySingle - allopurinol.Low.9hr	Allopurinol	L		9h	-0.0206304	-0.0498365	0.0546825	-0.275597	-0.0521096	-0.134082	-0.12768	0.192197	-0.00648776	-0.0634779	-0.0271931	-0.118186	0.065981	0.0968214		0.191999			0.0698928	0.0156045	0.111152	-0.144554	0.0828443	0.044962	-0.0100168				-0.121867		0.0631908		0.059921				0.0781187	-0.0115109	0.00584941	-0.00999095
TG-GATES	Rat	Liver	vitro	bolus	TG-Rvitro PRH - coumarin.Low.24hr	Coumarin	L		24h	-0.0561561	-0.0497477		0.220543	-0.0869571	-0.0162816	-0.0425485	-0.0771637	0.0150353	-0.0167974	0.00968424	-0.0641952	0.0590726	0.0901813	-0.101075	0.155587			-0.0391076	-0.018189	-0.0669581	-0.0128069	-0.024702	-0.00766182	-0.0935139				-0.100486		0.00638735		-0.123321				0.0678836	-0.00630363	0.0381901	0.0358384
TG-GATES	Rat	Liver	vitro	bolus	TG-Rvitro PRH - aspirin.Low.24hr	Aspirin	L		24h	-0.0631263	-0.0495959		-0.149537	-0.102623	-0.0457701	-0.0232748	0.0970466	0.0437769	-0.0841937	0.0579255	-0.135846	0.180123	-0.0708072	0.145348	0.0815048			0.0239826	0.0603592	0.146306	-0.167989	-0.126723	-0.129514	-0.0887719				-0.203345		0.105188		0.0231699				-0.11894	-0.0594164	0.0318735	0.00162427
TG-GATES	Rat	Liver	vitro	bolus	TG-Rvitro PRH - perhexiline.Low.8hr	Perhexiline	L		8h	-0.0422639	-0.0495894		0.165898	-0.00257692	0.0493615	-0.0957497	-0.0516442	-0.0481677	-0.105646	-0.0965297	-0.198678	0.103365	-0.127825	-0.0178298	0.0123906			-0.0630987	-0.0421959	-0.0821773	-0.0576956	0.00374376	0.0594182	0.118479				-0.0963268		-0.252097		-0.150964				-0.115585	0.057282	-0.0937656	0.0295987
TG-GATES	Rat	Liver	vitro	bolus	TG-Rvitro PRH - nicotinic acid.Low.24hr	Nicotinic acid	L		24h	-0.0229726	-0.0495856		-0.000610096	0.0191476	0.0336617	-0.20031	-0.159108	0.0149805	-0.0293654	-0.0626787	-0.0207493	0.0597583	0.087717	-0.00496142	-0.223358			0.0181907	-0.00306573	0.10597	0.123845	0.0171579	0.0011392	0.0180913				-0.128557		0.212085		-0.0478461				-0.0952473	-0.00966415	0.144883	0.0181186
TG-GATES	Rat	Liver	vivo	repeat	TG-RVivoLiverRepeat - fenofibrate.Low.8day	Fenofibrate	L		8d	-0.245654	-0.049524		-0.208045	0.120015	-0.233656	0.0438795	0.449507	0.228388	-0.109738	0.078436		1.61253	0.581139						-0.135795		-0.229453	0.0961116	-0.232981	-0.23748				-1.04332		0.392817		2.48728					0.0594232	-0.351644	-0.0179536
TG-GATES	Rat	Liver	vivo	bolus	TG-RVivoLiverSingle - ethanol.High.24hr	Ethanol	H		24h	-0.113234	-0.0495215		0.00440807	0.0148896	-0.132211	-0.0343777	0.0350897	0.0736169	-0.150973	-0.0333739		-0.0231893	-0.27385						0.0540601		0.216487	0.134904	0.0946008	0.0563936				-0.225971		-0.179681		-0.610297					0.244912	0.0885563	-0.015134
TG-GATES	Rat	Liver	vivo	bolus	TG-RVivoLiverSingle - metformin.Low.3hr	Metformin	L		3h	0.0520389	-0.0495079		0.0928673	-0.0828548	0.289636	-0.0980565	-0.104739	-0.0130157	0.134405	0.0280659		0.332158	-0.0279141						0.0513106		-0.119506	-0.0243273	-0.122911	-0.0428632				-0.160464		0.0477658		-0.315194					-0.00833665	-0.198975	0.00801444
TG-GATES	Rat	Kidney	vivo	bolus	TG-RVivoKidneySingle - carboplatin.High.24hr	Carboplatin	H		24h	-0.0703666	-0.0492737	0.212671	2.59608	0.401428	0.182962	0.172347	-0.322942	0.357802	0.0549039	-0.375508	-0.183814	0.00845908	0.407196		-0.338811			-0.00936088	-0.514984	0.162282	0.0271711	0.121562	0.102371	-0.222709				0.314936		-0.0173134		0.083862				-0.222527	-0.213743	0.0902059	-0.0501634
TG-GATES	Rat	Liver	vivo	repeat	TG-RVivoLiverRepeat - tacrine.Middle.4day	Tacrine	M		4d	-0.121828	-0.049249		-0.506727	-0.0876493	-0.184112	-0.00868364	0.358306	0.0350701	-0.222929	-0.0449692		-0.137676	0.159039						0.0544561		0.163829	0.0868629	-0.134683	-0.0722082				0.572886		0.0281213		0.128369					0.0821408	-0.0668668	-0.0161547
TG-GATES	Rat	Kidney	vivo	bolus	TG-RVivoKidneySingle - rifampicin.Low.3hr	Rifampicin	L		3h	-0.0146269	-0.0492431	0.326171	0.326274	-0.0590706	-0.147237	-0.179407	0.0344714	0.0192066	0.148154	-0.0384972	0.150512	-0.000635874	-0.0695931		0.370298			-0.144184	-0.0494835	-0.0233737	0.0381714	0.156118	0.164773	-0.166113				-0.0316793		0.0795298		0.0438216				0.102194	0.0777085	0.00652817	0.0523916
TG-GATES	Rat	Liver	vivo	repeat	TG-RVivoLiverRepeat - amphotericin B.Low.15day	Amphotericin B	L		15d	-0.0362081	-0.0491524		-0.181681	-0.112941	-0.283141	0.122546	-0.379831	0.0222269	0.117135	-0.0212169		0.0192422	-0.0823987						0.0181132		0.137195	-0.28251	-0.0666481	-0.0213285				0.0871888		0.0783281		0.213152					-0.0645178	-0.176072	-0.00171402
TG-GATES	Rat	Liver	vivo	bolus	TG-RVivoLiverSingle - theophylline.Low.6hr	Theophylline	L		6h	-0.080511	-0.0490843		-0.0925821	0.0439428	-0.109191	-0.0472407	0.103589	-0.241755	-0.0071406	-0.0485752		0.0790415	0.00686075						0.0536868		0.173487	0.108385	0.127728	0.0244444				-0.058166		-0.141147		0.726862					0.0379867	0.148267	0.00853753
TG-GATES	Rat	Kidney	vivo	bolus	TG-RVivoKidneySingle - cisplatin.Low.9hr	Cisplatin	L		9h	0.0352014	-0.049011	0.236962	0.134581	-0.0936141	-0.0311334	0.0799096	0.0630809	0.111906	-0.281563	0.0622774	0.0397764	0.0611331	-0.129651		0.196301			0.0228221	-0.151105	0.108739	0.0487526	-0.0209865	-0.0212759	-0.0804183				-0.931096		0.094117		-0.059008				0.18536	-0.0968477	-0.0696818	0.0533251
TG-GATES	Rat	Liver	vivo	bolus	TG-RVivoLiverSingle - ajmaline.High.9hr	Ajmaline	H		9h	-0.0788248	-0.0489904		-0.344879	0.656289	-0.194583	0.181024	-0.385422	0.345623	-1.1875	-0.154355		-0.269663	-0.651768						-0.680198		-0.642949	0.0226021	0.402126	-0.170707				-0.193007		-0.252229		-0.209059					-0.113411	-0.139091	0.0485772
TG-GATES	Rat	Liver	vivo	repeat	TG-RVivoLiverRepeat - nimesulide.Low.4day	Nimesulide	L		4d	-0.130035	-0.0489819		-0.112801	-0.437363	-0.01447	-0.18873	0.286546	-0.126168	0.196	0.0149056		-0.282837	-0.0194739						0.111042		0.389952	0.0982248	-0.228531	-0.0594967				-0.555952		0.235239		-0.155237					0.0168501	-0.0375023	-0.00762154
TG-GATES	Rat	Liver	vivo	repeat	TG-RVivoLiverRepeat - allopurinol.High.4day	Allopurinol	H		4d	-0.0390214	-0.0489642		-0.215761	0.108339	-0.65095	0.280298	0.206741	0.0987287	-0.571229	0.198038		-0.120924	0.688622						0.0730382		0.91317	0.122044	0.0433317	0.0782196				-0.384492		0.0512874		-0.236798					0.0434302	0.105379	-0.0456746
TG-GATES	Rat	Liver	vivo	bolus	TG-RVivoLiverSingle - clofibrate.Low.3hr	Clofibrate	L		3h	-0.0238703	-0.0488593		-0.0618593	0.0409555	-0.110669	0.133641	0.024077	0.0439078	-0.336949	0.0756538		0.0771616	-0.954736						-0.016323		-0.111126	0.150619	0.221639	-0.0280702				0.321945		-0.074327		-0.0214363					-0.00529211	0.202602	-0.00807779
TG-GATES	Rat	Liver	vivo	repeat	TG-RVivoLiverRepeat - captopril.Low.4day	Captopril	L		4d	-0.0039861	-0.0488518		-0.0392403	0.190261	0.0153182	0.0266015	-0.183875	-0.0713702	0.047967	0.0942417		0.135474	0.0297866						-0.0227787		-0.199731	0.118423	0.189081	0.151028				0.151484		-0.0641416		0.2773					0.129296	0.203461	-0.00137465
TG-GATES	Rat	Liver	vitro	bolus	TG-Rvitro PRH - benziodarone.Middle.24hr	Benziodarone	M		24h	0.137884	-0.0486712		-0.13024	0.108438	-0.101312	0.180536	0.170608	0.142649	0.215512	0.0614702	0.167207	0.407958	0.0268068	-0.0124728	0.358892			-0.0748431	-0.0371546	0.07612	0.0801745	0.0692826	0.128076	0.00295429				-0.362342		-0.11908		0.140365				-0.107015	-0.0722713	-0.178534	-0.000918315
TG-GATES	Rat	Liver	vitro	bolus	TG-Rvitro PRH - sulfasalazine.Middle.2hr	Sulfasalazine	M		2h	-0.0486965	-0.0485365		0.109537	0.0639009	-0.18108	0.0338495	-0.114989	-0.0215295	0.0639487	0.0123834	-0.0106914	0.234153	0.238564	0.176853	0.0937533			-0.0851278	-0.0926845	-0.00119788	0.0233877	0.0240462	0.082069	-0.0392163				0.165324		0.304154		0.12769				0.0179687	0.0909259	0.215113	-0.0102831
TG-GATES	Rat	Liver	vitro	bolus	TG-Rvitro PRH - tacrine.High.2hr	Tacrine	H		2h	0.0829307	-0.0483812		0.0420233	0.156509	-0.0127612	-0.048446	-0.121139	0.0337044	-0.0938591	-0.103847	0.275449	0.105269	0.259409	-0.0500837	0.127042			0.30849	0.201934	-0.0657137	-0.210989	0.0583924	-0.189305	0.102366				0.221288		0.167477		0.122499				0.00232578	-0.031009	0.292926	0.0325926
TG-GATES	Rat	Liver	vitro	bolus	TG-Rvitro PRH - labetalol.Middle.2hr	Labetalol	M		2h	0.0183782	-0.0483499		-0.00291031	0.0471645	-0.0476858	0.0125724	0.0131431	0.0223321	0.190269	-0.0144811	0.0281732	-0.0818487	0.276823	-0.0521933	-0.0766915			0.224923	-0.152698	-0.0235053	0.211241	-0.06048	-0.022359	-0.0150672				0.320937		0.168328		0.136794				-0.0327749	0.0574373	0.0508046	-0.0243981
TG-GATES	Rat	Liver	vivo	bolus	TG-RVivoLiverSingle - phenylanthranilic acid.Low.9hr	Phenylanthranilic acid	L		9h	-0.493461	-0.0482991		-0.164304	0.149659	-0.185799	-0.122	0.565419	0.131224	-1.22174	0.0785565		0.268076	-0.827792						-0.112712		-0.807163	0.101209	-0.101373	-0.0632407				-0.0738009		-0.0788515		0.170147					0.233555	0.0965739	0.0779473
TG-GATES	Rat	Liver	vitro	bolus	TG-Rvitro PRH - ajmaline.Middle.24hr	Ajmaline	M		24h	0.0128745	-0.0482446		0.116848	0.196963	0.242801	-0.0725095	-0.110658	0.0406956	-0.349303	0.0363322	0.139837	-0.0865841	-0.241894	0.151095	-0.159215			-0.0544533	-0.0147387	0.121189	0.270922	0.0693546	0.0790738	-0.268357				-0.318424		-0.220718		0.502885				-0.0759311	0.0801765	-0.00772038	0.00138434
TG-GATES	Rat	Liver	vivo	bolus	TG-RVivoLiverSingle - amitriptyline.Low.6hr	Amitriptyline	L		6h	0.293941	-0.0482434		0.280622	0.338905	0.0635036	0.030453	-0.471824	0.0610785	-0.00670978	0.115802		0.0693145	-0.348782						-0.0738898		-0.339748	-0.0220868	0.250848	0.0143504				0.264136		-0.393665		0.745959					0.0400087	0.301534	-0.00991997
TG-GATES	Human	Liver	vitro	bolus	TG-HVitro PHH - rosiglitazone maleate.Low.24hr	Rosiglitazone	L		24h	-0.0527022	-0.0481585	0.0177828	0.140382	0.197954	-0.232488	-0.0115773	0.208496	0.00485114	0.0329195	0.0195308	0.213641		0.208644	0.13535	0.0445357	0.0364354	-0.0526546	-0.112702	-0.0589305	0.450428	0.250424	0.0967159	0.00324026		-0.0471034	-0.0752452	0.243751	0.081053	0.0318042	0.122143	-0.0798526	0.0858827	0.0348074	-0.0148414	0.00707846	0.0394514	0.00932943		-0.0262615
TG-GATES	Rat	Liver	vitro	bolus	TG-Rvitro PRH - imipramine.Middle.8hr	Imipramine	M		8h	0.098979	-0.0481143		0.149244	0.0382363	-0.0915525	-0.0645123	-0.104216	-0.0235421	0.155569	-0.113503	0.0440358	0.0309516	0.0666711	0.0245858	0.0622943			-0.07852	-0.110974	0.193958	0.00936232	0.0127594	-0.136637	-0.144211				0.164269		-0.130123		-0.138754				0.0471657	-0.046755	-0.0700897	0.0154544
TG-GATES	Rat	Liver	vitro	bolus	TG-Rvitro PRH - lomustine.Middle.2hr	Lomustine	M		2h	-0.273948	-0.048034		-0.175226	0.0174107	-0.292866	-0.0967702	-0.030527	0.0355387	-0.0170471	-0.0299673	-0.118819	-0.325941	-0.0425756	0.231692	-0.294047			-0.256764	-0.112199	-0.159068	-0.132706	0.238292	-0.261883	-0.273411				-0.00458784		-0.0296741		-0.0292055				-0.137733	0.16273	0.145099	0.0543211
TG-GATES	Rat	Liver	vivo	bolus	TG-RVivoLiverSingle - tannic acid.Middle.24hr	Tannic acid	M		24h	-0.0424495	-0.048034		-0.514112	-0.279514	0.0541132	0.0781019	0.0888793	0.0725064	0.369504	-0.0824504		-0.158992	-0.333021						-0.0357581		-0.25879	-0.03228	0.0457694	0.192422				0.194861		0.171666		-0.200092					0.143013	0.185818	-0.0107667
TG-GATES	Rat	Liver	vivo	repeat	TG-RVivoLiverRepeat - acetamide.High.29day	Acetamide	H		29d	-0.0549859	-0.048032		-0.204785	0.139701	0.292043	0.154251	-0.798944	0.042194	0.0886366	-0.393961		0.0486587	0.497045						-0.00786804		-0.173528	-0.146734	-0.242334	-0.0737142				0.88287		-0.238714		0.978957					0.138876	0.135179	-0.0459235
TG-GATES	Rat	Kidney	vivo	bolus	TG-RVivoKidneySingle - lomustine.High.6hr	Lomustine	H		6h	-0.0145674	-0.0479371	-0.00890666	-0.228825	0.0055592	0.0453741	0.0492358	-0.18056	-0.0524145	-0.0829427	-0.052766	0.142365	0.0085365	-0.229297		0.0450966			-0.102776	-0.0850704	-0.089044	0.0306029	-0.00117597	-0.0871986	0.00550094				-0.565334		0.105255		-0.0451772				0.0101558	-0.0506406	0.0397477	0.0347695
TG-GATES	Rat	Liver	vitro	bolus	TG-Rvitro PRH - doxorubicin.High.8hr	Doxorubicin	H		8h	-0.636088	-0.0478977		-0.0539189	-0.381083	-1.37367	-0.274814	-0.3074	0.93347	-0.0738108	0.472983	-0.0222925	-0.63768	0.417022	-0.0173252	0.175947			-0.847239	-0.512344	0.214746	0.214995	0.161391	-0.119151	-1.15738				0.592598		0.505276		0.735625				0.0873861	0.7005	0.0462388	0.0673202
TG-GATES	Rat	Liver	vivo	bolus	TG-RVivoLiverSingle - gentamicin.Middle.6hr	Gentamicin	M		6h	-0.0293089	-0.0478894		0.2756	0.0340294	-0.0325452	-0.0618686	0.0749017	0.0243305	-0.222926	-0.0660614		0.0728369	-0.594626						0.0377684		-0.0985322	0.117148	0.0679778	0.0552088				-0.741982		-0.231343		0.208724					0.225429	0.0436239	-0.0293964
TG-GATES	Rat	Kidney	vivo	bolus	TG-RVivoKidneySingle - allopurinol.Middle.3hr	Allopurinol	M		3h	0.048965	-0.0478224	-0.00512373	-0.0793038	-0.132477	-0.11744	-0.123458	0.016594	0.0506355	0.179285	0.0575702	0.20691	0.0640953	-0.0642634		0.0241096			0.0125834	-0.124921	-0.0166178	0.0763027	-0.0402214	0.0286762	-0.0486454				-0.269653		-0.058421		-0.0808815				-0.0300981	0.0594783	-0.0596275	-0.0368214
TG-GATES	Human	Liver	vitro	bolus	TG-HVitro PHH - fluphenazine.Middle.8hr	Fluphenazine	M		8h	0.0598176	-0.047745	-0.190853	0.180357	0.0536677	0.0760561	-0.000527838	0.078562	0.0142028	-0.0738892	0.0954909	-0.0921304		0.160389	-0.121965	-0.0901359	-0.127273	0.0684278	0.0473541	0.083812	0.0811632	-0.0308536	-0.238026	0.043954		-0.0648298	0.0852102	-0.00877985	0.0383774	0.0262171	-0.041872	0.118786	0.0435597	-0.00830868	-0.0748923	-0.036715	0.00807278	-0.0862955		-0.000288295
TG-GATES	Rat	Kidney	vivo	repeat	TG-RVivoKidneyRepeat - bromobenzene.Middle.4day	Bromobenzene	M		4d	0.0481078	-0.0477274	0.0297372	0.235488	0.166385	-0.0176022	-0.0655993	0.0707614	0.00535341	0.334317	0.0986605	0.264709	0.14391	-0.0760826		-0.123813			-0.0430137	-0.118475	0.18273	-0.0151442	-0.0392387	0.224985	-0.194781				0.716567		0.0151139		0.107768				-0.0348138	0.0790223	0.0349491	0.138676
TG-GATES	Rat	Liver	vivo	bolus	TG-RVivoLiverSingle - methylene dianiline.Middle.6hr	Methylene dianiline	M		6h	0.405038	-0.0475034		-0.0363034	0.701261	0.345102	-0.0140453	0.0429383	0.194249	-0.279413	0.0333054		0.0967856	-0.0740624						-0.148868		0.551603	-0.0319813	0.664827	0.172515				0.499193		-0.45708		0.166356					0.00495319	0.307979	0.000485213
TG-GATES	Rat	Liver	vivo	bolus	TG-RVivoLiverSingle - allopurinol.High.6hr	Allopurinol	H		6h	0.102335	-0.047503		0.0203626	-0.0955284	-0.00496965	0.172521	-0.0939971	0.0127097	0.0564728	-0.115059		0.0970306	0.335951						-0.208843		0.161209	0.00940065	0.221855	0.135575				0.538332		-0.0944868		-0.0611374					0.178677	-0.258231	-0.050253
TG-GATES	Rat	Liver	vivo	repeat	TG-RVivoLiverRepeat - chlorpromazine.Low.8day	Chlorpromazine	L		8d	-0.0421553	-0.0474885		-0.00105442	0.0747041	-0.0215711	0.114874	-0.453671	-0.0461085	-0.198702	-0.160339		-0.0716198	-0.113585						0.00701865		0.123792	0.0282743	0.0966511	0.150653				-0.55556		-0.0408935		-0.219287					-0.098065	-0.314371	-0.0115872
TG-GATES	Rat	Kidney	vivo	bolus	TG-RVivoKidneySingle - ethionine.Low.6hr	Ethionine	L		6h	0.0354375	-0.0473499	-0.106834	0.07721	-0.0893904	0.083479	0.00364562	-0.18366	-0.0665011	-0.230128	-0.132998	-0.0191241	0.0613311	0.0232873		-0.165034			0.0638292	-0.0142226	-0.106205	0.217442	0.150951	0.124265	-0.18176				-1.71807		0.0958963		-0.0587613				-0.0236133	-0.0482628	-0.0831021	-0.101973
TG-GATES	Rat	Kidney	vivo	bolus	TG-RVivoKidneySingle - acetaminophen.High.3hr	Acetaminophen	H		3h	-0.195463	-0.0473137	0.034876	-0.183107	-0.191462	-0.111701	0.014078	-0.134108	0.0134698	0.572768	-3.60323e-05	0.12754	0.0042513	0.14887		0.00800924			-0.159276	-0.0519057	-0.0235588	-0.011328	-0.0388036	0.0562896	-0.501699				-0.183533		0.228136		-0.0847896				-0.142099	-0.256582	-0.203006	-0.142823
TG-GATES	Human	Liver	vitro	bolus	TG-HVitro PHH - coumarin.High.2hr	Coumarin	H		2h	-0.07864	-0.047282	-0.0195889	0.00417047	-0.0476947	0.0260592	-0.0700118	-0.190854	-0.0327019	0.0503974	0.0782817	0.0169943		-0.0260475	0.136567	-0.0615149	-0.085741	0.0188539	-0.196619	0.0487149	0.0399006	0.15359	-0.125883	-0.0883361		0.086363	-0.0539922	-0.0514336	-0.0184268	-0.0222134	-0.0227529	-0.031775	-0.0824424	-0.0718053	-0.116722	0.00630053	0.0821195	-0.0413306		0.0166714
TG-GATES	Rat	Liver	vivo	bolus	TG-RVivoLiverSingle - phenytoin.Middle.9hr	Phenytoin	M		9h	-0.0209584	-0.0472432		-0.0937917	0.307486	-0.0856581	-0.0377336	-0.862303	0.177229	-0.202131	0.105042		0.273837	0.120541						0.0862829		0.805265	0.0428205	-0.127736	0.0204411				-0.126912		-0.410397		0.901645					-0.0510578	-0.375074	0.00747083
TG-GATES	Rat	Liver	vivo	bolus	TG-RVivoLiverSingle - penicillamine.Low.24hr	Penicillamine	L		24h	-0.0624751	-0.0472171		-0.0318242	0.221552	0.0532926	0.0541458	-0.741882	-0.0795913	0.124804	0.0503477		0.0944637	-0.103523						0.0369096		-0.119136	0.00570058	0.339643	0.0263835				-1.03699		-0.0417213		0.213351					0.00168124	0.0918992	-0.00253881
TG-GATES	Rat	Liver	vivo	bolus	TG-RVivoLiverSingle - triazolam.Low.3hr	Triazolam	L		3h	-0.0849297	-0.0471874		0.189514	0.0793937	-0.303958	0.0569819	-0.308656	0.0455303	-0.146482	-0.201599		-0.105002	0.353217						0.0517741		0.360681	-0.0102711	-0.0387216	-0.0498593				0.300565		0.00447242		-0.638453					-0.143023	0.149521	-0.00852248
TG-GATES	Rat	Liver	vivo	repeat	TG-RVivoLiverRepeat - rifampicin.Low.4day	Rifampicin	L		4d	0.0461922	-0.0471715		-0.00669166	-0.0811688	-0.192478	0.191838	-0.130013	0.0118608	-0.382485	0.0942693		-0.112654	-0.153408						-0.000791452		0.381051	-0.0325943	-0.0382818	-0.0685631				-0.178703		-0.539677		-0.205886					0.12915	-0.544889	-0.048892
TG-GATES	Rat	Kidney	vivo	repeat	TG-RVivoKidneyRepeat - phenylbutazone.High.15day	Phenylbutazone	H		15d	0.00481087	-0.0470922	0.0443499	0.511872	0.243609	0.254283	0.0555307	0.220968	0.135473	-0.0214669	-0.112159	0.032393	-0.242096	0.130029		-0.360106			0.071977	-0.0495555	-0.071188	-0.00978934	0.136996	0.144927	0.0544062				-0.4366		0.0510518		0.0723954				-0.0559515	0.00463562	-0.0134032	-0.0453673
TG-GATES	Rat	Kidney	vivo	bolus	TG-RVivoKidneySingle - doxorubicin.Low.3hr	Doxorubicin	L		3h	-0.0557507	-0.0470569	0.10598	-0.0414472	-0.218264	-0.146489	-0.093022	0.0182308	0.0259014	0.0479087	0.0158923	0.174786	-0.0139042	0.294677		-0.164176			-0.0231023	-0.141391	0.07299	0.0857393	0.101783	0.0851909	-0.0866459				0.587573		0.17286		0.0502395				-0.0972423	0.113461	0.0612419	-0.0131201
TG-GATES	Rat	Liver	vivo	bolus	TG-RVivoLiverSingle - imipramine.Middle.3hr	Imipramine	M		3h	-0.0705621	-0.0469417		-0.00977406	-0.507485	-0.234055	-0.0785036	0.301891	-0.0014124	0.194423	-0.00854913		-0.110045	-0.233504						0.0378603		0.0201202	0.0221449	-0.547284	0.185833				0.353811		0.128912		-0.520913					-0.195617	0.138084	0.0123515
TG-GATES	Human	Liver	vitro	bolus	TG-HVitro PHH - haloperidol.Middle.24hr	Haloperidol	M		24h	0.0123596	-0.0468954	0.103111	0.0715069	0.00548335	0.0185801	-0.00292406	0.0782605	0.132684	-0.113812	-0.00586223	-0.149352		-0.0185123	0.137522	-0.121176	-0.146014	-0.0695827	-0.0554982	-0.0964515	-0.00989357	0.0631921	0.0656615	-0.0124211		0.0220216	0.0238586	-0.0311346	0.0924196	0.0044891	0.0557964	-0.0566977	0.0925502	0.0968022	-0.114319	-0.0488126	-0.0914042	-0.0332828		-0.0919473
TG-GATES	Rat	Kidney	vivo	repeat	TG-RVivoKidneyRepeat - phenylbutazone.Middle.8day	Phenylbutazone	M		8d	-0.179142	-0.0468909	-0.00928108	0.114647	0.0934631	-0.0643133	-0.357615	-0.154941	-0.0448204	-0.395741	-0.0595961	0.125496	0.0130596	0.255764		-0.0508728			-0.158712	0.0494595	0.0268943	-0.146689	-0.00719667	-0.0582555	-0.105605				-0.779262		-0.0547282		0.162873				-0.188477	0.0186443	0.158115	-0.0315373
TG-GATES	Rat	Kidney	vivo	bolus	TG-RVivoKidneySingle - ketoconazole.High.6hr	Ketoconazole	H		6h	0.101851	-0.0468869	0.0398417	0.162706	-0.0840364	-0.0402599	-0.00151317	-0.171078	0.0226971	0.215773	-0.031556	0.0150703	0.125515	-0.133437		0.00995103			-0.0983339	-0.11173	0.0537174	0.0922774	-0.00324417	0.193353	0.389514				0.605094		-0.0631235		0.236116				-0.000958991	-0.0112587	0.0318239	-0.124872
TG-GATES	Rat	Liver	vitro	bolus	TG-Rvitro PRH - moxisylyte.Low.8hr	Moxisylyte	L		8h	0.0506675	-0.0468653		0.0883515	0.244794	-0.0071627	-0.16779	-0.0765779	0.0231978	0.349339	-0.10826	-0.143471	0.0846217	-0.0387038	0.0104866	0.130183			-0.179895	0.0269611	0.016997	-0.0118199	-0.0843655	0.244438	0.0375887				0.0515161		-0.12006		-0.11724				-0.0829212	-0.0428037	-0.0463824	-0.0146595
TG-GATES	Rat	Liver	vivo	bolus	TG-RVivoLiverSingle - nifedipine.High.6hr	Nifedipine	H		6h	-0.468603	-0.0468163		-0.673372	-0.174868	-0.572105	0.0616343	-0.939533	-0.238334	1.03677	-0.157725		0.155922	0.102618						0.114199		0.38396	-0.0131003	-0.793132	0.921807				0.802301		0.132729		-0.571578					0.138353	-0.767751	-0.00627787
TG-GATES	Rat	Liver	vivo	bolus	TG-RVivoLiverSingle - cephalothin.Middle.3hr	Cephalothin	M		3h	-0.0422459	-0.0468153		0.344245	0.0697165	0.531624	-0.0175322	-0.116352	0.000773908	0.135812	-0.0707814		-0.152603	0.365693						-0.0927867		0.18481	0.114918	0.238399	-0.0753885				0.900733		-0.118556		-0.123119					-0.0710142	0.0708015	0.0195031
TG-GATES	Human	Liver	vitro	bolus	TG-HVitro PHH - nicotinic acid.Middle.8hr	Nicotinic acid	M		8h	-0.0232985	-0.0468152	-0.133454	-0.0065732	-0.137622	0.0999398	-0.145193	-0.0476794	0.0306602	-0.176033	-0.025	-0.0880893		-0.0321521	0.111809	-0.0633749	0.0495113	0.0421467	0.190443	-0.15453	-0.0999213	-0.0147207	0.0257722	0.0815076		-0.0250238	0.170465	0.0777314	0.114598	-0.0067065	0.0265774	-0.165214	0.073217	0.0216802	4.09424e-05	-0.114709	-0.250054	0.0360299		0.028569
TG-GATES	Rat	Kidney	vivo	bolus	TG-RVivoKidneySingle - gentamicin.Low.9hr	Gentamicin	L		9h	0.0766029	-0.0467711	-0.0529014	-0.263985	0.184896	-0.102253	0.105811	0.0182841	0.112768	0.308872	-0.0545172	0.174111	-0.0254619	-0.0937		-0.057579			0.07133	-0.0797993	-0.020533	0.0369789	-0.0853824	0.0703119	-0.124447				0.627657		0.0338914		-0.10708				0.0262343	0.266063	-0.0298504	0.245818
TG-GATES	Rat	Liver	vivo	bolus	TG-RVivoLiverSingle - captopril.Middle.3hr	Captopril	M		3h	-0.20598	-0.0467605		0.0571843	-0.0159622	-0.401493	-0.22457	-0.462915	0.110619	0.186855	-0.0161028		0.0173877	-0.205768						-0.282998		-0.446574	-0.0248246	-0.159581	-0.0435638				0.146505		0.0376433		-0.060377					-0.0093365	0.277819	-0.0186849
TG-GATES	Rat	Liver	vitro	bolus	TG-Rvitro PRH - terbinafine.Middle.24hr	Terbinafine	M		24h	-0.0963742	-0.0467572		-0.0810341	0.287419	0.0772515	-0.189375	-0.0696076	-0.0304633	-0.109229	-0.0292153	0.0138702	0.133976	-0.169235	0.0852478	-0.0809277			-0.089133	0.0457264	0.000182774	-0.128804	-0.0338052	0.140227	0.063737				-0.109006		-0.127109		0.0760029				-0.0533862	-0.0797185	0.112935	-0.0269798
TG-GATES	Rat	Kidney	vivo	bolus	TG-RVivoKidneySingle - enalapril.Middle.24hr	Enalapril	M		24h	0.0199621	-0.0467517	0.109393	-0.204648	0.197244	-0.0853093	-0.188884	0.0419675	-0.00143674	0.256176	-0.118932	-0.240761	-0.067913	0.112337		0.0721978			-0.103764	-0.159419	0.162472	0.0911297	-0.00946416	0.0961896	-0.0723148				0.421825		0.0973318		-0.00946185				-0.0404637	-0.133316	0.029214	0.0717794
TG-GATES	Rat	Liver	vitro	bolus	TG-Rvitro PRH - phenylbutazone.Low.24hr	Phenylbutazone	L		24h	0.00426498	-0.0467492		-0.0744155	0.00414887	0.00619102	-0.00867842	0.135879	0.0179647	-0.186228	0.0389178	-0.147613	0.0115319	0.0706603	0.0047915	0.0358918			0.00788108	-0.109656	0.0487239	-0.121975	-0.00686511	-0.0129174	-0.0343415				0.0152161		0.112689		0.00678797				0.113487	-0.012724	0.0952825	-0.0162097
TG-GATES	Rat	Kidney	vivo	repeat	TG-RVivoKidneyRepeat - cyclophosphamide.Middle.8day	Cyclophosphamide	M		8d	0.0068701	-0.0467258	0.0637646	-0.0891511	0.144545	0.182729	-0.0388879	-0.118277	-0.0239861	0.255616	-0.104141	3.02414e-05	0.043575	-0.15635		-0.305238			0.0856676	-0.0529262	-0.00402425	0.134446	0.0177332	-0.00457728	0.0295926				-0.315361		-0.136561		-0.121388				0.0217625	-0.0910147	-0.0690164	-0.148611
TG-GATES	Rat	Liver	vitro	bolus	TG-Rvitro PRH - tunicamycin.Middle.2hr	Tunicamycin	M		2h	0.0600315	-0.0466928		0.00716766	0.0532516	-0.208399	-0.120753	-0.02079	-0.0873332	0.0571105	-0.148722	0.113203	-0.167834	0.0400585	-0.0405813	-0.235336			-0.170555	-0.147191	0.0239901	0.0039192	0.0253921	-0.103002	0.0647182				0.0396739		-0.0324735		-0.0489024				-0.0583392	0.262497	0.117262	-0.0305995
TG-GATES	Rat	Kidney	vivo	bolus	TG-RVivoKidneySingle - desmopressin acetate.Middle.24hr	Desmopressin acetate	M		24h	0.0876885	-0.0466307	0.0371013	-0.0710857	-0.051289	-0.123747	0.223428	-0.0405922	0.155043	-0.0305314	0.048153	-0.0839098	-0.0580752	0.088815		-0.0785731			0.0612547	-0.0554355	0.0175616	-0.0129472	-0.279508	0.0496485	-0.14673				0.223939		0.0831623		-0.0436096				0.0789468	0.106408	0.0844066	-0.209722
TG-GATES	Rat	Liver	vivo	repeat	TG-RVivoLiverRepeat - famotidine.Middle.8day	Famotidine	M		8d	0.0727757	-0.0466253		0.150649	0.167449	0.0764143	0.00751888	-0.0118945	-0.0209684	-0.00848382	-0.125532		0.137311	0.207111						-0.0795688		0.289574	-0.0738188	0.126991	0.148282				-0.369547		0.274185		1.45125					0.128541	0.0908592	0.0227589
TG-GATES	Rat	Liver	vivo	bolus	TG-RVivoLiverSingle - coumarin.Low.3hr	Coumarin	L		3h	0.16931	-0.046621		-0.0284877	0.273867	-0.016748	0.239237	-0.0643148	0.00345519	0.0598034	-0.0487579		0.179799	-0.146583						0.0564551		-0.436357	-0.0630567	0.032493	-0.047547				-0.749584		-0.326015		0.03473					0.129634	-0.530847	-0.00200425
TG-GATES	Rat	Liver	vitro	bolus	TG-Rvitro PRH - captopril.Low.24hr	Captopril	L		24h	0.190453	-0.0466032		-0.230517	-0.0519212	-0.416542	0.0330955	-0.11851	-0.0794931	0.0321799	0.181316	-0.0146386	-0.0540816	0.498981	0.0457666	0.230093			0.024414	-0.0368228	-0.244742	-0.233472	0.0246136	0.0930057	0.0764062				0.134187		-0.994203		-0.111056				0.047013	0.101168	-0.0149457	0.121503
TG-GATES	Rat	Liver	vivo	repeat	TG-RVivoLiverRepeat - sulpiride.Low.29day	Sulpiride	L		29d	-0.151309	-0.0465381		0.0749861	0.124685	-0.239605	0.016046	0.453546	0.0434092	0.0765457	0.0687137		-0.140766	0.386855						0.124381		0.135925	0.0394324	0.119426	-0.0806595				-0.971095		0.0117407		0.303567					0.00786688	0.0242597	0.0748394
TG-GATES	Rat	Liver	vivo	repeat	TG-RVivoLiverRepeat - benzbromarone.Low.29day	Benzbromarone	L		29d	-0.0385462	-0.0464924		-0.0188197	-0.0110042	-0.0533712	0.117316	0.00649541	0.0651931	-0.232388	0.114057		0.805493	-1.07343						0.0607614		-0.180553	-0.127248	-0.116573	-0.020944				-0.191503		0.201897		2.86482					0.127807	-0.0973524	-0.0811409
TG-GATES	Rat	Liver	vivo	bolus	TG-RVivoLiverSingle - terbinafine.High.9hr	Terbinafine	H		9h	0.153585	-0.0463272		-0.182089	-0.0374041	0.385996	0.0248997	0.00824431	0.20393	-0.148437	-0.0539705		0.903394	-0.367552						0.0290024		0.0990798	-0.0443208	0.321466	0.0533981				-0.746977		-0.117665		0.648161					0.0387395	-0.0893612	-0.0373076
TG-GATES	Human	Liver	vitro	bolus	TG-HVitro PHH - hexachlorobenzene.High.24hr	Hexachlorobenzene	H		24h	0.125934	-0.0462085	0.221478	0.224542	0.178849	-0.143909	0.132801	0.0628869	-0.00239644	0.0975201	-0.0511543	-0.0931069		0.122928	-0.0190544	0.042774	-0.0629201	2.31906e-05	-0.198868	0.0868174	-0.0894008	-0.26621	-0.0657261	0.0112077		-0.0908217	-0.190197	0.0307929	-0.0516494	-0.0514886	-0.00813992	0.0969743	0.1019	0.0983151	0.00917575	0.0456892	0.184171	0.0654242		0.0682604
TG-GATES	Rat	Kidney	vivo	repeat	TG-RVivoKidneyRepeat - cyclosporine A.High.8day	Cyclosporine A	H		8d	0.148889	-0.046164	0.0891303	0.726205	0.213951	-0.294455	-0.0187523	-0.337186	0.100594	0.556498	-0.211603	0.0817044	0.168033	0.134126		-0.149944			-0.110093	-0.036716	-0.106889	0.125061	0.156826	0.15007	-0.455663				1.39322		0.277108		0.507256				-0.14113	0.0093507	0.205555	0.201386
TG-GATES	Rat	Liver	vitro	bolus	TG-Rvitro PRH - moxisylyte.Low.24hr	Moxisylyte	L		24h	0.0125686	-0.0460852		-0.140774	0.0309027	-0.49304	0.268865	-0.0213343	0.0031895	0.17366	-0.251222	0.0690609	-0.133829	-0.190238	0.251699	-0.0401892			-0.151089	-0.270232	-0.0174285	-0.132034	-0.020787	-0.23785	-0.14296				0.152367		-0.579154		-0.148224				0.0948394	-0.0214675	-0.153133	0.0270596
TG-GATES	Rat	Kidney	vivo	repeat	TG-RVivoKidneyRepeat - rifampicin.Middle.4day	Rifampicin	M		4d	-0.0277043	-0.0460479	0.143232	0.0765678	-0.150229	-0.0855343	0.0039763	0.220465	-0.0230579	-0.0376224	0.0486253	-0.0169322	-0.0180036	0.16148		-0.0321825			0.0184469	-0.0261262	0.0171026	0.0433663	-0.0731152	0.143805	0.200164				-0.0803251		-0.0344385		0.0997962				0.0322535	-0.0153968	0.0161863	0.129134
TG-GATES	Rat	Kidney	vivo	repeat	TG-RVivoKidneyRepeat - amphotericin B.High.8day	Amphotericin B	H		8d	-0.0294376	-0.0459011	-0.0209181	-0.362334	-0.314789	-0.111279	0.116724	-0.134158	0.0605987	0.0718134	-0.0156168	-0.219585	0.0139385	0.176881		-0.157695			-0.0473828	-0.175551	0.0328538	0.342278	0.0385331	0.00712371	-0.0617241				-0.0179706		-0.000830829		-0.192555				-0.0175028	-0.0242443	0.0141833	0.206322
TG-GATES	Rat	Liver	vivo	bolus	TG-RVivoLiverSingle - fluoxetine hydrochloride.Low.24hr	Fluoxetine	L		24h	0.00791807	-0.0458888		-0.180848	0.0928758	-0.354942	0.129852	-0.178271	0.0836435	0.00238963	-0.0898621		-0.100957	0.402446						0.0366083		0.297583	0.0158966	-0.0790757	-0.13077				0.463671		-0.156011		0.179933					0.0993014	-0.0964362	-0.0432883
TG-GATES	Rat	Liver	vivo	bolus	TG-RVivoLiverSingle - ethinylestradiol.Middle.9hr	Ethinylestradiol	M		9h	0.351158	-0.0458322		-0.400458	0.347826	-0.174769	-0.0676817	-0.337095	0.0736819	-0.445355	0.145313		0.346568	-0.845431						-0.150794		-0.171775	-0.0457903	0.355007	0.0284593				0.523448		-0.0515516		0.284423					0.0240157	0.55002	0.048414
TG-GATES	Rat	Liver	vitro	bolus	TG-Rvitro PRH - buthionine sulfoximine.High.8hr	Buthionine sulfoximine	H		8h	-0.110194	-0.04581		0.0520492	0.0485007	-0.200953	-0.153723	-0.221048	-0.0286728	0.181669	-0.302811	0.0243334	0.134168	-0.709055	-0.138586	-0.139178			-0.31789	-0.271761	0.186314	0.114449	0.211786	0.268398	-0.178005				0.0853504		-0.0305682		-0.461862				-0.29959	-0.0736276	-0.163355	-0.0317293
TG-GATES	Human	Liver	vitro	bolus	TG-HVitro PHH - acarbose.Middle.24hr	Acarbose	M		24h	-0.095261	-0.0457969	0.121996	0.0446593	-0.0161403	0.122001	0.149207	-0.106797	0.107796	0.0764009	0.0112737	0.132825		-0.12838	0.0397622	-0.0251353	0.0345562	0.0429869	0.0336707	-0.0388099	0.109681	0.0529836	0.138415	0.000162601		-0.0766631	0.00590862	0.0568021	0.0725362	0.0375495	0.0537951	0.0661287	0.0553206	0.0932116	0.0793075	-0.00962618	-0.0221729	-0.117139		-0.0193055
TG-GATES	Rat	Liver	vitro	bolus	TG-Rvitro PRH - omeprazole.High.8hr	Omeprazole	H		8h	0.178561	-0.0457265		0.490412	0.198521	0.615613	-0.0589794	-0.153365	0.0701213	0.238308	-0.026726	0.067581	0.0907818	-0.0340383	0.00432559	-0.0630641			-0.0724237	-0.247982	0.276378	0.358646	0.250559	0.0411828	-0.143645				-0.350285		0.0232031		-0.225943				0.0150916	0.178066	0.0843173	0.0993884
TG-GATES	Rat	Liver	vitro	bolus	TG-Rvitro PRH - TNFâ┐.Low.8hr	TNFalpha	L		8h	0.0442626	-0.0456597		-0.0226238	0.0475235	0.100515	-0.145394	-0.0622753	0.0407542	-0.142928	-0.0721517	0.0506496	0.126446	0.0052118	0.143598	0.0512221			-0.0398128	-0.00669273	-0.0415506	0.184072	0.135785	0.178955	0.110843				0.0282682		-0.179287		-0.081488				-0.0463421	-0.0270897	-0.0229929	-0.0322644
TG-GATES	Rat	Liver	vivo	repeat	TG-RVivoLiverRepeat - ciprofloxacin.High.15day	Ciprofloxacin	H		15d	0.105155	-0.0456245		-0.188743	0.148531	-0.283121	0.0444529	0.143825	0.0592499	-0.0391633	-0.18026		-0.435441	-0.179964						-0.122263		0.27344	0.146398	-0.278904	0.00312541				-0.0699637		0.0745454		1.12801					0.0513499	-0.442444	-0.0102569
TG-GATES	Rat	Liver	vitro	bolus	TG-Rvitro PRH - nicotinic acid.High.2hr	Nicotinic acid	H		2h	-0.003838	-0.0456063		0.00630484	-0.110464	0.168665	-0.0494485	-0.0207415	-0.0050008	0.170947	-0.0303105	0.122348	0.00586932	0.0724205	0.0337786	-0.189109			0.132775	0.0401336	0.0272668	-0.0661896	0.0544278	-0.0408636	-0.0130229				-0.0929776		-0.0629938		-0.00391423				-0.0856604	-0.1193	0.0269134	0.0268378
TG-GATES	Rat	Liver	vitro	bolus	TG-Rvitro PRH - acarbose.Low.2hr	Acarbose	L		2h	0.012223	-0.0456011		0.0257202	-0.0657591	0.131344	0.182447	-0.118278	-0.0520687	-0.203543	-0.014519	-0.0936568	0.0236394	-0.470971	0.0775202	0.16852			0.0533475	0.0604081	0.0388676	0.0681786	0.114105	0.0960837	-0.0185063				0.156601		-0.0412368		0.0157083				-0.0428322	-0.0596471	0.0293069	0.0304359
TG-GATES	Rat	Liver	vitro	bolus	TG-Rvitro PRH - metformin.Middle.8hr	Metformin	M		8h	0.0865197	-0.0455311		0.0304062	-0.0489629	-0.157106	-0.147291	-0.05759	0.0537178	-0.125548	-0.0894089	0.0231098	0.0197669	-0.0465857	-0.114143	0.0382262			0.0588201	-0.0454816	0.0646456	0.0731701	-0.205882	0.196495	-0.00225746				-0.0436663		-0.120244		0.0511384				0.0254127	-0.0488278	0.0294518	0.0296802
TG-GATES	Rat	Liver	vivo	bolus	TG-RVivoLiverSingle - methyldopa.Low.3hr	Methyldopa	L		3h	-0.0900622	-0.0455085		0.0839595	0.288787	-0.134301	0.142207	0.526596	-0.070782	0.0875648	0.0685981		0.23193	0.397011						0.0073105		-0.305706	-0.0841226	0.0848014	-0.00909113				-0.913171		-0.162879		0.167513					0.206552	0.343169	0.0105732
TG-GATES	Rat	Liver	vitro	bolus	TG-Rvitro PRH - pemoline.High.24hr	Pemoline	H		24h	-0.0602792	-0.0454603		-0.0321917	-0.0121372	-0.0679694	0.0171186	0.0679784	0.0104443	0.110505	-0.0596969	-0.0530463	0.0331519	-0.0280801	0.0632916	0.00742023			0.10689	-0.033749	0.0341965	-0.0259251	-0.043224	-0.159424	0.10787				-0.104916		-0.0595656		0.0742901				0.0397122	0.0553736	-0.0119115	-0.0412576
TG-GATES	Rat	Kidney	vivo	repeat	TG-RVivoKidneyRepeat - ethionine.Low.29day	Ethionine	L		29d	-0.0173673	-0.0454589	0.128619	-0.218046	-0.0303787	-0.252119	0.0051195	0.195955	0.00017974	0.126527	-0.0161045	0.0934148	-0.0227136	-0.337976		0.0251155			0.0212556	-0.0299388	-0.086884	-0.148883	0.157683	0.0384179	0.0224232				0.465824		0.103219		-0.0223576				0.0708322	0.0421725	0.0716972	-0.0192983
TG-GATES	Rat	Liver	vivo	bolus	TG-RVivoLiverSingle - triamterene.High.3hr	Triamterene	H		3h	-0.0797748	-0.0454579		0.063606	-0.167774	-0.302638	0.0817924	-0.464115	-0.0375353	-0.100866	-0.0737458		-0.057012	-0.272294						-0.0216163		-0.153964	0.0686185	-0.0554316	0.102262				-0.81712		-0.0939448		-0.441608					0.234762	0.0133372	0.0413054
TG-GATES	Rat	Liver	vivo	bolus	TG-RVivoLiverSingle - triamterene.Low.6hr	Triamterene	L		6h	0.0785651	-0.0453833		0.131743	0.0824926	0.109103	-0.00774429	0.300876	0.00574748	-0.340302	-0.0203945		0.152884	0.387749						-0.0593206		-0.409745	-0.0317468	-0.297482	0.0534424				-0.563929		-0.121386		-0.256968					-0.00849008	0.11271	0.00115587
TG-GATES	Rat	Liver	vivo	bolus	TG-RVivoLiverSingle - phorone.Low.3hr	Phorone	L		3h	0.112461	-0.0453617		0.0773189	1.00506	0.195186	-0.27966	-0.0618239	-0.0447706	-0.114115	0.134616		0.126209	-0.19235						-0.0702751		0.392671	-0.0457546	0.0221449	-0.226976				0.31802		-0.170057		0.0955319					-0.270455	0.202201	0.0203745
TG-GATES	Rat	Liver	vivo	bolus	TG-RVivoLiverSingle - metformin.Middle.6hr	Metformin	M		6h	-0.36774	-0.0453375		-0.19238	-0.424999	-0.155502	0.0235947	-0.0703871	0.0436888	-0.27857	-0.05698		-0.145647	0.55562						-0.0674196		-0.157439	0.108128	-0.0109831	-0.00331404				0.225065		-0.159293		-0.962973					-0.00936762	0.115116	0.0274215
TG-GATES	Rat	Liver	vitro	bolus	TG-Rvitro PRH - disopyramide.High.2hr	Disopyramide	H		2h	0.163449	-0.0452925		0.0198103	0.284401	0.0117812	0.223676	0.0244245	-0.0496787	-0.0438507	0.00412527	0.192886	0.31249	0.203577	-0.100244	0.0224322			0.415228	0.0117157	0.239003	-0.0460685	-0.162803	0.0786209	0.0307748				0.170554		0.0153523		-0.131748				-0.0862694	-0.243104	0.111068	-0.00690888
TG-GATES	Rat	Liver	vivo	repeat	TG-RVivoLiverRepeat - simvastatin.Low.4day	Simvastatin	L		4d	-0.000105331	-0.045271		0.20455	0.091451	-0.0110003	0.00875011	0.292304	0.0413868	-0.104614	0.0713545		0.250029	0.349139						0.128059		0.638815	0.199832	0.152296	0.0526349				0.306788		0.00429955		0.505279					0.0934335	0.11044	-0.00377816
TG-GATES	Rat	Kidney	vivo	repeat	TG-RVivoKidneyRepeat - cyclophosphamide.High.4day	Cyclophosphamide	H		4d	-0.0225909	-0.0452482	0.317618	0.181338	-0.0402322	-0.0880137	0.102251	0.144539	0.0507327	-0.398285	0.079552	-0.093055	-0.0945452	0.540765		-0.149343			-0.0705242	0.00196657	-0.0592461	0.0121973	-0.0116879	-0.173373	-0.0443106				0.826354		0.0247774		0.110767				0.0184002	-0.0175658	-0.0875137	0.158047
TG-GATES	Rat	Liver	vivo	repeat	TG-RVivoLiverRepeat - colchicine.Middle.8day	Colchicine	M		8d	-0.101335	-0.0452399		-0.0289961	0.23637	-0.256904	-0.0256368	0.084109	-0.00424717	-0.186301	0.277954		-0.146438	-0.194998						0.169634		-0.29829	-0.202158	0.0722483	0.0232811				-0.000369448		-0.0263113		0.346935					-0.00735515	-0.148011	0.00961991
TG-GATES	Rat	Liver	vivo	repeat	TG-RVivoLiverRepeat - naphthyl isothiocyanate.Middle.15day	Naphthyl isothiocyanate	M		15d	-0.0859489	-0.0452092		0.112601	0.157203	-0.188854	0.0398314	-0.0811674	-0.01182	-0.0254841	0.157814		0.0339744	0.500562						0.0825763		-0.277559	-0.0124859	0.0313452	-0.0701566				-0.167291		0.0376233		0.793153					0.0249867	-0.000969689	-0.0482239
TG-GATES	Rat	Kidney	vivo	repeat	TG-RVivoKidneyRepeat - rifampicin.Middle.8day	Rifampicin	M		8d	-0.14118	-0.0451837	0.0837354	0.234877	-0.0276672	0.0088093	0.104998	-0.137526	0.00354707	-0.0886268	-0.0788295	-0.0452214	-0.0286929	-0.424998		0.0604101			-0.100111	-0.032643	-0.152539	0.0779238	0.0562255	-0.127029	-0.0275671				-0.875404		-0.012742		0.277195				-0.0839767	0.0316211	-0.163925	-0.107963
TG-GATES	Rat	Kidney	vivo	bolus	TG-RVivoKidneySingle - allopurinol.Middle.6hr	Allopurinol	M		6h	0.0138659	-0.0450862	0.0136363	0.102492	0.0834106	-0.27739	-0.0986875	-0.151805	-0.0168427	-0.127396	-0.00660891	0.057796	-0.000520825	0.18979		-0.093883			-0.0277287	-0.184037	0.141283	0.117043	0.148509	-0.121157	0.0783628				1.88523		0.051106		-0.0673187				0.00806627	0.179487	-0.0158045	-0.00731263
TG-GATES	Rat	Liver	vitro	bolus	TG-Rvitro PRH - amiodarone.Middle.24hr	Amiodarone	M		24h	-0.0260307	-0.0450479		-0.15214	-0.0534851	-0.173715	0.0471644	0.143775	-0.0629958	-0.102685	-0.0445692	0.0233059	-0.133906	-0.0025499	-0.0331103	0.0286861			-0.0681104	0.00791618	-0.0096603	-0.0692963	0.041998	-0.0405986	-0.0757159				0.0253997		0.151116		-0.241114				-0.0274888	0.0176112	0.0544677	-0.00521511
TG-GATES	Rat	Liver	vivo	bolus	TG-RVivoLiverSingle - tiopronin.Low.6hr	Tiopronin	L		6h	-0.188199	-0.0449965		-0.148046	0.00442136	-0.195867	0.0662343	0.27553	-0.00270883	0.119646	0.00392696		-0.122348	0.339064						0.0197561		0.583534	-0.0326719	0.0795362	-0.0401202				0.143701		-0.151471		0.103421					0.0210538	0.158921	-0.0175788
TG-GATES	Rat	Liver	vivo	bolus	TG-RVivoLiverSingle - acetaminophen.Low.9hr	Acetaminophen	L		9h	0.349309	-0.0449843		0.495608	0.90391	0.496514	-0.0307008	-0.579526	0.181914	-0.650729	0.03591		0.0493815	0.413721						-0.0177572		-0.152344	-0.103015	0.179172	0.142819				-0.345522		-0.496219		0.202019					-0.0347785	0.0931588	0.0106929
TG-GATES	Rat	Liver	vivo	repeat	TG-RVivoLiverRepeat - ketoconazole.Middle.29day	Ketoconazole	M		29d	-0.183565	-0.0449098		0.202145	0.093798	-0.0368972	0.0267204	-0.0251393	-0.0711459	0.343764	-0.0494925		0.15578	0.40341						-0.0753525		0.133501	0.0979578	-0.224064	-0.163771				-0.0586464		0.157674		0.66141					-0.016581	0.0350857	-0.00330735
TG-GATES	Rat	Kidney	vivo	bolus	TG-RVivoKidneySingle - indomethacin.Middle.6hr	Indomethacin	M		6h	0.0714096	-0.0448549	0.0535661	0.132853	-0.0544334	-0.0976079	-0.284508	0.208628	-0.0216869	0.0192725	-0.0843767	-0.121233	0.116501	0.276812		0.092507			-0.106108	0.0860711	0.0831449	-0.117079	-0.0283767	-0.164179	-0.12609				-0.670459		0.0315098		0.0311396				0.00317715	0.0403679	0.00470149	-0.107577
TG-GATES	Rat	Kidney	vivo	bolus	TG-RVivoKidneySingle - ketoconazole.Low.3hr	Ketoconazole	L		3h	-0.0757363	-0.0448342	-0.190147	0.239728	-0.0716394	-0.124367	-0.0159253	-0.0547906	-0.0902942	0.0186117	-0.079399	0.113034	-0.0627343	0.0889294		0.0454467			-0.103281	-0.0591342	-0.113876	-0.14306	0.00828107	0.0446316	-0.212817				-0.206301		0.0965368		-0.131682				0.0152457	-0.0782479	0.000459661	0.0171439
TG-GATES	Rat	Liver	vitro	bolus	TG-Rvitro PRH - sulfasalazine.Low.2hr	Sulfasalazine	L		2h	-0.0348151	-0.0448283		-0.0546923	0.317235	-0.108138	0.00216753	-0.0728447	-0.00963288	0.034028	-0.0308459	-0.0524884	0.166849	0.110485	0.101165	0.0127324			-0.0709145	-0.0169553	-0.0282824	-0.0503801	0.194738	-0.00423827	0.00618706				0.0667672		0.126415		-0.03031				-0.0692497	0.0596828	0.0210652	-0.0202605
TG-GATES	Rat	Liver	vivo	bolus	TG-RVivoLiverSingle - methylene dianiline.Middle.3hr	Methylene dianiline	M		3h	-0.0276191	-0.0448039		-0.254059	0.776743	-0.240246	-0.0508679	-0.0131749	0.0116642	0.130897	-0.147728		-0.145962	-0.719151						-0.171757		0.617393	-0.0166757	-0.174288	-0.0215255				-0.562593		-0.309404		0.0698365					0.18044	-0.541617	-0.0127719
TG-GATES	Rat	Liver	vivo	bolus	TG-RVivoLiverSingle - naproxen.High.6hr	Naproxen	H		6h	0.374392	-0.0447873		0.30277	0.0889815	0.124286	-0.11023	-0.144753	-0.012851	0.147008	-0.0288068		0.369698	-0.502132						0.0214575		0.0448416	-0.0366624	0.3854	0.0388916				-0.606445		-0.310516		0.48876					-0.0263033	0.0205445	-0.0175884
TG-GATES	Rat	Liver	vivo	repeat	TG-RVivoLiverRepeat - tacrine.Low.8day	Tacrine	L		8d	0.0194157	-0.0447591		-0.167967	-0.0351218	-0.101869	0.0763557	0.048418	0.0110917	-0.214512	-0.0124863		-0.350269	-0.13475						-0.0121114		0.0430785	-0.213197	0.144034	-0.0240466				-0.162095		0.144484		-0.53134					-0.00325737	-0.12983	0.0365092
TG-GATES	Rat	Liver	vitro	bolus	TG-Rvitro PRH - benzbromarone.Middle.2hr	Benzbromarone	M		2h	0.00735227	-0.0446912		-0.0447683	0.0525274	0.0894202	-0.0251463	-0.106329	0.0172655	0.116475	-0.0177342	0.126701	0.0567114	0.0964181	0.0804873	0.0187624			-0.00118863	-0.0432142	-0.0740909	-0.110996	0.138398	0.0101983	0.0944924				0.29749		0.145441		-0.0359542				-0.0521375	0.150458	-0.0376866	-0.00819524
TG-GATES	Rat	Kidney	vivo	repeat	TG-RVivoKidneyRepeat - valproic acid.High.29day	Valproic acid	H		29d	-0.124388	-0.0446795	-0.125749	0.0274882	-0.0690319	-0.329721	0.176351	-0.264634	-0.0380435	0.322205	-0.0642519	-0.0791335	0.187247	0.390507		-0.41009			-0.0115668	-0.0980154	-0.0958609	0.30349	0.1553	0.112575	0.0545318				-0.0886178		0.0583169		0.222393				0.0225603	0.0239269	0.140434	-0.0268232
TG-GATES	Rat	Kidney	vivo	repeat	TG-RVivoKidneyRepeat - rifampicin.High.4day	Rifampicin	H		4d	-0.112951	-0.0446666	0.0961883	0.53405	0.0688776	0.0528516	0.430144	0.150759	-0.00828562	-0.138607	-0.0441003	0.103972	0.0353472	0.238867		0.00894081			0.0384831	-0.024478	0.07932	0.0582904	0.0105621	0.0511059	0.0496737				0.0886721		-0.0863395		0.151572				-0.0785857	-0.0491741	0.0725147	0.156925
TG-GATES	Rat	Liver	vivo	repeat	TG-RVivoLiverRepeat - cisplatin.Low.4day	Cisplatin	L		4d	-0.0636149	-0.0445553		0.0110524	-0.0673399	-0.0580664	0.0984475	0.41129	-0.0280168	-0.036425	-0.0363983		-0.0601727	0.351429						0.00185166		-0.302855	0.127105	-0.177803	-0.0662685				-0.642567		-0.1224		-0.283749					0.0318814	-0.0159894	0.0271056
TG-GATES	Rat	Liver	vivo	bolus	TG-RVivoLiverSingle - flutamide.Low.24hr	Flutamide	L		24h	-0.111018	-0.0444774		0.0158158	0.228179	0.20008	0.037543	-0.411644	0.0112135	0.358534	0.030237		-0.227126	-0.176174						0.0273082		0.0700588	-0.0634955	0.181674	-0.10527				0.127475		-0.316129		-0.246749					0.156718	0.0134846	-0.0128686
carcinoGENOMICS	Rat	Kidney	vitro	bolus	CX RVitro NRK Clonidine 24h (1.12mM)	Clonidine	IC10	1120	24h	0.0506116	-0.0443728	-0.0340957	0.0131495	0.0379337	0.0424158	-0.10532	0.195547	-0.0153352	0.060307		0.0092364	0.0985083	0.0133876	0.00654745			0.0414617		-0.0781492		-0.0296711	0.0119905	-0.0166131	0.127418	-0.0237042		0.0128347	0.0149443		0.00896583	0.121488	0.00930197	0.0293253		0.0306814	-0.0544921	-0.0294137	0.0393432	0.0216711
TG-GATES	Human	Liver	vitro	bolus	TG-HVitro PHH - chlorpromazine.High.2hr	Chlorpromazine	H		2h	0.00322573	-0.0443325	-0.0963947	0.125617	-0.0159361	0.155029	0.0719879	0.138661	0.0525234	0.00190324	0.0507357	0.125741		-0.111241	-0.0282496	-0.187394	0.0169643	0.0471433	-0.0350618	0.0281767	-0.150751	0.14141	-0.246082	-0.00099323		-0.0270056	0.0746708	-0.0429712	0.0619749	0.0553158	-0.0137164	0.131344	-0.119186	-0.0593932	-0.0446561	-0.182847	0.122839	-0.040846		0.0455344
TG-GATES	Human	Liver	vitro	bolus	TG-HVitro PHH - triazolam.Low.8hr	Triazolam	L		8h	0.0379839	-0.0442531	-0.104738	0.0671037	-0.100959	0.0487547	0.170663	0.0252862	0.064715	-0.0298501	0.0442014	-0.0169632		0.0646627	0.0275945	-0.0279341	0.0289751	0.0246948	0.132649	0.0342581	0.0147525	0.0179886	-0.0404889	0.0594582		-0.0766386	-0.02678	-0.0259954	0.0273622	-0.0171094	0.00117104	0.00379644	-0.0312155	0.0655968	-0.0821911	0.0372833	0.0252989	0.00957115		-0.031388
TG-GATES	Human	Liver	vitro	bolus	TG-HVitro PHH - promethazine.Middle.8hr	Promethazine	M		8h	-0.0777287	-0.0441639	0.0579859	-0.0579602	-0.222099	-0.0697172	0.0224009	-0.034382	0.0432707	-0.00918562	-0.269055	-0.0113812		-0.068694	0.120381	0.0220633	0.0964338	0.0123157	0.119928	-0.15933	0.0322333	-0.0894662	-0.127977	-0.0167468		-0.0537947	0.0292458	-0.0422195	-0.0099122	-0.0157906	0.00478238	-0.0340771	-0.0482368	0.0132404	0.0280597	0.0282602	0.0811956	-0.104735		-0.0131178
TG-GATES	Rat	Liver	vivo	repeat	TG-RVivoLiverRepeat - desmopressin acetate.Low.29day	Desmopressin acetate	L		29d	0.0180114	-0.0441585		0.100584	-0.188131	0.0380727	-0.127358	0.37988	-0.0761837	0.111763	0.211774		0.161042	-0.0403363						-0.107508		0.251021	0.0076865	0.133717	0.154505				0.413194		-0.03401		0.267544					0.0686641	0.341889	-0.0155197
TG-GATES	Rat	Liver	vivo	repeat	TG-RVivoLiverRepeat - hexachlorobenzene.Middle.4day	Hexachlorobenzene	M		4d	0.0609275	-0.0440767		0.392025	2.33035	-0.03764	-0.0742923	0.164853	0.3754	0.1579	-0.0225972		-0.172254	0.888852						-0.0232614		0.050655	0.202158	-0.0365635	0.115248				-0.776971		-0.22729		0.83513					-0.0990328	-0.187602	-0.0272675
TG-GATES	Rat	Liver	vitro	bolus	TG-Rvitro PRH - captopril.High.8hr	Captopril	H		8h	0.0828364	-0.0440751		0.445248	0.130986	-0.831557	-0.129164	-0.413168	0.182346	-0.0303507	0.0970793	-0.104713	0.48042	1.03854	-0.30513	0.204832			0.0371246	-0.0719322	0.0675964	0.610416	0.254767	-0.233449	0.123472				0.603365		0.200801		-0.0359428				-0.251248	0.155009	0.49125	0.0485991
TG-GATES	Human	Liver	vitro	bolus	TG-HVitro PHH - cimetidine.High.24hr	Cimetidine	H		24h	-0.0831542	-0.0439645	0.0645633	0.133399	0.102415	-0.215429	-0.0925819	-0.210152	0.00219141	-0.0333234	-0.0628913	-0.180885		0.0457166	0.198111	0.146724	-0.0372805	-0.126032	0.0730497	-0.0406142	-0.329566	-0.136014	-0.00132265	-0.0725153		0.0997476	0.0420058	-0.259407	0.0326201	-0.0271814	-0.000675057	-0.00763653	-0.0821141	0.178828	0.0087508	-0.00170952	-0.104571	-0.0537117		0.0699454
TG-GATES	Rat	Liver	vivo	repeat	TG-RVivoLiverRepeat - mexiletine.Low.4day	Mexiletine	L		4d	-0.0497162	-0.0439522		0.0309078	0.0232847	-0.0584292	0.157362	0.0376937	0.0104045	0.194346	-0.0444418		0.0248046	-0.285574						-0.0133619		-0.0755163	0.135622	-0.0181096	0.0768412				0.549898		0.305574		-0.748337					0.195456	-0.159966	0.0248074
TG-GATES	Rat	Liver	vitro	bolus	TG-Rvitro PRH - promethazine.Middle.8hr	Promethazine	M		8h	0.0202772	-0.0438597		0.356193	-0.0971181	-0.200926	0.104217	-0.179595	-0.0246568	0.335714	-0.257282	-0.0630586	-0.0585504	0.0635672	0.122586	0.248706			-0.131208	-0.304923	0.0472821	0.0549892	0.462308	-0.328733	-0.188457				-0.12946		0.0867972		-0.144127				-0.0829772	-0.0242683	-0.0143519	0.000251808
TG-GATES	Human	Liver	vitro	bolus	TG-HVitro PHH - adapin.Middle.2hr	Adapin	M		2h	0.023252	-0.0438472	0.0563053	0.00474036	-0.082175	0.0374554	0.0691115	0.00859172	0.105629	0.00942777	-0.0632162	0.00358992		-0.0483918	-0.188336	-0.123292	-0.0184249	0.0267999	-0.0750201	-0.13398	0.0602603	0.427327	-0.0420975	-0.0702488		0.00135478	-0.0373067	0.0971331	-0.00695424	-0.00190937	-0.0139207	0.00861489	0.0246011	0.00138754	0.0150701	-0.0552905	-0.0362127	0.0083239		0.0641693
TG-GATES	Rat	Kidney	vivo	repeat	TG-RVivoKidneyRepeat - imipramine.Low.8day	Imipramine	L		8d	-0.0636004	-0.0438298	0.0746384	-0.228381	0.0517851	-0.264678	0.0715911	0.0905003	-0.0183328	-0.098052	0.0759319	0.170029	-0.0883506	-0.361542		0.0445211			-0.0343846	0.0816971	0.065716	-0.107287	-0.0196932	-0.0448342	-0.00328732				-0.708443		0.0509068		-0.0245149				0.0276612	0.097671	-0.0891901	0.0190721
TG-GATES	Rat	Liver	vivo	repeat	TG-RVivoLiverRepeat - allyl alcohol.Low.29day	Allyl alcohol	L		29d	0.0925506	-0.0438064		0.0338439	0.017187	-0.103174	0.0945059	0.131387	0.0302003	0.24927	0.0368729		-0.0589946	-0.562501						-0.145921		-0.633486	-0.025257	-0.191088	0.0928239				0.0188187		-0.372106		-0.401451					-0.015034	0.375888	0.022535
TG-GATES	Rat	Kidney	vivo	bolus	TG-RVivoKidneySingle - caffeine.Middle.6hr	Caffeine	M		6h	-0.0696839	-0.0437886	0.00197199	0.0767124	-0.0745153	0.0265418	0.129013	-0.192921	-0.0191272	0.0915664	-0.0135553	-0.0924627	0.00537312	-0.421638		-0.0155033			0.0439151	0.0796552	0.028808	0.0168202	0.0104882	0.108863	-0.164782				0.681442		0.0253381		-0.0147783				-0.0248107	-0.217256	-0.204885	0.08991
TG-GATES	Rat	Liver	vivo	repeat	TG-RVivoLiverRepeat - phenylanthranilic acid.Middle.8day	Phenylanthranilic acid	M		8d	-0.0505101	-0.0437784		-0.173255	0.130572	-0.160834	0.176314	-0.28287	0.0482244	-0.10596	0.338446		0.262345	-0.340763						0.0756305		-0.157066	-0.0280904	0.346037	-0.120562				0.239358		0.140445		1.5127					0.0388446	-0.477639	-0.0181348
TG-GATES	Rat	Liver	vivo	repeat	TG-RVivoLiverRepeat - thioridazine.Low.15day	Thioridazine	L		15d	0.126155	-0.0437756		0.0875019	0.134996	0.0587217	0.0743887	-0.0680371	0.0540568	-0.360093	0.0311517		0.0539157	0.292984						-0.0289413		0.02736	-0.0889572	0.207911	-0.044616				0.391313		-0.070822		0.958186					0.0268387	0.401505	-0.0489835
TG-GATES	Rat	Liver	vitro	bolus	TG-Rvitro PRH - methyltestosterone.Middle.2hr	Methyltestosterone	M		2h	-0.0854036	-0.0437536		-0.00126535	-0.148054	-0.127142	-0.0205981	-0.0769649	-0.0417254	0.0410253	-0.0299366	0.0460823	-0.122827	0.311088	0.0200952	0.0787002			-0.0681111	-0.0521976	-0.106264	-0.0357066	-0.0276073	-0.00847342	-0.0124098				0.184062		0.0368294		0.10846				-0.00701707	0.0771466	0.129347	-0.00129182
TG-GATES	Rat	Liver	vivo	bolus	TG-RVivoLiverSingle - 3-methylcholanthrene.Low.9hr	3-Methylcholanthrene	L		9h	0.170106	-0.0437487		-0.189703	0.665337	0.53596	-0.0423737	0.253439	0.0573048	0.0644336	0.0191904		0.125556	1.7491						-0.0457892		0.877843	0.148387	0.230907	-0.0116383				-1.51059		-0.440002		0.559326					-0.0461128	-0.0406958	-0.0324236
TG-GATES	Rat	Kidney	vivo	repeat	TG-RVivoKidneyRepeat - cyclophosphamide.Low.4day	Cyclophosphamide	L		4d	0.036567	-0.043656	0.0464273	-0.129213	-0.120072	0.0222547	0.318834	-0.0571624	0.0295481	-0.0900473	-0.126464	0.061091	-0.00760522	-0.093652		0.0734389			-0.0575596	-0.0203302	-0.189657	-0.146798	0.0313616	-0.0598325	-0.0166334				0.387123		0.0612119		0.0616396				-0.0103503	-0.0957253	-0.0831934	-0.235217
TG-GATES	Rat	Liver	vivo	bolus	TG-RVivoLiverSingle - phenylbutazone.Middle.6hr	Phenylbutazone	M		6h	0.150547	-0.0436375		0.216618	-0.103494	-0.0531191	-0.00694148	0.0789873	0.22449	0.128461	0.0612415		-0.120997	-0.344161						-0.093808		0.522123	0.0139593	-0.0117433	0.00283029				1.08163		-0.0284214		0.00900361					-0.0424958	0.0722949	-0.00281606
TG-GATES	Rat	Kidney	vivo	repeat	TG-RVivoKidneyRepeat - erythromycin ethylsuccinate.Low.15day	Erythromycin	L		15d	-0.0170465	-0.0436266	0.252462	0.324645	0.0958611	-0.00762837	0.036899	-0.021423	-0.0370656	0.0832161	-0.0629004	-0.292628	0.122606	-0.224673		0.0374958			0.00468393	0.0296457	-0.0280479	0.0812088	0.142008	-0.0756489	0.0538018				0.868964		-0.123434		-0.000142632				-0.0290759	-0.0534665	-0.00202198	-0.101628
TG-GATES	Rat	Liver	vivo	bolus	TG-RVivoLiverSingle - tacrine.Low.9hr	Tacrine	L		9h	0.0746507	-0.0435707		-0.11796	-0.0297217	-0.188026	-0.0820631	-0.117868	-0.0135115	-0.624631	0.00823146		-0.206022	-0.492662						0.0641228		-0.204504	0.0499331	0.0704288	-0.0977485				0.143527		-0.0538516		-0.572145					0.206113	-0.0386718	0.00249595
TG-GATES	Rat	Liver	vivo	bolus	TG-RVivoLiverSingle - chloramphenicol.High.3hr	Chloramphenicol	H		3h	-0.0279067	-0.0435549		-0.0546118	-0.127759	-0.194123	0.058589	-0.504883	-0.0177679	0.0562329	0.0245595		0.0072259	0.195811						0.0129865		0.704498	-0.0394431	-0.0518036	-0.0930858				0.714687		0.119373		-0.738053					0.0301413	-0.119057	0.0199266
TG-GATES	Rat	Liver	vivo	repeat	TG-RVivoLiverRepeat - rotenone.Low.8day	Rotenone	L		8d	0.0470528	-0.0435526		0.196816	0.156609	-0.0425505	0.0686583	0.316589	-0.0146431	-0.209783	-0.0103856		0.040079	0.813186						-0.0374526		-0.731343	-0.0515573	-0.237325	0.0963967				0.722452		-0.00781361		0.864953					0.113176	0.0714765	-0.0033383
TG-GATES	Human	Liver	vitro	bolus	TG-HVitro PHH - bromobenzene.High.8hr	Bromobenzene	H		8h	-0.0200134	-0.0434993	-0.0107638	-0.0183064	-0.0511767	-0.0596474	0.0376696	-0.00580079	-0.0138967	0.0270086	-0.113354	-0.102233		0.152979	-0.105441	-0.0253473	0.0368413	-0.00373453	-0.00360362	-0.0196635	-0.113238	-0.132892	-0.213412	0.00578987		-0.0486304	0.0136631	-0.025289	-0.0277989	0.0449997	0.0289859	-0.027393	-0.0566207	0.0437861	-0.166959	0.0296078	0.0111894	-0.0660911		0.0454178
TG-GATES	Rat	Liver	vivo	repeat	TG-RVivoLiverRepeat - captopril.Low.8day	Captopril	L		8d	0.0341222	-0.043321		-0.102172	0.163903	-0.370333	0.139707	-0.518855	-0.0141898	-0.00056722	0.0407236		-0.156559	0.583942						0.00347389		-0.256959	0.0504963	0.0871136	-0.046741				-0.657718		-0.0935876		-0.402843					0.0302208	-0.0107395	0.000809787
TG-GATES	Human	Liver	vitro	bolus	TG-HVitro PHH - indomethacin.Middle.2hr	Indomethacin	M		2h	0.0210129	-0.043302	0.0477618	0.00612745	-0.00732515	0.00413988	-0.0558641	-0.171506	0.044099	-0.021571	-0.101872	-0.0977975		-0.0810013	0.113015	0.0732522	0.054417	-0.0212074	0.0393007	-0.0105867	0.042519	-0.123372	0.0599431	-0.0085263		-0.134586	0.0221611	-0.0369345	-0.0196386	-0.0175356	-0.041023	-0.0149291	-0.113184	-0.0597186	0.0755885	0.114496	-0.0803804	-0.0554021		-0.00990572
TG-GATES	Rat	Kidney	vivo	repeat	TG-RVivoKidneyRepeat - bucetin.Low.29day	Bucetin	L		29d	-0.00309844	-0.0432635	0.035179	0.0069161	0.0407812	0.0399888	0.0584569	0.155679	0.0590317	-0.171461	0.0934681	0.0364474	-0.0598999	-0.0307151		-0.0900592			-0.0393019	-0.0371114	-0.0487572	-0.0213308	0.149516	0.0128077	-0.26956				0.116971		-0.0983688		-0.0196488				0.048273	-0.136501	-0.079839	0.143277
TG-GATES	Rat	Kidney	vivo	bolus	TG-RVivoKidneySingle - hexachlorobenzene.Low.24hr	Hexachlorobenzene	L		24h	-0.00849519	-0.0432129	0.188407	0.246919	0.000575034	0.0344732	0.182454	-0.156777	0.0600349	0.085859	-0.0697618	0.119292	-0.081742	0.333462		0.0738358			-0.0737087	0.0451189	-0.0529435	0.0292535	0.0320764	0.14185	0.0886282				-0.844898		0.00934474		-0.0366004				-0.0109184	0.256783	-0.0355903	0.0426283
TG-GATES	Human	Liver	vitro	bolus	TG-HVitro PHH - ethambutol.High.24hr	Ethambutol	H		24h	0.0739842	-0.0431768	0.156679	0.27119	-0.135392	-0.0136421	0.108985	0.501895	0.288948	0.116368	-0.29259	-0.00831283		0.615005	-0.0162351	-0.0607371	-0.0742606	-0.21082	0.0724349	0.560979	0.437538	-0.11057	0.0876749	0.153315		-0.0701197	0.290544	-0.335118	0.186663	0.0577326	0.092586	-0.263314	-0.604093	-0.145591	-0.0149439	0.025831	0.386495	0.189042		-0.00411354
carcinoGENOMICS	Rat	Kidney	vitro	bolus	CX RVitro NRK Dimethylnitrosamine 24h (1mM)	Dimethylnitrosamine	IC10	1000	24h	-0.0286359	-0.043136	0.00353769	-0.00610699	0.0380988	0.0058459	0.0117625	0.0450246	-0.00553054	-0.0405655		-0.00510986	-0.0442579	-0.00589028	-0.0355684			-0.00554828		-0.0112142		0.10676	0.0195284	0.0223524	-0.0877992	0.0167632		-0.00520406	-0.0034658		-0.00530632	-0.000795807	-0.00472477	0.00143934		-0.0130199	-0.0354338	-0.0219035	0.00881967	-0.00366202
TG-GATES	Rat	Liver	vivo	bolus	TG-RVivoLiverSingle - quinidine.High.6hr	Quinidine	H		6h	0.143118	-0.0430924		0.112292	0.0589162	-0.198127	0.0578512	0.0798461	0.0205524	0.143966	-0.181087		-0.21979	-0.0120607						0.181793		1.13029	-0.0978339	-0.337999	-0.0219348				-1.0575		-0.39716		-0.689186					0.0895003	-0.0847509	0.034111
TG-GATES	Rat	Liver	vivo	repeat	TG-RVivoLiverRepeat - famotidine.Low.4day	Famotidine	L		4d	0.10708	-0.0430661		-0.0225205	-0.0456614	0.0137023	0.094223	0.648694	-0.10741	-0.0730032	-0.137458		0.0309769	0.0208233						0.0348903		-0.112122	0.0189211	-0.0662178	0.0838853				0.0947437		0.135175		-0.65698					0.0192963	-0.280818	-0.0269251
TG-GATES	Rat	Liver	vivo	repeat	TG-RVivoLiverRepeat - sulfasalazine.Low.8day	Sulfasalazine	L		8d	0.0568558	-0.0430614		0.0187493	-0.0293444	-0.0333647	0.0938734	-0.519589	0.0117203	-0.118577	-0.0968575		-0.0969654	0.675729						0.107056		0.209802	0.0393472	0.183909	-0.0112138				0.0362328		-0.0114901		0.408134					-0.0438447	0.319157	-0.0420664
TG-GATES	Rat	Liver	vivo	repeat	TG-RVivoLiverRepeat - hydroxyzine.Low.29day	Hydroxyzine	L		29d	-0.113691	-0.0430113		0.056267	-0.12612	-0.431317	-0.0509746	-0.349047	-0.0238888	-0.020912	-0.0266552		-0.0966157	0.455871						-0.154227		0.139471	-0.00928618	0.00629574	0.123913				0.147656		0.26962		0.223204					0.0109301	0.40832	-0.0096701
TG-GATES	Human	Liver	vitro	bolus	TG-HVitro PHH - clomipramine.High.8hr	Clomipramine	H		8h	0.159562	-0.0429667	-0.139892	0.0998953	-0.0211201	-0.0446313	-0.00656709	0.0204905	-0.0138313	0.0901027	0.0118507	-0.103646		-0.0443373	0.0221821	0.0715943	0.271663	0.0274576	0.0776279	0.196812	0.0261314	-0.0140717	0.138158	0.0687541		-0.151838	0.16387	-0.151025	-0.0734959	-0.00484929	-0.0909591	-0.0578025	-0.128553	-0.0514038	0.0131772	0.134319	-0.0892753	0.154869		-0.0435895
TG-GATES	Rat	Liver	vivo	bolus	TG-RVivoLiverSingle - valproic acid.Low.24hr	Valproic acid	L		24h	0.0600169	-0.0429626		0.180555	0.112944	0.169174	-0.00978089	-0.248267	0.0113456	0.133493	-0.0491588		0.0160671	0.377887						0.0690423		0.336216	-0.0279859	0.300422	0.0834474				0.470211		-0.0975421		0.0795622					-0.11956	0.113454	-0.0414288
TG-GATES	Rat	Kidney	vivo	bolus	TG-RVivoKidneySingle - bromoethylamine.Low.6hr	Bromoethylamine	L		6h	-0.0675349	-0.0429503	-0.0202433	0.392601	-0.0588667	0.199891	0.0176804	0.00601444	-0.0716136	0.210724	-0.0638683	0.014666	0.0164894	-0.44251		0.26752			-0.0895594	-0.164043	-0.0784698	0.0361213	-0.0173724	0.167571	-0.187697				0.168525		0.0481328		0.0876803				-0.0126245	-0.0250175	-0.0166344	-0.00833903
TG-GATES	Rat	Liver	vitro	bolus	TG-Rvitro PRH - bendazac.Low.8hr	Bendazac	L		8h	-0.0511678	-0.0429385		-0.0616425	-0.191337	0.0370525	0.0168573	-0.0952515	-0.0943196	0.0416722	0.0677843	-0.0776949	0.0510804	0.100367	-0.0213997	-0.0557292			-0.0666788	-0.00947518	0.0556235	-0.155198	-0.161526	-0.0535247	-0.00647282				0.232161		0.0424015		0.0100458				-0.0857529	-0.00775452	0.0700105	-0.0197781
TG-GATES	Rat	Liver	vivo	repeat	TG-RVivoLiverRepeat - coumarin.Low.15day	Coumarin	L		15d	0.026097	-0.0428792		0.190822	-0.0561594	-0.224375	-0.0799383	-0.204426	-0.0467289	0.323739	0.0504124		-0.359859	0.204503						0.0297602		-0.278791	0.118838	-0.0671502	-0.0232565				0.0221697		-0.197216		0.0629761					0.0481805	0.42906	-0.0452853
TG-GATES	Rat	Kidney	vivo	repeat	TG-RVivoKidneyRepeat - allopurinol.Middle.4day	Allopurinol	M		4d	-0.0205489	-0.0428204	0.0550361	0.175297	0.222796	-0.0518824	-0.0676735	-0.0554536	0.000390733	0.016367	0.0422476	0.0406627	-0.033664	0.340696		-0.1792			0.0128786	0.00183127	0.100825	0.111417	0.224274	0.12675	0.0480904				-0.664679		-0.0683215		0.148506				-0.0530731	0.00237619	0.0975038	-0.112462
TG-GATES	Human	Liver	vitro	bolus	TG-HVitro PHH - 2,4-dinitrophenol.High.8hr	2,4-dinitrophenol	H		8h	0.330104	-0.0427988	0.285785	-0.0393456	0.00581783	-0.267699	-0.0502255	-0.11415	0.236628	-0.577692	-0.116495	-0.00634207		-0.109447	0.103867	-0.0456306	0.0611156	-0.199805	0.213221	0.423566	-0.279657	0.948562	0.202206	0.248985		0.0329346	0.246531	-0.991094	0.0511512	0.0255854	-0.0882189	-0.334255	-1.10628	-0.172302	0.0811945	0.0890151	-0.438597	0.0400161		0.0824027
TG-GATES	Rat	Kidney	vivo	bolus	TG-RVivoKidneySingle - ethinylestradiol.Low.3hr	Ethinylestradiol	L		3h	0.0609697	-0.042742	-0.120758	-0.0266077	0.0118386	-0.103386	-0.481777	0.0440086	-0.0225344	-0.123407	-0.0399919	0.221151	0.0687802	-0.0915071		0.336763			0.226692	-0.0835834	-0.0671017	-0.179621	-0.109334	-0.136453	0.21675				0.407124		0.0499376		-0.0294704				-0.00540434	0.00953352	0.255517	-0.0625389
TG-GATES	Rat	Kidney	vivo	repeat	TG-RVivoKidneyRepeat - monocrotaline.Low.4day	Monocrotaline	L		4d	-0.014326	-0.0427259	0.0758174	0.188593	-0.117578	-0.0495513	-0.0327508	0.0511433	-0.07933	-0.209461	-0.0939355	-0.0885068	-0.0262703	0.113767		0.148113			0.111713	0.071098	-0.0207432	-0.217304	-0.00660461	-0.150376	-0.00690541				-0.285893		0.0375691		-0.209911				0.0967978	-0.147009	0.0411909	-0.0890951
TG-GATES	Rat	Kidney	vivo	bolus	TG-RVivoKidneySingle - ethionine.High.9hr	Ethionine	H		9h	0.0174554	-0.0426956	0.105047	0.377631	0.128986	0.00559298	0.261266	-0.205461	0.043467	-0.325771	0.0404705	-0.0450679	0.124785	-0.114717		0.0115701			0.111708	-0.0623817	-0.0383265	-0.156959	0.139899	-0.180081	0.27189				-1.17282		0.00358868		0.0470926				0.0950067	0.0937549	-0.193548	-0.0438867
TG-GATES	Rat	Liver	vitro	bolus	TG-Rvitro PRH - omeprazole.Middle.8hr	Omeprazole	M		8h	0.11432	-0.0426775		0.231078	0.0211612	0.404489	-0.018035	-0.0631474	0.0453406	0.00159752	0.0294388	0.00176556	0.128004	-0.0376628	0.0313076	-0.113258			0.000597141	-0.109732	0.150328	0.0359294	0.277566	0.143994	-0.0019458				-0.143069		0.0509591		-0.202154				-0.0328369	0.0680354	0.0591198	0.0871486
TG-GATES	Rat	Kidney	vivo	bolus	TG-RVivoKidneySingle - ethinylestradiol.High.6hr	Ethinylestradiol	H		6h	0.0284779	-0.0426464	-0.0144168	0.465875	-0.11617	0.103036	0.163957	-0.0892714	0.1173	0.0868263	-0.032575	0.0703261	0.0481417	-0.711977		-0.0248281			0.0337875	-0.137691	-0.158123	-0.637828	-0.0605788	-0.284839	0.000315647				0.524488		-0.0969449		0.0495316				0.112647	0.165674	0.28324	-0.0364435
TG-GATES	Rat	Liver	vitro	bolus	TG-Rvitro PRH - diethyl maleate.Low.2hr	Diethylmaleate	L		2h	-0.0232067	-0.0426283		-0.180972	-0.175542	-0.147122	-0.187177	-0.0452731	-0.0809059	0.134835	-0.137142	-0.0823453	0.153275	-0.194129	0.132935	0.0371902			0.00331045	-0.261118	0.0555156	-0.211764	0.0286465	-0.13453	-0.10584				0.0680545		0.0607448		-0.104024				-0.0200469	0.0539081	0.153526	-0.00781224
TG-GATES	Rat	Liver	vitro	bolus	TG-Rvitro PRH - ethionine.Low.2hr	Ethionine	L		2h	-0.0197628	-0.0425932		-0.0781262	-0.113112	0.0773682	-0.112333	-0.0224034	-0.210934	0.079684	-0.0116547	-0.0290138	0.0633388	0.412442	-0.161083	-0.0672587			0.152263	-0.0447158	0.133822	0.0375815	-0.229473	-0.134594	0.026939				0.096042		0.20139		0.217804				-0.234725	0.0295764	0.200782	-0.0255339
TG-GATES	Rat	Liver	vivo	bolus	TG-RVivoLiverSingle - chlorpromazine.Middle.9hr	Chlorpromazine	M		9h	-0.301812	-0.0425398		-0.842427	0.192624	-0.492046	0.0346157	0.0499317	-0.173001	-0.218413	0.0870503		0.621085	-0.374465						0.0636372		1.06778	-0.0646382	-0.0833547	0.27463				0.0928571		-0.43845		-0.0899746					0.0509542	-0.371914	-0.00826693
TG-GATES	Rat	Liver	vivo	bolus	TG-RVivoLiverSingle - nicotinic acid.Middle.24hr	Nicotinic acid	M		24h	-0.0580697	-0.0425269		-0.140013	0.155792	-0.456611	0.0457455	-0.172094	0.0279649	0.118134	-0.0590678		0.158192	0.162588						-0.031697		0.838014	0.0285041	0.00599853	0.0703367				0.448562		0.35408		-0.268636					0.129634	-0.102817	-0.011882
TG-GATES	Rat	Kidney	vivo	bolus	TG-RVivoKidneySingle - bromoethylamine.Middle.6hr	Bromoethylamine	M		6h	-0.1075	-0.0424617	-0.113634	0.475407	0.0210812	0.654139	-0.252362	0.0612805	-0.00191609	-0.0503479	0.00221069	0.0700427	0.178169	-0.366862		0.287922			-0.0128683	-0.067015	-0.0233404	-0.116063	-0.0290491	0.0673192	-0.204992				-0.93778		-0.0436264		-0.0354451				-0.036485	0.0651806	-0.0544302	0.0115966
TG-GATES	Rat	Liver	vitro	bolus	TG-Rvitro PRH - cyclosporine A.Middle.8hr	Cyclosporine A	M		8h	0.362417	-0.0423507		-0.124361	-0.120862	-0.449108	-0.0237515	-0.111284	-0.0321203	0.325819	-0.0566551	0.00300645	-0.0461615	-0.238673	-0.035485	0.0784494			0.0324043	0.0773622	0.147952	-0.12525	0.0113495	-0.384254	-0.153183				0.00672264		0.0808391		-0.608115				0.13899	-0.0328428	-0.130277	0.0393008
TG-GATES	Rat	Liver	vitro	bolus	TG-Rvitro PRH - amiodarone.Low.24hr	Amiodarone	L		24h	0.00975909	-0.0423342		0.0161733	0.00886242	-0.0576777	-0.0343018	-0.0937421	0.0184191	0.207341	0.0304372	-0.139915	-0.152963	0.110247	-0.0193601	-0.0296119			-0.148384	-0.0292466	-0.0136903	0.00710063	0.0688152	-0.0924694	-0.195645				0.107073		0.125475		-0.0496517				-0.0502647	0.0274732	0.132128	-0.0156362
TG-GATES	Rat	Kidney	vivo	bolus	TG-RVivoKidneySingle - acetazolamide.Middle.3hr	Acetazolamide	M		3h	0.0285317	-0.0423329	0.239191	0.0571348	-0.0724486	-0.0384129	0.0632053	0.0167715	0.132603	0.11619	0.112886	0.0381005	0.020365	-0.298096		0.145976			0.0110158	-0.0394133	-0.0144995	-0.078232	0.0618051	0.156466	-0.166389				1.44314		-0.177045		0.0687122				-0.0358061	-0.0511778	-0.244716	-0.0302167
TG-GATES	Rat	Kidney	vivo	repeat	TG-RVivoKidneyRepeat - ciprofloxacin.Low.29day	Ciprofloxacin	L		29d	0.0158711	-0.0423295	-0.0746589	0.364042	-0.111263	-0.015285	0.254981	0.118503	0.00939219	0.00856923	-0.0214931	-0.0364323	0.186545	-0.0780349		-0.0713029			0.121543	0.044429	0.22172	-0.058933	-0.0696153	-0.186817	0.0612754				0.045849		-0.0476496		-0.185484				-0.0622516	0.123642	0.142325	-0.187033
TG-GATES	Human	Liver	vitro	bolus	TG-HVitro PHH - phenobarbital.Low.8hr	Phenobarbital	L		8h	0.0540554	-0.0421391	-0.0265516	0.221153	-0.0558344	0.137438	0.129289	0.00692617	0.11022	0.0382433	-0.0319488	-0.0689856		0.0443689	-0.0731424	-0.016416	0.0746265	-0.0333001	-0.00798033	-0.131814	-0.0600725	0.0213133	0.0410973	-0.00759341		-0.0479036	-0.0221869	0.222052	0.0520181	0.0381076	0.0409194	0.0231042	0.0532375	-0.0605685	0.0216541	-0.00066101	0.0298838	0.0747094		-0.0350415
TG-GATES	Rat	Kidney	vivo	bolus	TG-RVivoKidneySingle - erythromycin ethylsuccinate.High.6hr	Erythromycin	H		6h	0.0373375	-0.0421178	-0.0155058	0.445166	-0.0610852	-0.138516	-0.0374029	-0.0183006	-0.0178788	-0.18195	-0.051673	0.163409	0.048959	0.0273363		-0.117191			-0.136622	-0.223335	-0.104502	0.285844	0.17526	-0.0207302	-0.00154111				0.594025		0.321496		0.0703206				-0.0422903	0.0652911	0.0133631	-0.189991
TG-GATES	Rat	Kidney	vivo	repeat	TG-RVivoKidneyRepeat - ciprofloxacin.Low.4day	Ciprofloxacin	L		4d	0.0145402	-0.042084	0.0489476	-0.201176	0.0789932	-0.0296629	0.0221052	0.0456723	-0.0922757	-0.0332364	0.00728623	-0.0891668	0.0872119	-0.536053		0.341887			-0.0374637	-0.0254599	-0.0399976	-0.125638	0.0705123	0.0771434	0.136551				-0.494153		0.0687589		0.16168				-0.0300083	-0.0733953	-0.085775	-0.0844379
TG-GATES	Rat	Kidney	vivo	repeat	TG-RVivoKidneyRepeat - ethionine.Middle.8day	Ethionine	M		8d	-0.155149	-0.0420256	0.152533	0.0758199	0.0196653	-0.077806	-0.0866424	-0.136513	-0.0130103	-0.0671824	-0.100564	-0.246675	-0.109073	-0.0608989		-0.101842			-0.0937732	-0.0165997	-0.122873	-0.195414	0.051179	-0.0895187	-0.0856092				0.474283		0.0369048		-0.0654577				-0.117892	0.195878	0.366899	0.0580568
TG-GATES	Rat	Liver	vivo	bolus	TG-RVivoLiverSingle - nitrofurazone.Low.3hr	Nitrofurazone	L		3h	0.143088	-0.0419409		0.247316	0.0295353	0.234751	0.129779	-0.139412	0.00173419	-0.0588843	-0.0605562		0.0933413	-0.0446279						-0.0202117		-0.133929	-0.0940089	0.101763	0.148397				0.279865		0.00484503		-0.202376					0.121084	-0.0124872	0.0222892
TG-GATES	Rat	Liver	vitro	bolus	TG-Rvitro PRH - tamoxifen.High.8hr	Tamoxifen	H		8h	-0.125941	-0.041884		-0.207995	-0.0397707	-0.432939	0.0471195	-0.299055	0.0133696	0.0339114	-0.00809663	0.0213264	-0.0710192	0.0808315	0.239725	-0.00506523			-0.103629	-0.236845	-0.332989	-0.490036	0.244655	-0.172541	-0.315834				0.0773055		0.0195413		-0.383418				-0.172995	0.153256	-0.0415145	0.0116174
TG-GATES	Rat	Liver	vivo	bolus	TG-RVivoLiverSingle - nifedipine.High.9hr	Nifedipine	H		9h	-0.482544	-0.0418153		-0.689869	0.658319	-0.5154	0.116187	-0.660887	-0.103807	1.07999	-0.0462708		-0.204874	0.357203						-0.0964853		-0.312081	0.0641827	-0.194173	0.269556				0.649782		-0.512578		-0.107241					0.284247	-0.581504	-0.039815
TG-GATES	Rat	Liver	vitro	bolus	TG-Rvitro PRH - triazolam.Middle.2hr	Triazolam	M		2h	-0.0286756	-0.0418145		-0.0835869	-0.236515	-0.223675	0.00723727	-0.076714	-0.11199	-0.214561	-0.0202499	0.0632978	0.000548157	0.36445	-0.140157	0.055657			0.0411923	-0.00491658	0.00114461	-0.205839	-0.0199224	-0.114068	0.138665				0.0513231		-0.00113879		0.0589452				-0.0581965	-0.0192144	0.105309	0.00595425
TG-GATES	Human	Liver	vitro	bolus	TG-HVitro PHH - ethambutol.Middle.24hr	Ethambutol	M		24h	0.0219804	-0.0417735	0.0728161	0.159317	-0.00498242	0.098318	0.0535796	0.137413	0.0569361	0.0621133	0.00266172	-0.0542816		0.397024	-0.132146	-0.117966	-0.00458265	-0.131785	0.0590253	0.0652533	0.135591	0.00719441	0.104008	-0.0440206		-0.0570227	0.0920333	0.0214211	0.0397032	0.0422285	0.0687322	-0.00286071	-0.0229343	-0.0253602	0.0533035	0.0165913	0.138673	0.01529		0.018136
TG-GATES	Rat	Liver	vivo	bolus	TG-RVivoLiverSingle - famotidine.High.24hr	Famotidine	H		24h	-0.110664	-0.0417257		-0.0544103	0.248872	-0.0885139	-0.0966809	-0.394551	0.0807678	-0.332247	-0.0351748		0.134425	-0.299381						-0.115331		-0.485749	-0.00506761	0.259064	-0.064575				0.119708		-0.141172		0.130023					-0.0440808	0.202756	0.00268937
TG-GATES	Rat	Liver	vitro	bolus	TG-Rvitro PRH - ciprofloxacin.High.2hr	Ciprofloxacin	H		2h	0.0420863	-0.0416482		-0.0269627	-0.156976	0.0463319	0.101509	-0.0138218	0.0280166	-0.0779972	0.0262797	0.0123944	-0.00573792	-0.0891517	0.0574604	0.0163223			-0.0301285	0.0497403	-0.0350203	-0.092004	-0.006306	-0.0474231	0.00648174				-0.17663		-0.162441		-0.0876445				0.0513854	-0.0684372	-0.0602735	-0.0276483
TG-GATES	Human	Liver	vitro	bolus	TG-HVitro PHH - interleukin 6, human.Low.8hr	IL6	L		8h	-0.0754711	-0.0415365	0.0013845	-0.0703427	0.00550099	-0.176476	-0.0660639	-0.35114	-0.0642524	0.0489562	-0.0459455	0.00876886		0.0657995	-0.0680967	0.055465	0.0496341	0.0376125	-0.0259707	-0.0860422	-0.618766	-0.480116	0.0707446	-0.0337053		0.162939	0.362443	-0.38983	-0.0469543	-0.00768636	-0.0653455	0.133486	0.919252	-0.0335384	0.0313277	-0.0618161	0.148997	-0.0940725		-0.0280431
TG-GATES	Rat	Kidney	vivo	bolus	TG-RVivoKidneySingle - omeprazole.Middle.6hr	Omeprazole	M		6h	0.00818527	-0.0414992	-0.112961	1.34206	0.312786	0.88906	0.196541	0.0592848	0.119896	0.088808	-0.0298876	-0.0614407	0.145588	-0.280287		0.0470525			-0.0514707	-0.191542	-0.0170166	0.0318313	0.412877	-0.0463817	-0.111498				0.133924		0.186994		0.0820509				-0.0565403	-0.207489	-0.0300044	-0.0969086
TG-GATES	Rat	Kidney	vivo	bolus	TG-RVivoKidneySingle - desmopressin acetate.Middle.9hr	Desmopressin acetate	M		9h	0.125908	-0.0414559	0.0200714	-0.112172	0.0705692	-0.195686	-0.0166009	-0.130074	0.0565952	-0.0447581	-0.0715792	0.139048	0.0688119	0.0820528		-0.173123			0.0872812	-0.103292	0.275324	0.0663471	0.0457859	0.0764921	-0.00216729				-0.298778		-0.211081		-0.151576				-0.216951	-0.219594	-0.226701	-0.25484
TG-GATES	Rat	Kidney	vivo	repeat	TG-RVivoKidneyRepeat - clofibrate.Low.8day	Clofibrate	L		8d	-0.0395479	-0.0414381	0.12987	0.0135373	0.04475	-0.180211	0.266021	0.0211536	0.110846	0.0471965	-0.042695	0.114723	0.373176	-0.243547		-0.231698			0.000508735	0.0967997	0.0580026	0.18776	0.0837174	0.19995	-0.0272455				-0.0350419		-0.0303563		0.0719508				-0.0316989	0.0620145	-0.071049	0.204299
TG-GATES	Rat	Liver	vitro	bolus	TG-Rvitro PRH - allyl alcohol.Low.8hr	Allyl alcohol	L		8h	-0.017908	-0.041374		-0.0140906	-0.0130115	0.151822	0.0337991	0.109238	-0.0744789	0.049196	-0.0967101	-0.01376	0.0610413	0.0992791	0.141003	0.057454			-0.0261908	-0.0377531	0.0658643	0.137151	-0.0389459	-0.0909037	-0.0437541				-0.0509382		0.073358		0.153541				0.026497	-0.053077	0.0515159	0.0270452
TG-GATES	Rat	Liver	vivo	repeat	TG-RVivoLiverRepeat - nifedipine.Low.8day	Nifedipine	L		8d	0.00372469	-0.0413214		-0.358996	0.777546	-0.246911	0.115999	0.361542	0.24794	-0.355634	-0.151918		0.127003	0.295669						0.0267214		-0.469851	0.121127	0.0879263	0.161345				0.246133		-0.180668		1.47175					0.015812	0.0374002	-0.0186792
TG-GATES	Rat	Liver	vivo	bolus	TG-RVivoLiverSingle - trimethadione.Low.3hr	Trimethadione	L		3h	-0.0436481	-0.0412971		-0.0417652	-0.0153928	-0.00347882	0.237896	-0.091321	-0.0859243	0.490086	-0.155662		-0.220913	0.625813						-0.112625		-0.24116	0.0433397	-0.025121	-0.00107914				-0.478758		-0.24179		-0.543206					0.0503678	-0.251745	-0.00995957
TG-GATES	Rat	Liver	vivo	bolus	TG-RVivoLiverSingle - nicotinic acid.Middle.3hr	Nicotinic acid	M		3h	0.00768553	-0.0412952		-0.0949995	0.0834102	-0.322438	0.157317	-0.260866	0.0417382	-0.0462117	0.0133584		-0.222683	-0.201377						0.0765672		0.468758	-0.0494886	-0.0266749	0.090738				0.0199883		0.0514123		-0.0165656					-0.0843918	0.239849	-0.00977778
TG-GATES	Human	Liver	vitro	bolus	TG-HVitro PHH - perhexiline.Middle.8hr	Perhexiline	M		8h	0.243959	-0.0411996	-0.167468	0.0890622	0.00906646	-0.1495	0.00923995	0.090131	0.016103	0.0585566	-0.0163188	-0.283266		0.0411872	0.0511198	-0.0487858	0.0427146	-0.0898809	-0.115588	0.117781	-0.068049	-0.342318	0.179043	0.151123		-0.216095	-0.0209518	-0.0975166	-0.0450968	-0.0269453	-0.0928201	-0.0263316	-0.171499	-0.0906893	0.00863648	0.0685353	0.0211503	0.236745		0.00636364
TG-GATES	Rat	Kidney	vivo	repeat	TG-RVivoKidneyRepeat - allopurinol.Low.29day	Allopurinol	L		29d	-0.118692	-0.0411106	-0.0206645	0.115237	0.158619	-0.279045	-0.0595275	-0.0481671	0.0514241	-0.0775647	-0.00738377	-0.00421879	0.0182209	-0.0749086		-0.0157657			0.0149433	0.0138248	0.0452935	0.254886	-0.26676	-0.100937	-0.0339919				-0.367361		-0.0673654		-0.170023				0.0233017	-0.0304332	-0.0793282	0.0588175
TG-GATES	Rat	Liver	vitro	bolus	TG-Rvitro PRH - methyldopa.Low.8hr	Methyldopa	L		8h	-0.0128277	-0.0411102		-0.00268408	-0.0722523	-0.0615312	0.00548352	-0.0292514	-0.0524206	0.030709	-0.0279654	-0.107708	0.0564914	-0.0621395	0.174962	-0.169776			-0.0220354	0.0258759	-0.0283437	-0.0481297	-0.0769557	0.0114404	-0.129283				-0.0871086		0.0280934		0.111652				-0.115481	0.0128103	-0.140753	0.0190349
TG-GATES	Rat	Liver	vivo	bolus	TG-RVivoLiverSingle - ticlopidine.Middle.6hr	Ticlopidine	M		6h	0.23072	-0.0410582		0.00589044	-0.0588318	0.0237964	-0.14949	-0.0955323	0.314715	0.0444282	-0.0654891		0.0486385	0.40659						0.0510138		0.671465	-0.0859065	0.177077	0.1015				-0.277455		-0.40264		0.466429					-0.162126	-0.0526962	0.00621232
TG-GATES	Rat	Liver	vitro	bolus	TG-Rvitro PRH - phalloidin.Middle.2hr	Phalloidin	M		2h	-0.047194	-0.0410466		-0.25539	0.377013	-0.211053	-0.0475414	-0.128014	-0.0803544	-0.122237	-0.104049	-0.0632565	0.249051	-0.102615	0.101375	0.0586811			-0.0725292	-0.145911	-0.0879105	-0.32664	-0.0848593	0.0761751	0.0987934				-0.12014		0.0857303		-0.0986675				0.0318421	-0.087888	0.0422064	-0.0081415
TG-GATES	Rat	Liver	vitro	bolus	TG-Rvitro PRH - aspirin.Middle.2hr	Aspirin	M		2h	0.0128249	-0.0409812		-0.118443	-0.0751516	-0.182544	0.131741	-0.017102	-0.0371283	-0.091995	-0.0992227	0.0999484	0.0704626	-0.020775	0.00822824	0.063738			0.046272	0.00987742	0.0769772	0.0410852	0.00840226	-0.0200026	0.0838006				-0.0300591		0.133723		0.062686				-0.0595009	0.00603628	0.038323	0.0294066
TG-GATES	Rat	Liver	vivo	bolus	TG-RVivoLiverSingle - ethinylestradiol.Low.9hr	Ethinylestradiol	L		9h	0.172282	-0.0409642		-0.381187	0.0701539	-0.0745105	-0.110302	-0.613116	-0.0463581	-0.430779	0.204022		0.263421	-0.483768						-0.0352589		-0.235472	-0.0226934	0.317388	0.00835415				0.638434		0.119573		0.290785					-0.148933	0.264607	0.0691748
TG-GATES	Human	Liver	vitro	bolus	TG-HVitro PHH - methyldopa.Middle.24hr	Methyldopa	M		24h	-0.034689	-0.0409626	-0.0696846	0.087205	-0.0933858	0.029827	0.0202854	-0.100345	-0.0360398	0.0189912	-0.0244305	-0.175051		-0.0802506	-0.0587123	0.0756975	-0.0269296	-0.124067	0.166133	-0.0229151	0.0155002	-0.0429633	0.0560216	-0.00552188		-0.0714706	0.0462397	0.176609	0.0281713	0.0446664	0.0815532	0.0440569	0.0610804	-0.000297441	0.0806248	-0.0554094	0.0188347	-0.023146		-0.0334264
TG-GATES	Human	Liver	vitro	bolus	TG-HVitro PHH - erythromycin ethylsuccinate.Middle.24hr	Erythromycin	M		24h	0.112824	-0.0409339	0.0403679	0.00441862	0.0693162	-0.00036319	0.00458571	0.0446183	0.0178619	0.238108	0.0644454	0.0460227		-0.000676501	-0.0868366	-0.0968418	-0.111636	-0.0581311	-0.0734934	0.165481	-0.0814055	-0.0999794	0.104757	-0.0309006		0.0154914	-0.0362637	-0.0493046	-0.0469843	0.000543103	0.0179248	0.11425	-0.0366094	0.0811013	0.000364625	0.0820842	0.0938309	0.0290863		-0.000540744
TG-GATES	Rat	Liver	vitro	bolus	TG-Rvitro PRH - carboplatin.Low.8hr	Carboplatin	L		8h	-0.0035715	-0.0408668		-0.141077	-0.0487557	-0.170565	-0.0817561	-0.239557	-0.062416	-0.0770921	-0.223784	0.025396	-0.162473	-0.0819573	-0.103758	-0.115037			-0.0610369	-0.242334	0.19604	0.0338913	-0.175304	0.153495	-0.261842				-0.0854909		0.185107		-0.267027				0.019861	0.0406947	-0.0398345	0.0129416
TG-GATES	Rat	Liver	vivo	repeat	TG-RVivoLiverRepeat - metformin.High.29day	Metformin	H		29d	0.0712116	-0.0408609		0.0210011	0.0704267	0.240205	-0.0651913	0.36573	0.0264979	0.254784	-0.366031		0.13837	0.241377						0.0138494		0.267416	0.0365503	0.13012	0.117442				-0.153082		-0.0371327		1.28656					0.151827	0.1164	-0.0624693
TG-GATES	Rat	Liver	vivo	repeat	TG-RVivoLiverRepeat - iproniazid.Low.4day	Iproniazid	L		4d	0.0752899	-0.0407611		0.185221	0.123478	-0.0156961	-0.088161	-0.0534222	0.0934833	-0.18241	-0.0265762		0.0763665	-0.112023						-0.0272905		0.415572	0.0647099	0.0486333	-0.197735				0.0829778		-0.20257		0.843651					0.0208919	-0.120221	-0.00842345
TG-GATES	Rat	Kidney	vivo	bolus	TG-RVivoKidneySingle - allyl alcohol.Middle.9hr	Allyl alcohol	M		9h	-0.0697708	-0.0407097	-0.177984	-0.261187	0.0860846	-0.085643	-0.0562482	-0.0400425	0.0798203	0.255252	0.0330296	0.118584	0.0570083	-0.229038		-0.0260374			0.0298773	-0.0171717	0.0355485	-0.0228425	-0.109864	0.0417349	-0.0788318				-0.551195		0.0140538		-0.0884191				-0.0344666	-0.00497192	0.0747246	0.0863
TG-GATES	Human	Liver	vitro	bolus	TG-HVitro PHH - aflatoxin B1.Low.24hr	Aflatoxin B1	L		24h	-0.508158	-0.0407053	-8.64294e-05	-0.0952839	-0.22522	-0.19307	-0.233196	0.115057	0.274093	-0.170428	0.153669	-0.188149		-0.169635	0.109686	0.0762842	0.0760026	0.10957	0.12435	-0.763087	0.0507825	-0.0689008	-0.164169	0.045857		-0.43161	0.0766895	-0.22684	-0.0640524	-0.108445	-0.0507874	0.0320037	-0.22429	-0.00492109	0.108394	0.172947	0.155001	0.104087		-0.0623198
TG-GATES	Rat	Liver	vitro	bolus	TG-Rvitro PRH - haloperidol.Low.8hr	Haloperidol	L		8h	0.00667433	-0.0406012		0.0342716	0.0156313	-0.0687265	0.00121694	-0.0739936	0.0374054	-0.0478659	-0.0105931	0.112854	-0.0838482	0.058854	0.0840056	0.185654			-0.0721528	-0.0550636	-0.0619321	0.0763548	0.0342951	-0.024145	-0.0781194				0.0845691		0.0026291		-0.12827				0.056935	0.0518729	0.0140416	-0.0177005
TG-GATES	Rat	Liver	vivo	bolus	TG-RVivoLiverSingle - captopril.High.6hr	Captopril	H		6h	0.0110313	-0.040596		-0.140374	0.157453	0.107773	0.0468464	-0.22298	0.073638	0.278897	0.00218584		0.0217289	-0.315625						-0.231563		-0.125466	0.0415483	0.171782	-0.193276				0.472224		-0.0948626		0.306567					-0.000578724	-0.0271859	-0.0142432
TG-GATES	Rat	Liver	vivo	bolus	TG-RVivoLiverSingle - diltiazem.Low.3hr	Diltiazem	L		3h	-0.021193	-0.0404794		-0.344149	-0.218922	-0.0590806	0.0371712	-0.0922087	0.0268114	0.635636	-0.16756		-0.206443	-0.127041						-0.0307606		0.165097	0.0622909	-0.0320252	0.0322981				1.02948		-0.0365593		-0.32894					0.161177	-0.410815	-0.0310654
TG-GATES	Rat	Liver	vivo	repeat	TG-RVivoLiverRepeat - chloramphenicol.High.15day	Chloramphenicol	H		15d	-0.000320435	-0.0404706		-0.170572	1.8669	0.0634381	-0.101039	0.0895121	0.186394	-0.473528	-0.0522783		1.84588	0.861705						-0.0355559		0.211521	-0.0635742	0.143008	-0.084355				-0.34849		0.175007		4.41774					0.00443752	-0.0431326	-0.0951439
TG-GATES	Rat	Liver	vivo	bolus	TG-RVivoLiverSingle - bendazac.Low.6hr	Bendazac	L		6h	0.0257273	-0.0404107		0.244577	0.313336	-0.0331711	-0.108236	-0.0395109	-0.0197483	0.0438722	-0.0531847		0.25871	0.153269						0.0132899		-0.377076	-0.129313	0.190688	0.150361				-0.398605		0.0283318		0.20063					0.135207	-0.307044	0.00766966
TG-GATES	Rat	Liver	vivo	bolus	TG-RVivoLiverSingle - papaverine.High.3hr	Papaverine	H		3h	-0.131676	-0.0403836		0.0312904	0.119965	-0.0399433	-0.00978296	-0.0325111	-0.0339676	-0.0371719	0.24513		0.0844793	0.100853						-0.0067704		1.35495	-0.00913392	0.00187054	0.129016				-0.424347		-0.0867346		0.541728					0.0723206	0.123145	0.0184749
TG-GATES	Rat	Liver	vitro	bolus	TG-Rvitro PRH - monocrotaline.Middle.8hr	Monocrotaline	M		8h	0.0436348	-0.0403799		-0.0622588	-0.0590165	-0.24311	-0.0861036	-0.0565783	0.0581456	-0.132656	-0.0148568	-0.21827	-0.11611	-0.191772	-0.0754192	0.105484			0.117429	-0.215277	-0.0141539	0.200383	0.167669	0.0156705	-0.139342				-0.14202		-0.321534		-0.090875				0.109756	-0.0750026	-0.0401738	0.0450129
TG-GATES	Rat	Liver	vivo	repeat	TG-RVivoLiverRepeat - triamterene.Low.8day	Triamterene	L		8d	0.0768623	-0.0402421		-0.202324	-0.0122615	0.0901412	-0.136011	-0.461744	-0.106387	0.00172125	0.126198		-0.045038	-0.27267						-0.0646624		0.209236	-0.0148377	0.189012	-0.190999				0.613583		0.16116		-0.0888079					-0.0911983	-0.196356	-0.0467701
TG-GATES	Rat	Kidney	vivo	bolus	TG-RVivoKidneySingle - desmopressin acetate.High.6hr	Desmopressin acetate	H		6h	0.159171	-0.0401384	-0.0530875	0.355095	-0.092565	-0.0614359	-0.530341	0.11743	-0.102962	0.336451	-0.192485	-0.0220306	0.285774	-0.423139		0.292645			-0.0961884	-0.146821	0.16067	0.0516679	-0.0394342	0.0678005	0.122687				-0.460072		0.0121613		-0.173556				-0.110224	-0.301352	-0.11544	-0.00376814
TG-GATES	Rat	Liver	vivo	repeat	TG-RVivoLiverRepeat - amiodarone.High.15day	Amiodarone	H		15d	0.0499801	-0.0401184		0.171325	2.23763	0.0671323	-0.0343368	1.16861	0.306956	0.357052	-0.339643		2.65672	-0.216323						0.0735112		1.35383	-0.0856289	0.104771	0.397407				-1.4977		-2.94385		4.19349					0.0676543	-0.298142	-0.152877
TG-GATES	Rat	Liver	vivo	bolus	TG-RVivoLiverSingle - chlormezanone.High.9hr	Chlormezanone	H		9h	0.135558	-0.0401136		0.128549	1.00586	0.229226	0.237877	0.0150899	0.214098	0.0054975	-0.189931		-0.0653437	-0.809934						0.0598328		0.065479	0.0395759	-0.311663	0.61132				0.585104		-0.14857		0.252894					0.038009	-0.54736	-0.0604676
TG-GATES	Rat	Liver	vivo	repeat	TG-RVivoLiverRepeat - adapin.Low.4day	Adapin	L		4d	0.0968381	-0.0400932		-0.261288	-0.117051	-0.365405	0.0110488	-0.00999176	-0.022789	-0.161641	0.0946618		0.00168317	-0.314078						0.0334655		0.109777	-0.0796109	-0.199093	-0.084437				-0.332261		0.0668481		-0.281					0.0632665	0.220855	-0.039312
TG-GATES	Rat	Kidney	vivo	repeat	TG-RVivoKidneyRepeat - doxorubicin.Middle.29day	Doxorubicin	M		29d	-0.0100529	-0.0400755	-0.124174	-0.15786	0.0577062	0.0401032	0.255039	-0.119279	0.0926899	0.0732357	-0.0903055	0.13731	-0.005474	0.331368		-0.117686			0.0222698	-0.123417	-0.180049	0.465991	0.0653385	-0.146158	-0.252079				-0.51582		-0.261316		-0.0370237				0.0117422	-0.226875	-0.290884	0.059794
TG-GATES	Rat	Liver	vivo	bolus	TG-RVivoLiverSingle - diazepam.Middle.9hr	Diazepam	M		9h	0.140576	-0.0400438		-0.605526	-0.0374885	0.151377	0.0873387	0.561303	0.0827574	-0.561167	0.10398		-0.0460008	-0.142647						0.0366222		0.281514	0.0879547	0.159738	0.0569715				-0.0565265		0.147363		0.309032					-0.00414651	-0.0839295	-0.0990319
TG-GATES	Rat	Kidney	vivo	bolus	TG-RVivoKidneySingle - lomustine.High.9hr	Lomustine	H		9h	0.115013	-0.0398006	0.0957068	0.0864911	-0.0193004	-0.0470577	0.176695	-0.00147565	0.0369272	-0.0290787	0.0260916	-0.0707195	0.0988566	-0.680119		0.308973			-0.0703539	-0.111572	-0.0810413	0.420579	0.301888	-0.10788	-0.0916163				-1.10683		-0.175796		-0.0169881				0.0645354	-0.0527874	-0.120876	0.0158868
TG-GATES	Human	Liver	vitro	bolus	TG-HVitro PHH - cyclophosphamide.Low.2hr	Cyclophosphamide	L		2h	-0.0520843	-0.0397255	0.129803	-0.040661	-0.0425853	-0.0561607	-0.0211922	-0.015436	0.0137119	-0.0468619	-0.111582	0.0363136		-0.0574994	0.0692313	-0.0151302	-0.0363469	-0.0703399	-0.0243368	0.0490233	-0.000786786	-0.00398509	-0.0571096	0.0389038		0.0612344	-0.12462	-0.133793	0.0200978	-0.021491	-0.0120899	-0.0525235	-0.0599141	0.221414	0.12098	-0.0338427	-0.0117724	0.016137		0.0121833
TG-GATES	Rat	Liver	vivo	repeat	TG-RVivoLiverRepeat - carboplatin.Middle.8day	Carboplatin	M		8d	0.0837974	-0.039681		-0.298219	0.133198	-0.354591	0.307817	1.0884	0.0536929	0.153483	-0.166318		-0.0293521	-0.0848156						0.0144494		0.166718	0.126018	-0.25788	-0.186492				-0.210709		-0.186792		-0.353565					0.101875	-0.126961	-0.00103091
TG-GATES	Rat	Liver	vivo	bolus	TG-RVivoLiverSingle - methapyrilene.Low.24hr	Methapyrilene	L		24h	-0.0659593	-0.039663		0.0529684	-0.202295	0.00733991	-0.129606	0.461692	-0.191949	-0.137427	0.075199		-0.161567	-0.543553						-0.161982		-0.0756699	0.0542828	0.101196	-0.0206956				-0.249738		0.172832		0.0577868					-0.0151011	0.0897767	0.00826889
TG-GATES	Rat	Liver	vivo	repeat	TG-RVivoLiverRepeat - rotenone.Low.15day	Rotenone	L		15d	0.0592498	-0.03964		-0.0842374	-0.0966657	-0.207985	-0.0904922	0.223151	-0.0187844	-0.106273	0.0698845		-0.230238	-0.133269						-0.0684708		0.150087	-0.173276	-0.089119	0.0858545				0.512692		-0.0559364		0.423457					0.00669512	0.15016	0.014273
TG-GATES	Rat	Liver	vivo	repeat	TG-RVivoLiverRepeat - famotidine.Middle.4day	Famotidine	M		4d	-0.0153204	-0.0395982		0.0774437	-0.345727	-0.208174	0.0263052	0.289953	-0.0836476	0.141398	-0.0672491		-0.0425963	-0.0267393						-0.00914808		-0.201498	0.0383871	-0.21573	0.00143445				0.546431		0.0440872		-1.05956					0.0439528	0.0564858	0.0281301
TG-GATES	Rat	Liver	vitro	bolus	TG-Rvitro PRH - amitriptyline.Middle.24hr	Amitriptyline	M		24h	-0.0857713	-0.0395202		-0.168581	0.0155692	-0.163126	0.0263188	-0.0952883	0.050898	-0.143875	-0.00139336	-0.0791198	-0.204684	0.152142	-0.00704475	0.0681025			0.0245794	-0.0390627	0.0283926	-0.20691	-0.132606	0.00723059	-0.12324				-0.0230378		-0.314763		-0.168032				-0.0650783	0.0367823	-0.093607	0.0378857
TG-GATES	Rat	Liver	vivo	repeat	TG-RVivoLiverRepeat - cimetidine.Low.29day	Cimetidine	L		29d	-0.102013	-0.0394325		-0.202983	-0.0463867	0.0161341	0.0529475	-0.0403899	-0.00109655	0.292792	0.184333		0.378548	-0.00507968						0.0160241		-0.445029	-0.0896183	0.18024	-0.0907704				0.0468741		0.0982771		1.05269					0.00116926	0.243756	0.00758704
TG-GATES	Rat	Liver	vivo	repeat	TG-RVivoLiverRepeat - imipramine.Middle.4day	Imipramine	M		4d	-0.0209496	-0.0393826		-0.210732	0.794154	0.125719	-0.00269561	-0.165724	-0.058185	-0.06518	0.0564719		-0.00385875	-0.151062						0.0847818		0.404091	0.12155	-0.0761297	-0.0178688				-0.445329		-0.213352		0.0893615					-0.146249	0.172894	-0.0266853
TG-GATES	Rat	Liver	vivo	bolus	TG-RVivoLiverSingle - bendazac.Low.9hr	Bendazac	L		9h	0.188722	-0.0393696		0.155145	0.127493	0.354505	0.0105969	0.129285	-0.0371035	-0.413385	-0.0437116		0.634194	-0.361255						-0.0789289		-0.608259	-0.0479951	0.247157	0.0460183				0.308395		-0.169071		0.378724					-0.120329	0.488397	-0.00652736
TG-GATES	Human	Liver	vitro	bolus	TG-HVitro PHH - acetamide.Low.8hr	Acetamide	L		8h	-0.0269338	-0.0393339	-0.0496775	-0.00526911	-0.0526854	0.0355035	0.0286958	0.0101362	-0.0457917	-0.106059	-0.09369	0.0425937		-0.177162	0.0880686	0.0576533	0.0456301	0.0909392	-0.0669184	-0.0104222	0.036618	0.0764161	0.0971383	-0.0148174		-0.0774081	-0.0448604	-0.0731739	0.00540893	-0.0166281	-0.0533489	0.00583999	-0.0789621	-0.156714	0.0849832	0.0101717	-0.159843	0.0368438		-0.00302654
TG-GATES	Human	Liver	vitro	bolus	TG-HVitro PHH - captopril.Middle.24hr	Captopril	M		24h	-0.186674	-0.0392731	-0.0757997	0.00773588	0.0712416	-0.00571921	0.0613877	0.168599	0.000205405	-0.076309	0.0613588	-0.114231		0.255153	-0.182779	-0.0162559	-0.0313805	-0.15599	0.23939	-0.168625	-0.581778	0.199858	0.110852	-0.119261		0.0921372	0.0571448	-0.0227729	0.0160585	0.033377	0.106229	-0.0757708	0.115201	0.02441	-0.00410033	-0.0929477	0.212727	0.0535941		0.039685
TG-GATES	Human	Liver	vitro	bolus	TG-HVitro PHH - acetamide.Middle.24hr	Acetamide	M		24h	-0.0212926	-0.0392679	0.0613283	0.0274899	0.00624522	-0.00245414	-0.00459347	-0.110674	0.0163048	0.0276918	-0.0479886	0.0332385		-0.0111747	0.120806	0.0871248	-0.018976	-0.112002	-0.157498	-0.0491304	-0.0401667	0.0419824	0.166342	-0.0510304		0.013514	0.0296697	-0.0732751	-0.0214926	-0.0110779	0.030272	-0.137893	0.0207476	0.1361	0.183597	-0.0189791	0.0382284	0.0549184		-0.0110568
TG-GATES	Rat	Liver	vivo	bolus	TG-RVivoLiverSingle - glibenclamide.High.24hr	Glibenclamide	H		24h	-0.106776	-0.0392436		0.086474	0.0209994	0.109347	0.0959035	0.237134	0.0995885	-0.399699	-0.170654		0.0902772	-0.227663						-0.0412525		0.181693	0.173655	0.0414611	-0.165484				0.316703		0.153996		-0.158726					0.137951	0.276455	-0.0217771
TG-GATES	Rat	Liver	vivo	repeat	TG-RVivoLiverRepeat - clofibrate.Middle.15day	Clofibrate	M		15d	-0.0992457	-0.0392075		-0.358837	0.189719	-0.287651	0.101601	0.283341	0.218384	-0.311428	-0.283153		1.62075	-0.196855						0.100625		0.518863	-0.0102224	-0.0607069	-0.0286895				-0.42335		0.0868499		2.76707					0.00554173	-0.228358	-0.0192142
TG-GATES	Rat	Kidney	vivo	repeat	TG-RVivoKidneyRepeat - triamterene.Middle.29day	Triamterene	M		29d	-0.000781779	-0.0390987	0.0586678	0.0569284	0.00580716	0.00596962	0.482396	0.135867	0.118385	0.0991728	-0.0161061	0.243123	-0.0531459	0.172266		0.0214677			0.0510959	-0.0570695	-0.0182447	0.133157	0.117905	-0.104603	-0.22092				0.69283		0.142789		0.0183162				0.0298606	0.126326	-0.104593	-0.102692
TG-GATES	Rat	Liver	vivo	bolus	TG-RVivoLiverSingle - iproniazid.Low.24hr	Iproniazid	L		24h	-0.0819111	-0.0390592		0.124252	0.00838626	0.0194126	0.0349132	-0.582057	0.0977467	-0.264774	-0.0420087		0.0896505	0.0724768						0.014483		0.516622	-0.053179	-0.063719	-0.0120191				-0.230668		-0.178751		0.0936283					0.0106419	0.173209	0.0457188
TG-GATES	Human	Liver	vitro	bolus	TG-HVitro PHH - phenobarbital.Low.24hr	Phenobarbital	L		24h	0.0736401	-0.038999	-0.141293	0.512144	0.0626369	-0.072481	-0.196162	0.0584439	-0.0428743	0.103747	0.0819797	0.0569189		0.0462093	0.138844	-0.0966652	0.0967874	0.0391682	-0.124149	0.136774	-0.0132771	-0.0455318	0.0199822	-0.0496746		-0.00511836	-0.132578	0.0525132	-0.0592989	0.0618821	0.0461477	0.11874	0.0387622	0.134056	-0.0936416	0.111751	-0.0359114	-0.101113		-0.00384045
TG-GATES	Human	Liver	vitro	bolus	TG-HVitro PHH - rifampicin.Middle.2hr	Rifampicin	M		2h	-0.00205427	-0.0388723	0.0900194	-0.0527228	-0.0553716	-0.210847	-0.0538878	-0.0262508	0.092846	0.0679287	-0.196239	-0.176225		0.0166202	0.197154	-0.0240799	0.277537	-0.157773	0.0510302	-0.112318	-0.0772568	0.0780376	-0.0850296	-0.0144273		-0.0727094	-0.250306	0.0914774	-0.0119562	0.00368576	-0.00751593	-0.0246152	-0.0884441	0.00581686	0.0604548	0.0735359	-0.153744	0.0221632		-0.0417553
TG-GATES	Rat	Liver	vivo	bolus	TG-RVivoLiverSingle - omeprazole.Low.6hr	Omeprazole	L		6h	0.335127	-0.0388281		0.375586	0.161272	1.77464	-0.0219645	-0.060013	0.25684	0.182183	-0.0525788		0.15534	-0.68462						0.0155678		0.446597	0.00929708	-0.0526851	-0.00544178				-0.126275		-0.533484		-0.0620363					0.0497701	-0.221454	-0.0577143
TG-GATES	Rat	Liver	vivo	repeat	TG-RVivoLiverRepeat - clofibrate.High.15day	Clofibrate	H		15d	-0.107933	-0.038782		-0.408341	0.153982	-0.343138	-0.0343997	0.418638	0.489769	-0.101892	-0.407465		2.35655	-0.184808						0.184005		0.768276	-0.0455558	-0.0730675	-0.0126468				-2.02835		-0.158446		3.53486					0.115585	0.0818421	-0.0931302
TG-GATES	Rat	Liver	vitro	bolus	TG-Rvitro PRH - bucetin.Low.8hr	Bucetin	L		8h	-0.0442657	-0.0387439		0.0421162	0.279495	-0.136393	0.0506311	-0.174872	-0.0199615	-0.0238299	-0.0185993	0.035511	-0.0656608	-0.135846	-0.0519208	-0.0805283			-0.173243	-0.0970899	-0.0357565	-0.163929	0.0399783	-0.19232	-0.00874728				0.11621		-0.21235		-0.0669378				-0.121698	-0.0883807	-0.00668658	-0.011433
TG-GATES	Rat	Liver	vivo	repeat	TG-RVivoLiverRepeat - benziodarone.Middle.4day	Benziodarone	M		4d	-0.193674	-0.0386687		-0.282133	0.416	-0.0685476	-0.131652	-0.0157305	0.142313	-0.00616923	-0.0808352		1.6937	-0.0432946						-0.0968194		0.507322	-0.0286817	0.0384158	-0.0126926				0.19955		0.258879		2.08513					0.062655	-0.0675801	-0.0471279
TG-GATES	Rat	Liver	vivo	repeat	TG-RVivoLiverRepeat - amphotericin B.Low.4day	Amphotericin B	L		4d	0.0848482	-0.0386682		0.061426	-0.0888271	-0.27485	0.0619791	0.0479768	-0.00232837	-0.328888	0.114839		-0.0202281	-0.571881						-0.0546327		0.217784	0.00779781	0.0389171	0.0844743				-0.106694		0.109218		-0.0289079					-0.0585952	0.0557537	0.035914
TG-GATES	Rat	Kidney	vivo	bolus	TG-RVivoKidneySingle - enalapril.High.6hr	Enalapril	H		6h	0.297417	-0.0384359	0.065315	3.1631	0.328748	0.882859	-0.110317	-0.132167	-0.0614382	-0.0261231	-0.161568	0.0114521	0.40723	-0.145354		-0.0910755			-0.0859887	-0.0491423	0.60561	-0.305554	-0.117584	0.0132181	-0.0569663				0.0134649		-0.15826		0.111421				-0.0487759	-0.0634808	-0.506819	-0.088181
TG-GATES	Rat	Liver	vivo	bolus	TG-RVivoLiverSingle - chlormadinone.Middle.6hr	Chlormadinone	M		6h	-0.11386	-0.0383124		0.261274	-0.103604	-0.0994818	0.19014	0.0739003	0.0533079	-0.176179	-0.0696981		0.235852	-0.329314						0.0230677		0.762834	-0.109173	-0.238674	0.207847				0.268219		-0.35998		0.0899394					0.0726776	-0.712583	-0.0203265
TG-GATES	Rat	Kidney	vivo	bolus	TG-RVivoKidneySingle - doxorubicin.Low.6hr	Doxorubicin	L		6h	0.0439165	-0.0383108	-0.0716998	0.401932	-0.0550629	-0.364158	-0.10742	-0.103883	0.0475254	0.0907441	-0.00301354	0.17573	-0.0756612	-0.310781		0.0370568			-0.0208896	-0.0382573	-0.0352519	-0.144449	0.0179833	0.115738	0.164109				-0.088021		0.0361917		0.180813				-0.0692756	0.0144269	-0.0416036	0.174073
TG-GATES	Rat	Liver	vivo	repeat	TG-RVivoLiverRepeat - methimazole.Low.8day	Methimazole	L		8d	-0.176632	-0.0383073		-0.245261	0.692216	-0.225193	0.00368068	-0.0895699	-0.0706667	0.00592278	0.0526164		-0.0651198	0.048679						-0.127716		-0.163536	0.0972427	0.104485	-0.0406008				0.439561		-0.0312502		1.09159					0.163992	-0.185321	0.0414295
TG-GATES	Rat	Kidney	vivo	bolus	TG-RVivoKidneySingle - valproic acid.High.6hr	Valproic acid	H		6h	0.0232857	-0.0382627	0.0851951	0.190954	0.0394711	0.0101397	0.168071	0.110205	0.233191	-0.0512011	-0.0648027	-0.441339	0.11874	0.203042		-0.0804671			-0.0281008	0.123793	0.0405695	0.124788	0.0477907	0.263078	-0.240231				-0.59257		-0.100417		0.0233139				0.019019	0.0413141	0.0692249	0.200617
TG-GATES	Rat	Liver	vivo	bolus	TG-RVivoLiverSingle - methimazole.Middle.6hr	Methimazole	M		6h	-0.0385552	-0.0380627		-0.364273	0.96404	0.670213	-0.159057	-0.0615063	0.161548	-0.118158	-0.0775527		0.223022	-0.203657						-0.075369		0.0336371	0.0303062	-0.16674	0.0456571				-1.16492		-0.354258		0.299409					0.13387	-0.560629	-0.0451194
TG-GATES	Rat	Liver	vitro	bolus	TG-Rvitro PRH - nimesulide.Low.24hr	Nimesulide	L		24h	0.0226664	-0.0380518		0.0585736	0.0329805	0.037442	-0.0409489	-0.0825589	-0.00164389	-0.329856	-0.056715	-0.141996	-0.0334269	-0.0761296	0.0132329	-0.14914			-0.104052	-0.0765676	-0.114106	-0.163438	0.073551	-0.141108	0.0297692				-0.251034		-0.392747		0.00110549				-0.0141785	-0.0307751	-0.0229059	-0.0303327
TG-GATES	Rat	Kidney	vivo	repeat	TG-RVivoKidneyRepeat - doxorubicin.High.8day	Doxorubicin	H		8d	-0.0929367	-0.0380321	0.175009	0.0906549	-0.0319387	0.0706906	0.0472219	0.177569	0.109409	0.0462126	0.14553	0.0382572	0.124358	0.149706		-0.0198243			0.0121402	-0.138118	-0.00127924	0.320202	-0.222835	0.109463	-0.0732679				0.0795183		0.107273		-0.00394626				-0.0815775	0.224322	-0.0378064	0.0835102
TG-GATES	Rat	Kidney	vivo	bolus	TG-RVivoKidneySingle - allyl alcohol.High.9hr	Allyl alcohol	H		9h	0.00236638	-0.0379802	-0.223726	-0.0518713	0.063253	-0.0847875	0.00146604	-0.00770467	0.0177729	0.0236879	0.0236719	-0.0287868	0.149539	0.175261		-0.0306299			-0.0827149	-0.0488441	0.0131763	0.0607055	0.160323	0.0328393	0.0276282				0.162145		0.0289056		-0.0860884				-0.0666142	0.00347213	0.00685948	0.0157752
TG-GATES	Rat	Liver	vitro	bolus	TG-Rvitro PRH - naproxen.Low.2hr	Naproxen	L		2h	-0.0899183	-0.0378955		-0.0776951	0.194117	-0.0139673	0.0462672	-0.070455	-0.0749205	-0.305513	-0.133827	0.104149	0.0720016	0.0740157	0.0957796	-0.0245873			0.0639048	0.0208864	0.0887415	-0.21629	0.0840236	-0.0461104	0.0700517				0.115144		0.293148		0.0690853				0.0523029	0.00342027	0.0264367	-0.0182566
TG-GATES	Rat	Liver	vivo	bolus	TG-RVivoLiverSingle - imipramine.Middle.9hr	Imipramine	M		9h	0.0498183	-0.0378873		0.327349	0.322746	-0.162757	0.0529025	-0.484109	-0.0177687	-0.248807	-0.127253		0.21308	-0.0457078						0.15652		0.352424	-0.046802	-0.0816663	-0.0664549				-0.449165		-0.116758		0.10728					0.0496434	0.28451	0.00635415
TG-GATES	Rat	Liver	vivo	bolus	TG-RVivoLiverSingle - amitriptyline.Middle.3hr	Amitriptyline	M		3h	0.0149393	-0.0378618		0.0083913	-0.520623	-0.226906	-0.156217	0.489564	0.0226169	0.019602	-0.0492696		-0.0209769	-0.178969						0.040358		-0.244134	-0.0754006	-0.31563	-0.0517442				-0.351531		0.272392		-0.404303					-0.0656798	-0.0306412	-0.0126693
TG-GATES	Rat	Kidney	vivo	repeat	TG-RVivoKidneyRepeat - omeprazole.High.8day	Omeprazole	H		8d	-0.106375	-0.0378309	0.312991	0.54682	0.280398	0.0723799	0.0779261	-0.111486	0.0975231	0.116764	-0.146117	0.0778994	-0.138187	0.569099		-0.171717			0.028614	0.0768346	-0.012526	0.190523	0.0819878	-0.0865447	-0.199563				0.483603		0.0974297		-0.0752496				-0.0550997	0.0577361	0.166949	-0.212732
TG-GATES	Rat	Liver	vivo	repeat	TG-RVivoLiverRepeat - methapyrilene.Low.4day	Methapyrilene	L		4d	-0.0729753	-0.0377984		-0.165873	-0.121662	-0.0870458	0.189486	-0.135532	0.0190305	0.00592995	-0.0538459		0.0502394	0.258421						0.163901		-0.0561275	0.0177137	0.0562566	-0.0498846				-0.534842		-0.172715		-0.19638					-0.189478	0.136374	-0.0310739
TG-GATES	Human	Liver	vitro	bolus	TG-HVitro PHH - cyclophosphamide.Low.8hr	Cyclophosphamide	L		8h	0.142214	-0.037789	0.118094	0.169616	-0.0372362	0.0185546	0.119334	-0.0352187	-0.00131603	0.0599068	-0.124916	-0.0655029		-0.00289854	0.0304007	0.0732139	0.275079	-0.013807	0.326448	-0.0230367	-0.0490328	-0.192485	-0.0472087	0.0244246		0.00550308	0.105256	0.0255428	0.0362846	-0.00847095	-0.0558159	0.0864618	0.0923416	-0.138702	-0.0264008	0.0463549	-0.127917	0.0285235		0.00420331
TG-GATES	Rat	Liver	vitro	bolus	TG-Rvitro PRH - benzbromarone.Low.8hr	Benzbromarone	L		8h	-0.0443669	-0.0377705		-0.0800903	-0.135558	-0.095438	-0.0743054	-0.101003	-0.0156082	0.0825379	-0.126489	0.0916026	0.0555455	0.142238	0.0464704	-0.166124			-0.0513155	0.0226427	-0.00417642	0.101651	0.0423375	-0.0877114	-0.0176324				0.094582		0.142925		-0.0229598				0.0520206	-0.0824746	0.103799	0.0271752
TG-GATES	Rat	Kidney	vivo	repeat	TG-RVivoKidneyRepeat - valproic acid.Low.15day	Valproic acid	L		15d	-0.0147857	-0.0377683	-0.0952785	0.0111036	0.142096	-0.165192	0.117611	-0.062751	0.0376086	0.0340767	-0.0238662	0.052245	0.0382883	0.454409		-0.0263182			0.0259183	0.0123202	-0.0596624	0.0748719	-0.0943954	-0.0302548	-0.0879704				-0.506187		0.0360342		-0.00843568				0.025413	0.104178	-0.0231311	0.0345039
TG-GATES	Rat	Liver	vivo	repeat	TG-RVivoLiverRepeat - phenacetin.Low.15day	Phenacetin	L		15d	-0.156565	-0.0377672		0.0567164	-0.0514737	0.0990423	0.210438	-0.122792	-0.0145492	-0.0970831	0.0558003		-0.018626	0.665002						-0.00312161		0.0372019	-0.0241033	0.127269	-0.0137655				0.282565		0.302686		-0.604728					0.0152251	0.180408	-0.0359597
TG-GATES	Rat	Liver	vitro	bolus	TG-Rvitro PRH - aspirin.Low.8hr	Aspirin	L		8h	0.058061	-0.037728		-0.0290719	-0.024454	-0.0861383	0.029563	0.0796101	0.0340494	-0.051775	0.0177292	0.0649424	0.0913285	0.330731	-0.0711584	-0.00547183			-0.0210921	0.00152161	0.0285835	-0.0403894	0.0468382	-0.0176078	-0.0971731				0.056798		-0.189494		-0.05161				-0.0344471	-0.00349117	0.0380632	-0.000430226
TG-GATES	Rat	Liver	vitro	bolus	TG-Rvitro PRH - tolbutamide.Low.2hr	Tolbutamide	L		2h	-0.0364126	-0.0377266		0.0662939	0.151895	-0.094633	-0.0215206	0.0608293	-0.0485689	-0.124968	0.036483	-0.00142248	0.0985234	-0.195289	-0.138169	-0.0960211			0.163752	0.123279	-0.00471188	-0.0957421	-0.0330804	0.0701872	0.00624085				0.244118		0.0146136		-0.0104414				0.0564144	-0.0147487	0.0916874	0.0395941
TG-GATES	Rat	Kidney	vivo	repeat	TG-RVivoKidneyRepeat - captopril.Low.8day	Captopril	L		8d	0.0317192	-0.0376683	0.0225274	0.197589	0.0421706	-0.0739429	0.0794924	-0.0958029	0.0111413	0.0860299	0.0152653	0.189648	-0.0774146	0.230166		0.250654			-0.0567608	-0.043148	-0.00734638	0.174904	0.0817675	0.118298	0.12495				-0.653463		-0.122144		0.030167				0.00399958	0.0540478	0.0209413	-0.00130398
TG-GATES	Rat	Liver	vitro	bolus	TG-Rvitro PRH - tetracycline.Middle.24hr	Tetracycline	M		24h	0.0640442	-0.0375145		0.0112978	0.0817412	0.071582	-0.00994403	-0.129802	0.0692486	0.01018	0.0646244	0.0446248	0.0411389	-0.0586743	-0.0382669	0.0365293			0.0479251	0.0167037	-0.0197805	0.0943217	0.0383918	-0.0594281	0.116056				0.206765		-0.154373		-0.0293389				0.0199167	0.0157769	0.0283085	0.0312094
PREDICT-IV	Rat	Liver	vitro	repeat	PIV Rvitro Repeat PRH - IBUPFN_LD14_LFC	Ibuprofen	L		14d	0.00676246	-0.0374334	0.0129343	-0.272929	-0.075779	0.056834	-0.00461164	0.0811172	-0.0837467	0.0116886		0.10112	0.124477	0.166338	0.00673355	0.00729767	-0.0277803	-0.0220566	0.0634617	-0.0286802	-0.0410757	0.162542	-0.0466018	0.0713127	-0.000884524	-0.00808312	0.0549623	-0.149264	0.103341		0.14453	-0.0952049	0.0123373	-0.0328738		0.0413267	0.0533216	0.0508727	0.0199813	0.0167209
TG-GATES	Rat	Liver	vivo	bolus	TG-RVivoLiverSingle - diazepam.High.3hr	Diazepam	H		3h	-0.0541034	-0.0373936		0.0111896	-0.0312856	-0.203332	0.0263539	0.0780469	0.047789	0.264225	-0.1008		-0.115753	0.553072						-0.00349199		0.984007	0.0910248	-0.358625	0.158				0.0982237		-0.243367		0.664662					0.0265727	0.04211	-0.0137578
TG-GATES	Rat	Liver	vitro	bolus	TG-Rvitro PRH - coumarin.Low.2hr	Coumarin	L		2h	0.0317911	-0.0373577		-0.0327049	-0.146247	-0.0534178	-0.0245351	-0.0841271	0.0625674	0.0736997	0.0455793	0.110991	0.0666287	-0.3161	-0.125224	-0.0211131			0.0303545	-0.00820448	0.101294	-0.0707859	-0.0168699	0.0972541	0.111796				-0.0250952		-0.0206451		-0.000806301				0.0380304	0.021318	0.0170167	0.00190633
TG-GATES	Rat	Liver	vivo	repeat	TG-RVivoLiverRepeat - ciprofloxacin.High.4day	Ciprofloxacin	H		4d	0.0472156	-0.0373246		-0.104729	0.106755	-0.665766	0.269917	-0.0666351	-0.0449274	-0.0132755	-0.0220184		-0.0743908	0.291781						-0.153237		1.04855	0.0774462	-0.166358	0.251325				-0.108078		0.0156897		0.283905					0.136338	-0.0366246	-0.0423447
TG-GATES	Rat	Liver	vivo	bolus	TG-RVivoLiverSingle - perhexiline.Low.6hr	Perhexiline	L		6h	0.0990874	-0.0372732		-0.0608033	0.124763	-0.16589	0.206492	0.332246	0.000591707	0.160165	-0.105113		-0.120905	-0.374572						-0.0759043		0.139426	0.132846	-0.119123	0.0234244				-0.375154		-0.322143		0.0987475					0.0197272	0.246731	-0.0335776
TG-GATES	Rat	Liver	vivo	bolus	TG-RVivoLiverSingle - WY-14643.High.6hr	WY-14643	H		6h	0.152647	-0.0372059		-0.458821	0.0281376	0.135942	0.224719	0.0343524	-0.0278645	-0.018853	-0.0562494		2.56527	-0.474197						-0.201125		-1.3547	0.138573	0.40426	0.36882				-1.13246		-0.363729		1.8943					0.097241	-0.0426912	-0.0291231
TG-GATES	Rat	Liver	vivo	repeat	TG-RVivoLiverRepeat - fluoxetine hydrochloride.Middle.4day	Fluoxetine	M		4d	0.0587094	-0.0370838		0.119727	-0.233791	-0.292549	0.0690093	-0.0832021	0.0131639	0.0927567	-0.0390175		-0.120663	-0.579532						0.0668375		-0.0961424	-0.119003	0.0146552	-0.213811				0.584765		-0.163191		0.224255					0.124222	-0.259972	0.0223791
TG-GATES	Human	Liver	vitro	bolus	TG-HVitro PHH - ajmaline.Middle.24hr	Ajmaline	M		24h	0.0577387	-0.0370661	-0.160581	0.0492949	0.068949	-0.318628	-0.0266156	0.165406	0.126404	-0.153607	-0.229785	-0.128652		0.258802	0.163177	0.129885	0.415823	0.0490748	-0.117056	0.0212281	0.0432383	-0.139808	-0.0263922	0.0647227		-0.0356972	-0.175471	-0.506134	0.0382814	-0.056532	-0.0681234	-0.0303018	-0.129663	0.0205764	0.060096	0.0403532	-0.0313836	0.110631		0.178401
TG-GATES	Rat	Liver	vivo	bolus	TG-RVivoLiverSingle - valproic acid.Middle.6hr	Valproic acid	M		6h	-0.253327	-0.0370545		-0.351871	-0.071641	-0.2338	-0.13383	0.05197	0.0416651	-0.226538	0.104129		0.305681	-0.368822						-0.0411058		-0.120655	0.0539336	-0.159498	-0.0793242				-0.492768		-0.0808655		0.554558					-0.103889	0.38859	0.0346287
TG-GATES	Human	Liver	vitro	bolus	TG-HVitro PHH - ranitidine.Middle.24hr	Ranitidine	M		24h	-0.0322714	-0.0369987	-0.184687	0.327852	0.106063	0.0362292	0.0500453	-0.0214396	0.0927279	0.0918348	0.00241456	0.099711		0.171111	-0.0596804	-0.0354474	-0.129686	-0.0349753	-0.104824	0.171977	-0.0953483	0.145435	-0.0711122	-0.0191562		0.0146988	0.0278254	0.0109194	0.0594513	0.0335784	0.0490345	0.00493348	-0.239384	-0.116683	0.00334603	0.106181	0.0901701	-0.0308005		0.0667302
TG-GATES	Human	Liver	vitro	bolus	TG-HVitro PHH - hepatocyte growth factor, human.Low.2hr	HGF	L		2h	-0.0126856	-0.0369836	0.068795	-0.0357986	0.0128833	0.0916327	0.00346488	0.0675026	0.0285829	0.0670616	0.0404632	0.0646758		0.128969	-0.0978977	-0.0511243	0.0402636	0.226464	0.0785213	0.0588805	0.0108865	-0.0696821	-0.0623596	0.0340531		0.0328529	0.0735344	0.0501595	0.0434515	0.00993919	-0.0456781	0.0558843	0.0254379	-0.199249	0.023249	-0.00645729	0.0733674	-0.065508		-0.0247567
TG-GATES	Rat	Liver	vivo	repeat	TG-RVivoLiverRepeat - carboplatin.Middle.15day	Carboplatin	M		15d	-0.0341539	-0.036877		0.101935	0.0571676	-0.770707	0.141367	0.0589196	0.0349174	0.00901225	0.0449385		-0.145257	0.516074						-0.0268011		0.389557	0.0705931	0.200559	0.0883342				0.368667		0.0904548		0.781045					0.0372481	-0.5428	0.0196707
TG-GATES	Human	Liver	vitro	bolus	TG-HVitro PHH - acetazolamide.Middle.24hr	Acetazolamide	M		24h	-0.0290132	-0.0368609	-0.102458	-0.0302581	-0.00340656	-0.0492533	0.00234549	-0.0562748	0.0697067	-0.0106534	0.0379065	0.0148083		-0.0149204	-0.0697154	-0.0645684	-0.0636369	0.120127	0.0323076	-0.0558487	-0.00922744	-0.155064	-0.064749	-0.00696961		0.0385823	-0.131459	0.0665801	-0.00887245	0.0145623	0.00599176	0.0102786	0.0197213	-0.205042	0.0414824	-0.0193145	0.0713126	0.0391144		0.0117776
TG-GATES	Rat	Kidney	vivo	repeat	TG-RVivoKidneyRepeat - imipramine.Middle.4day	Imipramine	M		4d	-0.0135667	-0.036775	0.158376	-0.0623057	0.131042	-0.0635876	-0.0669223	-0.107527	0.124338	-0.154406	0.108836	0.0577717	-0.0408234	0.0977346		-0.0536331			0.0606003	0.0622781	0.169889	-0.00460037	-0.00157327	-0.0505136	-0.052234				-0.3512		0.0653175		-0.0991822				0.0174727	0.0892446	0.0272881	0.0243388
TG-GATES	Rat	Kidney	vivo	bolus	TG-RVivoKidneySingle - rifampicin.Middle.3hr	Rifampicin	M		3h	-0.100847	-0.0366743	0.0609348	0.28406	-0.177738	-0.0438821	0.0202394	-0.0228464	-0.0880801	-0.103996	-0.0126086	0.0807327	-0.143585	0.0495049		0.0465896			-0.0144076	-0.100938	-0.0420816	-0.191445	0.0295175	0.113892	-0.270937				0.639524		0.138704		0.0509958				0.0259056	-0.0995946	-0.0296678	-0.0309003
TG-GATES	Rat	Kidney	vivo	bolus	TG-RVivoKidneySingle - ketoconazole.Low.6hr	Ketoconazole	L		6h	0.00702354	-0.0365463	-0.0465679	-0.0164528	-0.031462	-0.0173829	0.214725	-0.0760991	0.131769	0.20243	0.00336645	0.0406625	0.0498142	0.283575		0.0126044			-0.100823	-0.0624428	0.105103	0.0830184	0.102587	0.173793	0.0582615				1.04035		-0.0541792		0.10882				-0.000603742	0.0250906	-0.0830709	0.021568
TG-GATES	Rat	Liver	vivo	repeat	TG-RVivoLiverRepeat - cimetidine.Middle.8day	Cimetidine	M		8d	-0.0617551	-0.0363888		0.0531299	-0.116461	-0.258622	-0.0535856	0.15921	0.0635701	-0.118435	-0.153292		0.0120946	-0.376732						-0.00169176		-0.103355	0.109165	-0.132017	-0.0249044				0.363768		0.0714561		-0.990841					-0.112808	-0.0936873	-0.0369469
TG-GATES	Rat	Liver	vitro	bolus	TG-Rvitro PRH - TNFâ┐.Middle.2hr	TNFalpha	M		2h	-0.0562664	-0.0363423		-0.11803	0.00674092	-0.00145188	0.0174277	-0.0418404	0.0367488	-0.040544	-0.0571546	-0.197876	-0.255261	0.0520913	-0.0703182	-0.118003			0.0516769	-0.0290306	-0.0360454	-0.115111	-0.0311459	0.0506722	-0.122645				0.166276		0.225729		-0.0685516				-0.00853296	0.109598	0.079664	-0.0194893
TG-GATES	Rat	Liver	vivo	repeat	TG-RVivoLiverRepeat - enalapril.Low.4day	Enalapril	L		4d	0.0445399	-0.0362751		-0.0905795	0.144273	0.28273	0.0940931	-0.0211234	0.0495753	-0.193454	0.197714		0.0361875	0.0393092						0.0233367		-0.514728	-0.0582726	-0.107955	0.0551526				0.264031		0.00584558		0.664593					0.030353	0.179988	-0.00166052
TG-GATES	Rat	Liver	vivo	repeat	TG-RVivoLiverRepeat - penicillamine.Middle.15day	Penicillamine	M		15d	0.00486891	-0.0362635		-0.18264	0.0275399	0.334894	0.0155201	0.100915	-0.0605492	0.24235	0.0758221		-0.136159	-0.205392						0.0572182		0.135553	-0.0739266	-0.000921274	0.172997				0.490309		0.154039		-0.875276					0.0757471	-0.0720709	-0.0404476
TG-GATES	Rat	Liver	vivo	bolus	TG-RVivoLiverSingle - phenylanthranilic acid.High.3hr	Phenylanthranilic acid	H		3h	-0.292743	-0.0361995		-0.62719	0.0811146	-0.216182	-0.235302	-0.0803852	0.236763	-0.00438574	-0.0148972		0.512126	-1.04521						-0.270515		-0.0564865	0.105083	-0.0185025	0.00931073				-0.196288		0.295667		-0.018985					-0.0675541	-0.0474379	-0.0123587
TG-GATES	Rat	Liver	vitro	bolus	TG-Rvitro PRH - hexachlorobenzene.Low.8hr	Hexachlorobenzene	L		8h	-0.0119103	-0.0361114		0.0238927	-0.0258335	-0.0022628	-0.0237974	-0.0352265	-0.0806782	0.047976	-0.0207993	0.0530957	-0.014127	0.179805	0.0558773	0.00439855			-0.00782219	0.0159036	0.0440212	0.0680022	0.0280599	0.00962747	-0.0427702				-0.0129539		-0.0585028		0.0813713				-0.0412526	-0.0668202	-0.00161652	0.0115127
TG-GATES	Rat	Liver	vivo	repeat	TG-RVivoLiverRepeat - ciprofloxacin.High.8day	Ciprofloxacin	H		8d	0.0235703	-0.0360491		-0.111378	-0.0441866	-0.0582547	-0.0893788	0.176246	-0.0276505	0.778913	-0.105341		-0.172476	-0.0278979						0.061376		0.533572	-0.128864	-0.141477	-0.026724				0.354518		-0.114619		-0.190381					0.000178525	-0.0532058	-0.0217762
TG-GATES	Human	Liver	vitro	bolus	TG-HVitro PHH - pemoline.High.24hr	Pemoline	H		24h	-0.0882881	-0.0360214	0.170539	-0.129275	-0.147801	0.157366	0.0602024	-0.0485919	0.000804235	-0.0185486	-0.154475	0.127264		-0.223711	-0.0918164	-0.0647892	-0.0244112	0.0876127	-0.178311	-0.135395	-0.0116434	0.235302	0.11511	-0.0682083		0.0669005	0.0520567	-0.11339	0.0613571	0.0402355	0.0358912	-0.104577	0.0311263	0.0297269	-0.0683492	-0.100349	0.0103416	-0.0439543		-0.0114603
TG-GATES	Rat	Kidney	vivo	bolus	TG-RVivoKidneySingle - ethionine.High.3hr	Ethionine	H		3h	0.00796332	-0.0359363	-0.0267738	0.0609033	-0.229749	0.0533132	0.0909467	-0.0674411	0.00486604	0.0568763	0.0160707	0.0699311	-0.0794707	-0.109639		0.176919			-0.0825966	-0.00351239	-0.148457	-0.179909	-0.0693375	-0.00156998	0.0188474				1.00082		0.0334626		-0.0477088				-0.018424	-0.153324	-0.397363	0.0849179
TG-GATES	Rat	Liver	vivo	repeat	TG-RVivoLiverRepeat - caffeine.Low.4day	Caffeine	L		4d	-0.023585	-0.0359285		0.0696236	0.156551	-0.138936	0.0372466	-0.158206	-0.056797	0.0190774	0.0673671		-0.214264	0.22123						0.0246544		-0.286337	0.0475362	-0.184478	-0.0911093				-0.618853		-0.41075		0.381546					0.0781926	-0.326395	0.0289341
TG-GATES	Rat	Liver	vivo	bolus	TG-RVivoLiverSingle - carbon tetrachloride.Middle.9hr	Carbon tetrachloride	M		9h	-0.073568	-0.0358505		-0.230577	-0.141825	0.154925	-0.0321337	-0.0905052	0.239049	0.227999	-0.227119		-0.298605	-0.0966272						0.0518378		-0.400544	-0.0117864	-0.00752969	0.0522544				0.178361		-0.109494		-1.08509					-0.0684457	-0.169605	-0.0397016
TG-GATES	Rat	Liver	vivo	bolus	TG-RVivoLiverSingle - tiopronin.Middle.6hr	Tiopronin	M		6h	-0.313515	-0.0357189		-0.333998	0.0755908	-0.139923	-0.0667954	0.160361	0.0369595	0.202007	0.0369177		0.0371674	0.116282						-0.0489599		0.81405	0.0601368	-0.085492	-0.168279				-0.808921		-0.223233		0.171251					0.077816	0.00966192	-0.00111341
TG-GATES	Rat	Liver	vivo	bolus	TG-RVivoLiverSingle - vitamin A.Low.3hr	Vitamin A	L		3h	0.0483129	-0.0357112		0.0692755	-0.123368	-0.0891225	-0.0896258	0.217202	0.135826	0.106001	0.0947764		-0.0814316	-0.189736						0.0743855		0.132256	0.0110625	-0.0829185	0.111872				-0.560848		0.235075		0.341461					0.107779	0.0304691	0.0648355
TG-GATES	Rat	Liver	vitro	bolus	TG-Rvitro PRH - tolbutamide.Low.8hr	Tolbutamide	L		8h	0.00780668	-0.0356882		0.0329925	-0.0560347	-0.165028	-0.21961	-0.0616128	-0.029913	0.142893	-0.0887232	-0.0945157	-0.0679541	-0.0763498	0.191924	-0.20425			0.00887076	-0.128977	-0.112929	0.0399561	0.00470747	-0.0769265	0.0441381				0.115743		-0.0182188		0.0274905				0.0871874	-0.203096	0.0264236	-0.00450972
TG-GATES	Rat	Liver	vitro	bolus	TG-Rvitro PRH - methyldopa.High.2hr	Methyldopa	H		2h	0.0199663	-0.0356853		0.039765	-0.219201	-0.302313	0.0596359	-0.0482452	0.106755	0.0228973	0.0522753	0.113395	0.121102	0.111448	0.0076655	0.30125			-0.0203349	0.094364	0.0780527	0.0367217	0.108789	-0.238867	-0.112927				-0.0357855		-0.048205		-0.221504				0.20802	-0.0705809	-0.0791065	0.0275353
TG-GATES	Rat	Kidney	vivo	bolus	TG-RVivoKidneySingle - clofibrate.Middle.9hr	Clofibrate	M		9h	-0.0484921	-0.0356028	0.0528529	0.250751	-0.111021	-0.228368	0.125781	-0.108613	-0.116576	0.228559	-0.00811471	-0.117506	0.87961	-0.353682		-0.0816343			-0.0847287	0.0284122	0.464371	-0.154497	-0.170117	0.174786	-0.130267				-0.429529		0.0990418		0.0268431				0.112715	-0.0600286	-0.183849	0.0771844
TG-GATES	Rat	Liver	vitro	bolus	TG-Rvitro PRH - sulindac.Middle.8hr	Sulindac	M		8h	0.013651	-0.0355334		0.219231	-0.313892	-0.357488	-0.110767	-0.746077	-0.271839	0.512392	-0.293013	0.112436	0.0199312	0.333863	-0.13224	0.106641			-0.273113	-0.0163221	-0.0650664	0.265631	0.0198743	-0.611435	-0.00485481				0.464937		0.0142825		0.192659				0.250128	-0.208905	-0.0468827	0.0173776
TG-GATES	Rat	Liver	vivo	repeat	TG-RVivoLiverRepeat - ethambutol.Low.29day	Ethambutol	L		29d	0.12093	-0.0354409		0.0950455	0.225371	0.158927	-0.0856915	-0.4202	-0.0660931	-0.0316164	-0.20487		0.378393	0.263739						0.0733319		0.437025	0.0633153	0.0801441	0.151418				-0.370477		-0.352768		1.53004					0.0260513	-0.447316	0.000856232
TG-GATES	Rat	Liver	vivo	bolus	TG-RVivoLiverSingle - dantrolene.High.3hr	Dantrolene	H		3h	-0.0144985	-0.0354335		0.255126	0.0521538	-0.38117	-0.0369283	-0.557865	-0.0329065	-0.270198	-0.0603767		-0.0344692	0.0959187						0.0988684		0.622063	0.205482	-0.281262	0.0811716				1.44827		-0.0636817		-0.600595					0.00501337	-0.838297	0.0252036
TG-GATES	Human	Liver	vitro	bolus	TG-HVitro PHH - aspirin.Middle.2hr	Aspirin	M		2h	0.0191185	-0.0353638	0.174056	-0.0385911	-0.0196245	-0.0316165	-0.0737726	-0.0770972	0.0479921	0.142283	0.0931693	-0.0624694		0.00655874	0.33405	-0.0180683	0.00965611	-0.0458596	-0.03237	-0.138787	-0.0574385	0.0363209	-0.0440649	-0.0862473		0.0346244	-0.0683904	0.118246	0.107791	0.00611641	0.0641843	-0.0428951	0.215903	-0.188834	-0.0229689	-0.0689823	-0.027084	-0.0483723		-0.0070363
TG-GATES	Rat	Kidney	vivo	repeat	TG-RVivoKidneyRepeat - cephalothin.High.8day	Cephalothin	H		8d	-0.134704	-0.0353132	-0.0912587	0.684505	0.0954456	0.177891	-0.200315	0.121272	-0.1729	-0.455142	0.0516415	-0.16606	-0.050687	-0.252236		-0.308398			0.27426	0.204705	-0.0014115	-0.322504	-0.208202	-0.114528	-0.0214751				1.27433		-0.0709336		-0.236593				-0.0701346	-0.0955307	0.275771	0.157456
TG-GATES	Rat	Kidney	vivo	bolus	TG-RVivoKidneySingle - triamterene.High.24hr	Triamterene	H		24h	-0.045555	-0.0352263	0.0552338	0.321716	-0.157777	0.00243838	0.546339	-0.0383446	0.0421886	0.325147	-0.0998841	0.0925713	0.149431	-0.242517		0.164337			-0.111814	-0.123417	0.0230191	0.125272	0.205811	0.127843	0.0472876				0.328421		0.165125		0.0479707				-0.00397506	-0.0636125	-0.0365115	-0.141506
TG-GATES	Human	Liver	vitro	bolus	TG-HVitro PHH - fenofibrate.Middle.8hr	Fenofibrate	M		8h	-0.00538815	-0.035218	-0.00536387	0.019758	0.101072	-0.022584	0.0656829	-0.0735507	0.0451107	-0.133998	-0.0539376	-0.0991035		0.0118937	0.0918924	-0.00968077	0.0832329	-0.0228231	0.038954	-0.151579	0.0136348	-0.169488	-0.0116132	-0.0175229		-0.0344107	-0.00118644	-0.0405584	-0.00464636	-0.0119862	-0.0576255	-0.0659244	0.0296611	-0.0387119	-0.0822639	0.0282899	-0.1396	0.113856		-0.0331383
TG-GATES	Rat	Kidney	vivo	bolus	TG-RVivoKidneySingle - ketoconazole.High.3hr	Ketoconazole	H		3h	-0.0751267	-0.0351996	-0.207355	0.29673	-0.0264952	-0.0750765	-0.263538	-0.178733	-0.0618194	-0.0178805	-0.101157	0.0834424	-0.0621168	0.137582		-0.0978296			-0.13604	0.00174737	0.0816658	-0.068407	-0.0939196	0.0293949	0.0274079				0.0166867		0.145034		-0.0727912				-0.00998515	0.0982256	0.0227724	0.140836
TG-GATES	Rat	Liver	vivo	bolus	TG-RVivoLiverSingle - monocrotaline.High.6hr	Monocrotaline	H		6h	0.214864	-0.0351812		-0.271782	-0.189202	-0.0476608	0.00934177	-0.087497	0.376175	-0.536334	-0.232908		-0.083592	-0.411704						-0.470862		0.51763	0.0413335	0.107769	0.0742578				1.24103		-0.187645		-0.538189					-0.0367116	0.389628	0.0384241
TG-GATES	Rat	Liver	vitro	bolus	TG-Rvitro PRH - fluphenazine.Low.2hr	Fluphenazine	L		2h	-0.0459231	-0.0351242		-0.0517067	0.0863629	0.0509724	0.0644344	-0.102481	0.0211639	0.00206163	0.0242587	0.0548402	-0.0703736	-0.2335	0.056382	-0.0799001			-0.0923831	-0.0423821	-0.0535615	-0.0292449	0.129368	-0.00469119	0.00496735				0.0386327		0.298682		0.0548164				0.0351544	0.0168639	0.0136816	-0.0218161
TG-GATES	Rat	Liver	vitro	bolus	TG-Rvitro PRH - ethinylestradiol.Middle.24hr	Ethinylestradiol	M		24h	0.171788	-0.0350829		0.100671	-0.0355018	0.0919343	-0.0885018	-0.114493	0.0833232	-0.0293655	0.0298914	0.071346	-0.0150594	-0.00983919	-0.234259	0.22748			0.146443	0.0487532	0.00671778	0.339671	0.0599788	-0.084416	0.0795111				-0.0284788		-0.135386		0.108918				0.0949877	0.0988063	-0.0184125	0.0915285
TG-GATES	Rat	Liver	vitro	bolus	TG-Rvitro PRH - allyl alcohol.Middle.24hr	Allyl alcohol	M		24h	0.0977843	-0.0350679		-0.0531731	-0.365747	0.0943229	0.00756725	0.218859	0.0490578	0.0831728	-0.0627564	-0.0134375	0.13844	-0.0879517	-0.0653532	0.123859			-0.138144	-0.123249	0.0911501	-0.101909	0.411183	-0.109138	-0.0967745				0.0813279		0.960902		0.0577933				0.108706	0.00776439	0.0238925	-0.0625497
TG-GATES	Rat	Liver	vitro	bolus	TG-Rvitro PRH - bromoethylamine.Low.2hr	Bromoethylamine	L		2h	0.0531796	-0.0350675		-0.108234	-0.0453704	0.0969653	0.00654257	0.00180748	-0.0664444	-0.376166	-0.0221679	0.0495665	0.06156	0.114831	-0.12956	-0.133818			0.0145916	-0.035347	0.0619802	-0.0145819	-0.0693812	-0.170631	0.0724865				0.115245		-0.0775535		0.0583029				-0.061287	0.041892	0.143301	0.0290334
TG-GATES	Rat	Liver	vitro	bolus	TG-Rvitro PRH - nifedipine.Low.2hr	Nifedipine	L		2h	0.0106456	-0.0350648		-0.0329368	-0.112017	0.0258403	0.22051	-0.0424431	-0.0709921	-0.0249869	-0.0321	-0.097003	0.106767	-0.0275747	0.0736971	0.0728164			0.0950722	0.0944513	-0.0698769	0.142064	-0.100966	-0.169908	0.0157432				0.0633372		-0.00343315		-0.150627				-0.088742	0.044042	0.0278292	-0.0397113
TG-GATES	Rat	Kidney	vivo	repeat	TG-RVivoKidneyRepeat - carboplatin.Middle.4day	Carboplatin	M		4d	0.0691037	-0.0348688	0.163385	0.0130367	-0.155005	-0.0976674	0.156005	-0.0160257	0.00345966	0.0556653	-0.150355	0.0406133	0.0339558	0.127952		-0.0721691			-0.0670099	-0.0228133	0.05421	0.130934	0.133164	-0.0377017	-0.0822357				1.21303		0.04163		-0.0217924				-0.0244924	-0.0401669	-0.198954	0.0456618
TG-GATES	Rat	Liver	vivo	bolus	TG-RVivoLiverSingle - azathioprine.Low.6hr	Azathioprine	L		6h	0.229413	-0.0348211		-0.120999	0.0746038	-0.0388679	-0.0920541	-0.16069	-0.00943147	-0.317894	0.0552307		-0.2952	-0.0354979						0.0326091		0.105201	-0.0637829	-0.124399	-8.01493e-05				0.0291942		-0.418796		0.0819005					0.0777514	0.347294	-0.0166602
TG-GATES	Human	Liver	vitro	bolus	TG-HVitro PHH - chlorpromazine.Middle.8hr	Chlorpromazine	M		8h	-0.0501805	-0.0347225	0.100677	-0.0453474	-0.053639	0.2044	0.227974	-0.162385	-0.0089514	0.0687319	-0.10485	-0.00224612		-0.0675531	0.116963	0.132595	0.177145	0.0675656	0.0587038	-0.0989912	-0.0126745	-0.0490877	-0.00405539	0.0389915		0.0678885	-0.0979814	-0.0236919	0.0532307	-0.0362541	-0.0291617	-0.00334435	0.0493352	-0.041134	0.148539	0.0256995	-0.105965	0.0106845		-0.0453119
TG-GATES	Rat	Kidney	vivo	repeat	TG-RVivoKidneyRepeat - hexachlorobenzene.Low.15day	Hexachlorobenzene	L		15d	-0.0746463	-0.0346842	-0.023952	-0.0329888	0.0408241	-0.211964	-0.0795757	-0.197993	-0.069714	0.0602286	0.0665722	0.177841	0.15675	0.140838		-0.0287976			-0.0219878	0.120056	0.0991591	-0.0814056	-0.0211363	0.157589	0.137956				0.502652		0.0479757		-0.142675				-0.0491129	0.20703	-0.0770007	0.0854378
TG-GATES	Rat	Kidney	vivo	repeat	TG-RVivoKidneyRepeat - phenylanthranilic acid.Low.4day	Phenylanthranilic acid	L		4d	0.0568414	-0.0346086	-0.114623	0.198512	0.230037	0.132324	0.225451	-0.0424221	-0.0414034	0.149199	-0.149238	0.065594	0.053775	0.231648		0.02234			-0.0420644	-0.0425967	0.0407202	-0.189712	-0.0584653	0.159497	-0.0297887				0.860377		-0.052365		0.0623828				0.103082	-0.13287	0.151171	0.037854
TG-GATES	Rat	Kidney	vivo	bolus	TG-RVivoKidneySingle - omeprazole.Low.9hr	Omeprazole	L		9h	0.0318313	-0.0345682	-0.0815694	0.760654	0.122428	0.528948	0.101376	0.09151	0.0613954	-0.12603	-0.0552241	0.0555736	-0.00932279	-0.00889208		-0.0196352			-0.0240868	-0.0563381	-0.0468685	-0.0221013	0.0140208	-0.067441	0.058908				0.91904		0.115507		0.0210909				-0.109622	0.0814403	0.00407084	-0.37981
TG-GATES	Rat	Liver	vitro	bolus	TG-Rvitro PRH - chlorpheniramine.Low.8hr	Chlorpheniramine	L		8h	0.0881753	-0.0345127		0.0633706	0.01168	-0.238989	0.050489	-0.0470509	-0.108014	-0.112477	-0.103356	-0.0252834	-0.0768921	0.215056	0.0989921	-0.0587705			-0.151795	-0.0371871	0.0405241	-0.135557	-0.0956844	-0.129927	-0.0306507				0.0489841		0.17444		-0.217085				-0.14592	-0.11923	-0.0590772	-0.0386654
TG-GATES	Rat	Liver	vitro	bolus	TG-Rvitro PRH - buthionine sulfoximine.Middle.8hr	Buthionine sulfoximine	M		8h	-0.184579	-0.0344887		0.11836	-0.0402761	-0.237109	0.00312593	-0.174329	-0.0418977	0.285296	-0.190773	-0.0605034	0.107549	-0.398504	0.167563	-0.195606			-0.311409	-0.26833	0.0649698	-0.0399072	0.338798	-0.0539859	-0.149021				0.0853522		0.0583349		-0.192309				-0.244657	-0.0200901	-0.148815	-0.0624827
TG-GATES	Rat	Kidney	vivo	bolus	TG-RVivoKidneySingle - enalapril.High.24hr	Enalapril	H		24h	-0.0971842	-0.0344275	0.176937	0.581933	0.615222	-0.0105199	-0.00174275	0.0540368	0.0840167	0.0852617	-0.102072	-0.160752	-0.0994449	0.573919		-0.00506817			-0.0651661	-0.0680979	0.142102	0.319343	0.109629	0.0475666	0.0396289				-1.02059		0.0469939		0.0233101				-0.105111	-0.258942	0.0475429	-0.0418936
TG-GATES	Rat	Liver	vivo	bolus	TG-RVivoLiverSingle - caffeine.Low.24hr	Caffeine	L		24h	-0.00395095	-0.0343873		-0.0907308	0.265366	0.252954	0.12663	0.19569	-0.0190928	-0.0850103	-0.0697846		0.291598	-0.0579851						-0.163682		-0.0235444	0.0552068	0.0430864	-0.329795				0.44929		-0.344135		1.0969					-0.00233061	0.0476975	0.0741938
TG-GATES	Rat	Liver	vivo	bolus	TG-RVivoLiverSingle - phenacetin.High.9hr	Phenacetin	H		9h	-0.341966	-0.0343387		-0.781229	0.283582	0.170787	0.135015	-0.770903	0.0705424	0.341929	-0.255984		0.640965	0.209126						-0.130932		-0.266775	-0.0877182	-0.559365	0.0711325				-0.926379		-0.420716		-0.282284					0.156177	-1.25511	-0.10248
TG-GATES	Rat	Liver	vivo	bolus	TG-RVivoLiverSingle - fluoxetine hydrochloride.High.6hr	Fluoxetine	H		6h	-0.0890993	-0.0343225		0.20104	0.125285	-0.0202758	0.0899777	-0.141643	0.0254276	0.381631	-0.033525		-0.213733	-0.147138						0.0754533		0.772793	-0.0682873	-0.242277	0.00984802				-0.601547		-0.203488		-0.326277					-0.0298375	-0.389021	-0.0353383
TG-GATES	Rat	Kidney	vivo	repeat	TG-RVivoKidneyRepeat - phenylanthranilic acid.Low.29day	Phenylanthranilic acid	L		29d	-0.0528239	-0.0343113	0.083836	0.170827	-0.0899059	-0.0467203	-0.0135148	0.212819	-0.0860409	-0.0588971	-0.067022	-0.14783	0.0049542	0.107839		-0.162874			0.0547095	0.0140269	-0.104177	0.363335	-0.055832	-0.00581948	0.0992574				-0.798616		0.0980228		0.131693				-0.0148454	0.403062	-0.0255829	-0.175231
TG-GATES	Rat	Liver	vivo	repeat	TG-RVivoLiverRepeat - acetamide.Low.8day	Acetamide	L		8d	-0.0780287	-0.0342165		0.114199	0.0722844	-0.466867	-0.178417	-0.381922	-0.0079654	0.00343595	-0.100677		0.172026	-0.82152						-0.0529856		-0.00324165	-0.0688304	0.154476	0.0652803				0.121907		-0.103742		0.260563					0.144283	0.0366229	0.018942
TG-GATES	Rat	Liver	vivo	bolus	TG-RVivoLiverSingle - clomipramine.Middle.24hr	Clomipramine	M		24h	0.0847553	-0.0342069		0.197582	0.201538	0.0438414	0.0916977	0.0369089	-0.0950885	-0.173105	0.026384		-0.213256	-0.458644						0.105386		-0.340713	0.0912992	0.0675129	0.176257				-0.350729		-0.10343		0.216074					-0.0316632	0.189924	0.000245942
TG-GATES	Rat	Liver	vivo	bolus	TG-RVivoLiverSingle - tolbutamide.Middle.3hr	Tolbutamide	M		3h	0.0977101	-0.0341031		-0.102056	0.0518497	-0.239101	0.158434	0.339676	-0.092388	-0.194377	-0.0700032		-0.0115432	0.114283						-0.0656313		0.717106	0.120403	-0.131489	0.0712014				0.20573		-0.258874		-0.230548					0.0467045	-0.267305	0.00517163
TG-GATES	Rat	Liver	vivo	repeat	TG-RVivoLiverRepeat - acetamidofluorene.High.15day	Acetamidofluorene	H		15d	-0.110291	-0.0340593		1.10058	3.66369	1.35658	0.109695	0.110937	1.07099	-0.240263	0.414641		0.590851	-0.34547						-0.129016		0.783696	-0.0128727	0.530352	-0.244613				-1.2182		-0.0804688		4.7811					0.0444565	-0.964543	-0.207079
TG-GATES	Rat	Kidney	vivo	repeat	TG-RVivoKidneyRepeat - bucetin.High.8day	Bucetin	H		8d	0.00527757	-0.0339513	0.0757666	0.0553885	0.0558585	-0.0308009	-0.164993	0.0981335	-0.00730265	-0.382894	0.000649731	0.131492	0.0630577	0.348604		-0.159767			-0.101788	-0.150161	0.0816027	0.365012	0.0969017	0.0914399	0.199352				0.970333		0.0976525		0.103374				0.0407986	0.0509537	0.145565	0.027424
TG-GATES	Rat	Liver	vivo	bolus	TG-RVivoLiverSingle - erythromycin ethylsuccinate.Middle.3hr	Erythromycin	M		3h	0.0345167	-0.0339373		0.222222	0.220997	-0.333455	-0.189534	0.040536	0.0105658	-0.0484558	-0.215875		0.305006	0.299249						0.0386055		0.123947	-0.023701	-0.055489	0.161778				-0.390185		-0.0637488		0.208479					-0.0748811	0.110953	0.0187182
TG-GATES	Human	Liver	vitro	bolus	TG-HVitro PHH - interferon alpha, human.High.2hr	INFalpha	H		2h	-0.00636998	-0.0338828	0.0498465	-0.236633	0.0165126	-0.0654169	-0.0721959	-0.0911269	-0.179839	-0.0605665	-0.133597	-0.0419478		-0.07105	-0.0108038	0.0246114	0.0315362	-0.268627	0.16915	-0.0273142	-0.190634	-0.270071	-0.00065657	-0.0814313		0.0873049	0.164561	-0.191949	0.0222102	0.0035866	-0.0506007	-0.0871783	0.0622864	0.165118	0.0935014	-0.0116269	-0.194766	-0.137788		0.000397686
TG-GATES	Human	Liver	vitro	bolus	TG-HVitro PHH - propylthiouracil.Low.8hr	Propylthiouracil	L		8h	-0.0511753	-0.0338239	0.0752383	-0.105358	-0.118127	-0.0650986	-0.0722591	-0.259514	0.0103997	-0.100896	-0.016291	0.192772		-0.185304	-0.0187431	0.0382767	0.0698465	0.110513	-0.113964	-0.10365	0.168026	0.0375963	0.0312776	-0.0242329		-0.0581047	-0.237862	-0.142971	-0.0214369	-0.0235709	0.129293	0.0125127	-0.130497	0.0334294	-0.00860466	-0.0468495	0.0882887	-0.012644		-0.0537447
TG-GATES	Rat	Liver	vivo	bolus	TG-RVivoLiverSingle - tannic acid.High.24hr	Tannic acid	H		24h	0.0665213	-0.0338084		-0.517865	0.133395	0.272308	-0.257817	0.275504	0.185294	0.166493	-0.187928		0.134611	-0.315041						-0.0507561		-0.173757	-0.00307705	-0.153836	0.0474746				0.684929		-0.356314		0.161635					0.220719	0.202002	-6.78263e-05
TG-GATES	Rat	Liver	vivo	repeat	TG-RVivoLiverRepeat - metformin.Low.8day	Metformin	L		8d	-0.0794711	-0.0337805		-0.078732	0.0668747	-0.0117165	-0.0610696	-0.27491	-0.0786263	-0.0351987	0.0386167		0.0861352	0.182183						-0.0628722		0.454174	-0.0805057	0.124194	0.0208205				0.636502		0.210126		0.660247					0.116264	-0.460583	-0.0803948
TG-GATES	Human	Liver	vitro	bolus	TG-HVitro PHH - ciprofloxacin.Middle.24hr	Ciprofloxacin	M		24h	0.108	-0.0337142	-0.0160814	0.102649	0.0609979	0.0669817	-0.0223699	-0.0438595	-0.030681	0.0575701	-0.010547	-0.00541532		0.0975961	0.117665	-0.0212848	-0.00184379	-0.0567903	0.0854214	0.0257732	0.058806	-0.00950445	-0.0415555	-0.0474083		0.0281776	0.0145843	-0.00992872	7.35994e-05	0.00684974	0.0271463	0.0559277	0.0469408	0.0450876	-0.0434581	0.0379783	0.0693267	-0.0515878		-0.0563144
TG-GATES	Rat	Liver	vivo	repeat	TG-RVivoLiverRepeat - lomustine.High.29day	Lomustine	H		29d	-0.0942781	-0.0336984		-0.634876	2.35022	0.0716734	-0.139051	-0.322557	0.700014	0.684627	0.66717		0.201877	-1.00252						-0.00407222		-0.0761468	-0.100841	-0.0653857	0.339426				-1.86816		-2.3011		4.91846					-0.0970829	-0.993087	-0.0173469
TG-GATES	Rat	Kidney	vivo	bolus	TG-RVivoKidneySingle - cyclosporine A.Middle.3hr	Cyclosporine A	M		3h	0.155584	-0.0336619	0.138746	0.220523	0.15417	0.181034	-0.0497012	0.347913	0.0790594	-0.309152	0.216001	-0.10286	-0.0517879	-0.0861978		0.212592			0.192757	0.0552978	0.288772	-0.0440597	-0.151027	-0.142414	0.0245872				-0.143168		-0.116726		-0.00612778				0.0526705	0.117845	-0.14293	-0.0267872
TG-GATES	Rat	Liver	vivo	bolus	TG-RVivoLiverSingle - ethanol.Middle.3hr	Ethanol	M		3h	-0.0816557	-0.0336422		-0.370811	0.243404	-0.227586	0.331219	0.141251	-0.0521729	0.708717	0.0640483		-0.138849	-0.372287						0.0328759		0.149953	0.126403	0.245752	0.202951				-0.453746		-0.214007		0.123147					0.156144	-0.617148	0.0292928
TG-GATES	Rat	Kidney	vivo	repeat	TG-RVivoKidneyRepeat - valproic acid.Middle.8day	Valproic acid	M		8d	-0.0689847	-0.0335937	0.0246981	-0.255439	0.129554	-0.137925	-0.175021	-0.114236	-0.00603461	-0.261036	-0.0347275	-0.0858432	0.0102069	-0.255767		-0.115701			0.112549	-0.00735137	0.0161566	-0.1268	-0.0513528	-0.365127	0.155479				-0.227009		-0.0767458		-0.00426492				0.0766952	-0.0883372	0.093944	-0.185453
TG-GATES	Rat	Kidney	vivo	repeat	TG-RVivoKidneyRepeat - imipramine.Middle.8day	Imipramine	M		8d	-0.11729	-0.0335904	0.0406024	-0.219066	0.00661051	-0.322662	0.0570443	0.0400615	0.0226375	-0.216279	0.0139407	0.00415497	-0.0706501	0.205219		0.253744			0.060002	-0.0351899	0.047683	0.0668327	0.175008	-0.278662	-0.280711				-0.12322		0.128912		0.076623				0.120439	-0.0268355	0.00126021	-0.0301302
TG-GATES	Rat	Liver	vitro	bolus	TG-Rvitro PRH - erythromycin ethylsuccinate.Low.2hr	Erythromycin	L		2h	-0.154374	-0.0335789		0.00592195	-0.00687799	0.0529303	0.0364454	-0.04967	-0.105841	-0.0746226	0.0352289	-0.00195889	0.0383676	0.187159	-0.212472	-0.276995			0.0292454	0.0616539	0.0568526	-0.134817	-0.198177	0.00351446	0.110768				0.414649		0.0613735		0.0463828				-0.0469857	0.135315	0.194011	-0.0456484
TG-GATES	Rat	Liver	vivo	bolus	TG-RVivoLiverSingle - glibenclamide.Low.9hr	Glibenclamide	L		9h	-0.0184928	-0.0335709		-0.0590387	-0.09741	0.107167	-0.0198542	0.367346	-0.00208328	-0.659749	-0.19251		-0.476207	0.297735						-0.00649274		-0.129591	0.00994815	-0.00659618	-0.0510785				-0.227307		-0.282329		-0.889263					0.12377	0.255626	-0.0341079
TG-GATES	Rat	Liver	vivo	bolus	TG-RVivoLiverSingle - tannic acid.High.9hr	Tannic acid	H		9h	0.204081	-0.0335558		-0.055626	-0.215478	0.0484089	-0.339454	0.225704	-0.0416665	0.435672	0.11016		0.167684	0.0163059						0.288795		0.189702	-0.049114	0.00567257	-0.164041				-0.0833111		-0.426641		0.00557293					-0.205144	-0.185189	-0.000862873
TG-GATES	Rat	Kidney	vivo	bolus	TG-RVivoKidneySingle - monocrotaline.Middle.3hr	Monocrotaline	M		3h	-0.0186999	-0.0334512	-0.0646478	0.063683	0.0339732	-0.106535	0.194814	-0.102548	-0.0438128	0.0903918	-0.00777305	0.0359244	-0.0827751	0.195781		0.0945133			-0.0717662	0.0686481	0.0115962	-0.189124	0.00607344	0.258464	-0.0302383				-0.705823		-0.0198003		0.115502				-0.0539732	-0.10115	-0.112745	-0.00909789
TG-GATES	Rat	Liver	vivo	repeat	TG-RVivoLiverRepeat - methyldopa.Low.8day	Methyldopa	L		8d	-0.157471	-0.0334503		-0.0471313	0.568415	-0.130147	-0.113347	-0.234489	-0.196475	-0.317387	-0.0724643		0.127664	0.169107						0.0217338		0.186274	0.0210752	0.462254	-0.0224146				0.10016		-0.478074		1.04545					-0.021868	0.0616056	0.0249012
TG-GATES	Human	Liver	vitro	bolus	TG-HVitro PHH - trimethadione.Low.8hr	Trimethadione	L		8h	-0.00641555	-0.0334296	-0.0246216	0.00247079	0.00554674	0.00222287	-0.0546828	0.0792887	-0.0386627	-0.00128542	0.131428	0.0790705		0.107995	-0.0666434	-0.0934382	-0.0672308	0.0738648	-0.205243	-0.0169257	-0.0126444	0.140227	-0.0646945	0.0460775		0.0764941	0.0297263	-0.103287	0.0094674	0.0107802	0.00677929	0.0656669	0.0281103	0.225475	0.0733961	-0.0146751	0.090605	-0.0804766		-0.00941739
TG-GATES	Human	Liver	vitro	bolus	TG-HVitro PHH - indomethacin.High.2hr	Indomethacin	H		2h	-0.0586317	-0.033401	-0.0539624	-0.0701151	-0.063082	0.0497885	0.0192038	-0.0172469	0.0101687	-0.00107699	-0.0145934	-0.0323766		-0.0304763	-0.0387124	-0.144142	-0.0706153	0.0594742	-0.015195	-0.0337321	0.0661238	0.0473039	-0.222414	-0.129066		-0.0384027	-0.191166	0.0487029	0.0422256	0.00113436	-0.00219398	-0.0345407	0.00788545	-0.0649021	0.0349599	-0.000527981	0.0260024	-0.052976		-0.0517048
TG-GATES	Rat	Kidney	vivo	repeat	TG-RVivoKidneyRepeat - monocrotaline.High.8day	Monocrotaline	H		8d	0.144138	-0.0333907	0.200149	0.133351	0.116136	0.256297	0.334902	0.181749	0.00903482	-0.0249458	-0.0299607	0.281413	0.0731002	0.167386		-0.228581			-0.0760188	-0.0501219	0.204347	-0.0267291	0.153398	0.17221	-0.0454929				0.259819		0.0321237		0.296825				-0.0576235	0.101008	-0.121981	-0.264629
TG-GATES	Rat	Liver	vitro	bolus	TG-Rvitro PRH - cephalothin.Middle.2hr	Cephalothin	M		2h	0.0278246	-0.0333502		-0.0482625	0.289533	-0.0107949	-0.154702	-0.140234	-0.105641	0.0704894	0.000625967	-0.0754378	0.183378	0.160531	-0.0806102	-0.139907			0.094061	0.108708	-0.0898863	-0.35859	-0.0365973	0.0969038	0.0609375				0.240553		-0.50989		0.0443275				-0.189071	0.0114475	0.0227937	-0.0179356
TG-GATES	Human	Liver	vitro	bolus	TG-HVitro PHH - erythromycin ethylsuccinate.High.24hr	Erythromycin	H		24h	0.130944	-0.0332989	0.00104271	0.00669982	0.0896808	-0.0205752	0.0169582	0.0336279	0.0079387	0.178267	0.0648573	0.13377		-0.13857	0.0420141	-0.0438625	-0.00758456	0.0133323	-0.0337902	0.107563	-0.0899772	-0.0699816	-0.0825377	0.00903247		-0.0679951	0.034549	-0.0351553	0.00530442	0.00854944	0.0304437	0.131588	-0.0170833	-0.0454444	-0.0901017	0.0751396	0.169156	0.0753821		0.00924886
TG-GATES	Human	Liver	vitro	bolus	TG-HVitro PHH - trimethadione.High.24hr	Trimethadione	H		24h	-0.021252	-0.0332672	0.00118349	0.377279	0.1188	-0.134008	-0.00166374	0.258652	0.0123092	0.0680819	-0.127339	-0.0975224		0.131309	0.0128254	0.129741	0.175032	0.0764544	-0.116458	-0.0658481	-0.180743	0.0478096	0.367379	-0.0289687		-0.0253615	0.0255015	-0.285134	0.0791317	-0.0192254	-0.0312701	0.0484068	-0.0669011	0.103796	-0.0453361	0.0929127	0.00928331	-0.0639273		0.040094
TG-GATES	Rat	Liver	vivo	bolus	TG-RVivoLiverSingle - propranolol.Low.6hr	Propranolol	L		6h	0.279207	-0.0331978		-0.0101415	0.337194	0.389524	-0.189845	-0.173026	0.00626485	-0.422727	-0.182212		0.168257	0.039112						-0.00545134		0.0941774	0.0525498	0.148166	0.35243				-0.736971		-0.0293952		0.45492					0.145696	0.174668	0.0193911
TG-GATES	Rat	Liver	vivo	bolus	TG-RVivoLiverSingle - chloramphenicol.Middle.9hr	Chloramphenicol	M		9h	0.343945	-0.0331461		-0.00346196	0.406975	0.238286	0.0426721	-0.0361131	0.104014	-0.841306	-0.202754		0.333315	-0.0018556						-0.0690551		0.168723	0.0836774	-0.000258658	-0.00346154				0.555111		-0.0828834		0.151435					0.0026138	-0.0358708	-0.00361071
TG-GATES	Rat	Liver	vitro	bolus	TG-Rvitro PRH - WY-14643.Low.24hr	WY-14643	L		24h	-0.0567352	-0.0330487		-0.531384	-0.433194	-0.122759	0.0088496	-0.068541	0.236091	-0.000958646	-0.0509895	0.0765367	1.36024	-0.133937	-0.160986	-0.06361			-0.256665	-0.146506	0.234305	-0.306279	0.0256419	0.380976	-0.18251				0.127733		-0.244458		1.2542				0.255074	0.160392	0.0088933	-0.0459351
TG-GATES	Rat	Liver	vivo	bolus	TG-RVivoLiverSingle - tamoxifen.Low.3hr	Tamoxifen	L		3h	0.0779295	-0.032893		0.116293	-0.0218281	-0.0851227	0.0239082	-0.490493	-0.000254318	0.0807527	0.088423		-0.148283	-0.213178						0.062928		-0.5197	0.036448	0.0622268	-0.0195283				-0.384667		-0.166762		0.289809					-0.164058	0.0802976	0.0132524
TG-GATES	Rat	Liver	vivo	bolus	TG-RVivoLiverSingle - glibenclamide.Middle.3hr	Glibenclamide	M		3h	0.0560952	-0.0328207		-0.174357	0.160702	-0.176834	-0.0367855	-0.120747	-0.0242725	-0.233541	0.119146		-0.0883807	0.283954						0.125407		0.434113	0.0414881	0.110685	0.00172144				-0.634309		-0.00105583		0.576683					-0.0490337	-0.189796	-0.0363825
TG-GATES	Human	Liver	vitro	bolus	TG-HVitro PHH - trimethadione.Middle.24hr	Trimethadione	M		24h	0.0132423	-0.0328128	-0.01164	0.0738082	0.00256733	-0.121172	0.0234586	0.0418303	0.0809724	-0.0277411	-0.0909017	-0.121695		-0.0309424	0.113312	0.175114	0.105859	-0.021119	-0.0757635	-0.0370463	-0.204149	0.0179957	0.0883134	-0.0585883		0.00744593	-0.151915	-0.103403	0.0339971	0.00315726	-0.026316	0.0230391	-0.0334343	0.164252	0.0843745	0.0795721	-0.0576309	-0.01421		0.0058932
TG-GATES	Rat	Kidney	vivo	bolus	TG-RVivoKidneySingle - puromycin aminonucleoside.Middle.3hr	Puromycin	M		3h	-0.0264373	-0.0327981	0.0546579	-0.0605628	-0.0600083	-0.345657	0.0293179	-0.0685613	-0.0621418	0.0798261	0.0401656	-0.12185	0.0667169	-0.204808		-0.049602			-0.117082	-0.113772	-0.0772293	-0.0424431	-0.0989884	-0.155644	-0.546407				0.169175		-0.0422101		-0.0886911				-0.0156564	-0.021045	0.0692213	0.139908
TG-GATES	Rat	Liver	vitro	bolus	TG-Rvitro PRH - allyl alcohol.High.8hr	Allyl alcohol	H		8h	-0.253236	-0.0326824		0.0131832	0.378591	0.343408	-0.239108	0.00581038	-0.124276	-0.258428	-0.0581214	-0.0790244	0.0131587	-0.185274	0.111198	-0.12829			-0.112093	-0.0556752	0.210697	0.195333	-0.132455	0.0252288	-0.112722				-0.0466429		0.0855268		-0.0439943				-0.0535288	0.00068253	-0.0947138	-0.0296995
TG-GATES	Rat	Liver	vitro	bolus	TG-Rvitro PRH - phenylbutazone.Middle.8hr	Phenylbutazone	M		8h	0.0277118	-0.032618		0.106289	0.117969	-0.0170626	0.00309772	-0.0382733	-0.0388405	0.146297	-0.107508	0.0541128	0.128484	0.0999482	0.0258857	-0.088275			-0.00274335	-0.111242	0.0592731	-0.0660845	0.0823229	-0.0722677	-0.0938738				-0.0808745		0.0707324		-0.0929881				-0.0588653	-0.0664254	-0.0943666	-0.0165747
TG-GATES	Human	Liver	vitro	bolus	TG-HVitro PHH - phalloidin.Middle.8hr	Phalloidin	M		8h	0.232015	-0.0325591	0.0908064	-0.0985714	0.119922	-0.0975389	-0.174885	-0.0238584	0.151949	-0.0361082	-0.0624702	0.000241667		-0.219213	0.0141364	-0.0450309	0.0583333	-0.381504	-0.0829672	0.0124091	-0.0388639	0.361551	-0.21189	-0.0083403		0.304702	0.427845	-0.819187	-0.100647	-0.0415563	0.093877	-0.32047	-0.711355	0.186675	-0.114189	-0.18259	-0.122751	0.0250146		0.024481
TG-GATES	Rat	Liver	vitro	bolus	TG-Rvitro PRH - nitrofurantoin.Middle.24hr	Nitrofurantoin	M		24h	0.30354	-0.0323561		0.190848	0.044677	-0.0951143	0.0226127	-0.403545	0.0358321	-0.242126	-0.207971	0.33986	0.480077	0.249233	0.164142	0.0127689			-0.168633	-0.0936664	0.297794	-0.226089	0.0575797	-0.188583	-0.361768				-0.0159241		-0.29437		-0.437095				-0.0380603	0.0465187	0.319134	0.0603124
TG-GATES	Rat	Kidney	vivo	repeat	TG-RVivoKidneyRepeat - puromycin aminonucleoside.Low.8day	Puromycin	L		8d	-0.15351	-0.0323311	0.117506	-0.0423302	0.287235	-0.354363	0.0210024	-0.103521	-0.0039037	-0.16596	-0.0472483	0.224227	-0.127208	-0.415404		-0.0954748			-0.0990996	-0.138191	-0.125692	0.290892	0.109172	-0.140037	-0.203748				-0.0152925		0.456639		0.100665				-0.0465116	0.16081	0.00729905	0.220934
TG-GATES	Rat	Kidney	vivo	bolus	TG-RVivoKidneySingle - erythromycin ethylsuccinate.High.3hr	Erythromycin	H		3h	-0.0183705	-0.0322777	-0.0109194	0.100792	-0.0884069	0.00230317	0.00945253	-0.0234103	0.00945841	0.266263	0.0272105	0.0128378	0.0883866	0.361502		-0.129905			-0.084422	-0.0526879	0.0388014	0.0485268	-0.0314891	0.0886965	0.051513				1.57463		0.0888439		-0.08392				-0.0732354	0.101904	0.0330681	-0.089117
TG-GATES	Rat	Liver	vivo	repeat	TG-RVivoLiverRepeat - sulfasalazine.Low.15day	Sulfasalazine	L		15d	0.0437058	-0.03225		0.419006	0.0958153	-0.0792815	0.0220975	0.5143	0.102053	-0.0743534	-0.0596596		-0.0491585	0.139913						-0.0488927		0.234471	0.0534337	-0.129283	0.00390903				0.4772		0.305859		1.20359					0.15703	0.237251	-0.0362792
TG-GATES	Rat	Liver	vitro	bolus	TG-Rvitro PRH - acetazolamide.Low.8hr	Acetazolamide	L		8h	-0.0224335	-0.0321859		0.06308	0.167844	-0.0847497	-0.0672512	-0.0165448	0.00109261	-0.0150822	-0.0923248	-0.0646058	0.0961623	0.18051	-0.201913	-0.0672452			-0.18604	-0.0941041	-0.020184	0.029	0.14618	-0.00778469	0.0277646				0.239714		0.327891		0.0645804				-0.176965	0.0736634	0.0905256	-0.00645335
TG-GATES	Rat	Liver	vivo	bolus	TG-RVivoLiverSingle - perhexiline.Low.9hr	Perhexiline	L		9h	-0.0418861	-0.0321604		0.301458	0.0243759	-0.0817177	-0.0093461	-0.054411	-0.0696218	-0.167457	-0.0937597		-0.00547421	0.518604						0.0890063		0.0114254	-0.0631133	-0.19619	-0.050714				-0.804504		-0.0713566		0.452831					0.0418961	-0.264028	-0.0113482
TG-GATES	Rat	Liver	vitro	bolus	TG-Rvitro PRH - mefenamic acid.Low.2hr	Mefenamic acid	L		2h	-0.0108279	-0.0321401		-0.137416	-0.178843	0.0652704	0.0834169	0.0536878	-0.130608	-0.150883	-0.0160973	-0.0705416	-0.00905629	0.00735004	-0.114653	-0.0895091			0.0517218	-0.00790144	0.0849465	-0.0918592	0.00947686	0.18306	0.183621				0.198884		0.141277		-0.0199262				-0.0449856	0.142189	0.0560488	-0.0136521
TG-GATES	Rat	Liver	vitro	bolus	TG-Rvitro PRH - nicotinic acid.Middle.24hr	Nicotinic acid	M		24h	0.00311767	-0.032133		-0.0748685	0.000279615	-0.237014	-0.0853836	-0.0777035	-0.00446521	-0.240902	-0.119599	0.0565316	-0.0168589	0.328209	0.104051	0.0229403			-0.0201753	-0.11169	0.0896478	-0.164045	-0.0381711	-0.121407	-0.0598918				0.00724475		0.20539		0.0730716				0.0841539	0.0164676	0.0856482	0.00870236
TG-GATES	Rat	Liver	vitro	bolus	TG-Rvitro PRH - chlorpropamide.High.8hr	Chlorpropamide	H		8h	0.00492869	-0.0321324		0.278044	-0.250213	-0.24073	-0.0869204	0.135146	-0.0618128	0.183716	-0.110499	-0.0281848	-0.17355	0.0654784	0.135821	0.224293			-0.0962009	-0.00845992	-0.0733821	-0.257586	7.27011e-06	-0.0695865	-0.0747006				0.0109426		0.0544566		-0.142962				-0.00126958	-0.0664903	-0.0913988	-0.0514914
TG-GATES	Rat	Liver	vitro	bolus	TG-Rvitro PRH - chlormezanone.High.2hr	Chlormezanone	H		2h	0.0864487	-0.0320826		0.10634	-0.0482054	-0.104803	-0.065598	0.0846558	-0.0464608	0.0584576	0.0303987	0.0456599	0.0641293	0.0803471	-0.165028	-0.0660358			-0.0252342	-0.0264152	0.147113	0.167114	-0.0497996	0.0291862	0.106638				-0.0248679		-0.0474463		0.104208				-0.0818979	0.0774458	-0.082372	-0.00839942
TG-GATES	Rat	Liver	vitro	bolus	TG-Rvitro PRH - pemoline.Middle.8hr	Pemoline	M		8h	0.0396507	-0.0320516		0.0995843	0.141739	0.0674483	-0.0682411	0.00656186	-0.0125998	-0.0497018	-0.105846	-0.0292254	0.108871	0.101699	-0.0338574	-0.0114477			-0.0636064	0.0168702	0.0500423	0.0149038	-0.083811	-0.158387	0.138567				-0.073733		-0.000879204		-0.00700035				-0.0136324	-0.076503	0.113245	0.0211478
TG-GATES	Rat	Liver	vivo	bolus	TG-RVivoLiverSingle - trimethadione.Low.9hr	Trimethadione	L		9h	0.0463842	-0.0320371		0.170493	0.178461	-0.25234	-0.186882	-0.327826	-0.00749846	-0.291244	0.0570066		0.127834	-0.251252						-0.0987496		-0.26686	0.0308684	0.0856642	0.046229				-0.404968		0.106344		0.506336					0.0712196	-0.192823	0.0156802
TG-GATES	Rat	Liver	vivo	bolus	TG-RVivoLiverSingle - pemoline.High.6hr	Pemoline	H		6h	-0.0627103	-0.0318129		-0.509354	-0.0211444	-0.331184	-0.0957918	0.175506	0.0679841	-0.524216	-0.0815476		0.604214	-0.247863						-0.205831		0.106122	-0.016174	0.124701	0.0755186				0.143737		-0.223941		0.0328395					0.0401783	0.0353464	-0.0295328
TG-GATES	Rat	Kidney	vivo	bolus	TG-RVivoKidneySingle - methyltestosterone.High.3hr	Methyltestosterone	H		3h	0.0140205	-0.0317203	0.12331	0.0355752	0.102219	-0.261546	0.101295	-0.177187	-0.0196557	0.156971	-0.023541	-0.0478414	0.118711	-0.29499		-0.0613948			0.244891	-0.0442547	-0.0824627	-0.178012	-0.0305132	0.10986	-0.110306				-1.25211		0.0907099		0.0699564				0.0242455	-0.438801	0.07056	0.0719676
TG-GATES	Rat	Kidney	vivo	bolus	TG-RVivoKidneySingle - hexachlorobenzene.Middle.24hr	Hexachlorobenzene	M		24h	-0.0469846	-0.0317174	0.00606541	0.0998415	0.0246851	-0.0808954	0.0304869	-0.0954647	0.0144204	0.255878	-0.0518669	0.147812	-0.0611181	-0.0336737		-0.148937			-0.0390786	0.0866647	0.0724902	0.155757	-0.113001	0.0385746	-0.0662548				-0.315919		0.0908286		-0.076698				0.0147856	0.0789329	0.0927021	-0.0505441
TG-GATES	Rat	Liver	vivo	bolus	TG-RVivoLiverSingle - flutamide.Middle.6hr	Flutamide	M		6h	0.017481	-0.0316343		-0.199136	-0.0112802	0.0429827	0.0653071	0.260208	0.0289341	-0.282342	-0.0667904		-0.122509	0.19846						-0.145406		0.342868	0.00188479	-0.295806	-0.0483954				0.235463		-0.350517		-0.105411					0.0666697	0.106188	-0.0323279
TG-GATES	Rat	Liver	vivo	repeat	TG-RVivoLiverRepeat - gentamicin.Low.4day	Gentamicin	L		4d	0.411404	-0.0316246		0.316139	0.0707914	-0.0193344	0.395064	-0.328833	0.151568	-0.0264356	-0.27946		0.164692	-0.323655						0.230076		0.273494	0.047295	0.0265525	0.310709				0.534556		-0.312778		-0.366213					0.0909074	-0.053705	-0.00165199
TG-GATES	Rat	Liver	vitro	bolus	TG-Rvitro PRH - glibenclamide.Middle.8hr	Glibenclamide	M		8h	-0.0382173	-0.0315906		0.101191	-0.0903275	-0.162066	0.155996	-0.046145	0.0122819	-0.0998576	-0.0312614	-0.0556087	-0.0496717	0.0841715	0.123353	-0.104274			0.0173359	-0.0539	-0.10443	0.090582	0.164776	-0.0889225	-0.140872				0.0540214		-0.000169381		0.0176628				0.03327	-0.0368395	0.035929	-0.00291611
TG-GATES	Rat	Liver	vitro	bolus	TG-Rvitro PRH - omeprazole.Middle.2hr	Omeprazole	M		2h	0.0109035	-0.0315211		0.113446	0.0857042	0.163686	-0.0188278	-0.0507018	-0.000719309	0.0789178	-0.00756675	0.00311224	0.099062	-0.0155427	-0.231433	0.0576523			-0.0478057	-0.0126937	0.0631874	0.191473	0.116963	-0.0960153	0.0780036				0.142757		0.0193056		0.0552568				-0.0147473	0.0127875	0.0307844	-0.0182848
PREDICT-IV	Human	Liver	vitro	bolus	PIV Hvitro Repeat PHH - TOGIZN_HD1_LFC	Troglitazone	H		1d	-0.0848368	-0.0315181	-0.15814	0.842046	0.0624004	0.0192006	0.221268	0.194524	0.186279	0.0900204	0.0269459	0.286768	-0.249693	0.00530458	0.0368142	-0.31885	0.0257964	-0.131307	-0.168528	0.101301	0.0897993	-0.279924	0.14264	0.292232	-0.337177	-0.0717534	0.0294412	0.378706	0.131716	0.821929	0.246111	-0.124948	0.296974	-0.224696	-0.0769018	-0.186545	0.0907871	0.13447	-0.487198	0.063531
TG-GATES	Rat	Liver	vivo	bolus	TG-RVivoLiverSingle - tunicamycin.Middle.9hr	Tunicamycin	M		9h	0.0912704	-0.0314618		0.226778	0.334237	-0.171893	-0.0375666	-0.0616505	-0.0148663	0.0456211	-0.0882831		-0.0312454	-0.138117						-0.0334602		0.182764	0.177919	0.237665	0.0967986				1.08664		-0.0589512		0.238457					-0.0261834	0.00388	-0.00702486
TG-GATES	Human	Liver	vitro	bolus	TG-HVitro PHH - chloramphenicol.Middle.8hr	Chloramphenicol	M		8h	0.0914672	-0.0314538	0.044594	0.0831914	-0.0607038	-0.00458313	0.0424365	-0.124024	-0.0844578	0.00690977	0.0124217	0.0176564		-0.267852	0.128512	-0.0105995	0.0236424	-0.0507655	0.135031	0.0949034	-0.136097	-0.135332	0.151612	-0.0323934		0.0277638	-0.0516378	0.067833	0.0625349	0.00426694	-0.0419334	-0.0294612	-0.0745098	0.0354923	0.0312488	-0.0334773	-0.200178	0.112979		0.00389621
TG-GATES	Rat	Liver	vivo	bolus	TG-RVivoLiverSingle - caffeine.High.6hr	Caffeine	H		6h	-0.150929	-0.0313968		-0.229401	-0.139709	-0.15154	0.0742235	-0.57333	-0.303827	0.0578541	0.0851048		0.127652	-0.163841						-0.133025		1.03913	-0.143634	0.0420338	0.129666				1.30156		-0.216274		-0.53244					0.0138209	-0.196462	-0.0605583
TG-GATES	Rat	Liver	vivo	bolus	TG-RVivoLiverSingle - acarbose.Low.6hr	Acarbose	L		6h	-0.0776115	-0.0313299		0.142331	-0.0658298	-0.727118	0.0735812	0.0261609	0.0591503	-0.229545	0.000893606		0.0717704	0.250545						-0.0599811		0.0918798	0.0116481	-0.127241	0.139152				0.406679		-0.0221695		0.1579					0.0504513	0.22497	0.0344061
TG-GATES	Rat	Liver	vivo	repeat	TG-RVivoLiverRepeat - azathioprine.Low.8day	Azathioprine	L		8d	0.019194	-0.0312546		-0.193942	-0.0720958	-0.180749	-0.0396704	-0.713354	-0.0520503	-0.0518583	0.00296792		-0.0142523	0.0596502						0.0568955		0.0804508	-0.158749	-0.0585033	0.1084				0.564985		0.148456		0.29146					0.0530284	0.273208	-0.0314113
TG-GATES	Human	Liver	vitro	bolus	TG-HVitro PHH - gemfibrozil.Low.2hr	Gemfibrozil	L		2h	-0.0703436	-0.0312341	0.00763636	-0.0732441	-0.115703	0.0341687	0.00525354	0.0520244	-0.0294792	-0.0407791	0.0706714	0.096662		-0.0829927	-0.0215929	-0.0815436	-0.13116	0.102267	-0.0794658	-0.0361318	0.0109146	0.236969	0.0880998	-0.0768431		-0.0660361	-0.109502	-0.0093968	-0.0200764	-0.024509	-0.00168388	0.0493536	-0.0785784	-0.0116489	-0.00121305	-0.019594	0.042116	-0.080264		0.0270381
TG-GATES	Rat	Liver	vitro	bolus	TG-Rvitro PRH - lomustine.High.2hr	Lomustine	H		2h	-0.129307	-0.0311982		-0.123754	-0.0154234	-0.234939	0.110023	0.0822114	0.0126004	-0.143734	0.0527004	-0.142524	-0.246355	0.128943	0.106248	-0.499394			-0.14853	-0.02895	0.124823	-0.109851	0.24101	-0.0732752	-0.236458				0.158013		0.241631		0.00401374				-0.16491	0.0353879	0.164804	0.0634401
TG-GATES	Rat	Liver	vitro	bolus	TG-Rvitro PRH - labetalol.Middle.8hr	Labetalol	M		8h	-0.0187186	-0.0311113		0.148617	0.147516	-0.126589	0.0704335	-0.124246	0.0972792	0.00161439	-0.105269	0.0696169	-0.356151	-0.238507	0.0811357	0.123177			0.121228	0.138883	0.285318	0.0700833	0.028248	-0.142226	-0.168472				-0.283585		0.020351		-0.383868				0.10109	-0.035148	-0.156295	0.00928356
TG-GATES	Rat	Kidney	vivo	bolus	TG-RVivoKidneySingle - clofibrate.Low.6hr	Clofibrate	L		6h	-0.126895	-0.0311079	-0.101673	0.310015	0.177464	-0.0628603	-0.124799	-0.110951	-0.0617187	0.226678	-0.0863541	0.148043	0.215582	-0.274015		0.0588938			-0.0386586	-0.00996748	0.240058	-0.0533125	-0.0834623	0.108471	-0.148991				0.0933293		0.0679918		0.0759855				-0.122455	0.125087	-0.0850773	-0.0562385
TG-GATES	Rat	Liver	vivo	repeat	TG-RVivoLiverRepeat - nitrosodiethylamine.Low.8day	Nitrosodiethylamine	L		8d	-0.0722466	-0.0310768		-0.303114	0.0425818	-0.412849	-0.0149006	0.17089	0.0861224	-0.0966592	0.108835		0.00218723	0.0234158						0.134468		0.135488	-0.172922	0.197495	-0.0561005				0.332881		-0.103887		1.77996					-0.0760473	-0.12235	0.00119661
carcinoGENOMICS	Rat	Kidney	vitro	bolus	CX RVitro NRK Aristolochic acid 24h (1.65uM)	Aristolochic acid	IC10	1.65	24h	0.00021243	-0.0310167	-0.00133721	-0.00250862	-0.0302509	-0.0153498	-0.110666	0.0165292	0.000396076	-0.0324174		-0.00290512	-0.00929532	-0.00105719	-0.0113811			0.00116446		-0.083634		0.0185602	-0.00269219	-0.000957197	-0.0472832	0.000237149		-0.00264061	-0.000809895		-0.00286418	-0.00622216	-0.00249601	0.00457775		-0.0190377	-0.0113151	-0.0104717	-0.0167216	-0.000842089
TG-GATES	Rat	Liver	vivo	bolus	TG-RVivoLiverSingle - theophylline.High.24hr	Theophylline	H		24h	0.302484	-0.0309576		0.103172	-0.0473427	-0.188419	-0.0512265	-0.447698	0.0286864	-0.0862611	-0.195508		-0.130095	-0.0573942						-0.142507		0.295694	0.0532791	0.443002	0.0468236				1.01641		0.220064		-0.108179					0.116516	0.0609565	-0.0344035
TG-GATES	Rat	Liver	vivo	bolus	TG-RVivoLiverSingle - puromycin aminonucleoside.High.24hr	Puromycin	H		24h	-0.277665	-0.0308567		-1.31005	0.112709	-0.118025	-0.0844646	0.0632007	0.106496	-1.14746	0.478547		0.224726	0.103643						-0.263097		-0.195074	-0.0193745	-0.257265	-0.521755				-0.712553		-0.58474		1.11261					0.0815512	0.262272	0.0577069
TG-GATES	Rat	Liver	vivo	bolus	TG-RVivoLiverSingle - indomethacin.Low.24hr	Indomethacin	L		24h	-0.111975	-0.0308479		-0.151571	-0.243705	-0.0783263	-0.0431724	0.270569	-0.0316562	0.125338	0.0915		-0.107215	-0.739501						-0.0504262		-0.478001	-0.204065	0.0553672	-0.0666113				-0.5614		0.0208251		-0.374896					0.0582184	-0.126677	0.00118452
TG-GATES	Rat	Kidney	vivo	bolus	TG-RVivoKidneySingle - doxorubicin.High.6hr	Doxorubicin	H		6h	0.0190975	-0.0308034	-0.118059	0.367577	0.0460018	-0.0640258	-0.530086	0.0967536	0.63677	0.134735	0.213647	0.108818	0.103922	-0.226536		-0.0212767			0.0377553	-0.275848	0.0368384	0.169959	-0.0232567	-0.0614462	-0.0442396				0.234523		0.0886083		0.192089				-0.0826937	0.311654	-0.0782507	0.004003
TG-GATES	Rat	Liver	vivo	bolus	TG-RVivoLiverSingle - diethyl maleate.Middle.3hr	Diethylmaleate	M		3h	-0.20434	-0.0307677		0.133405	-0.125068	-0.278222	-0.062702	-0.742347	0.321901	-0.364594	0.0667278		-0.0163644	-0.0132967						-0.098541		-0.0371646	0.050022	-0.543888	-0.212043				-0.378363		0.372853		-0.487069					-0.00809883	-0.098754	0.0222988
TG-GATES	Rat	Liver	vivo	bolus	TG-RVivoLiverSingle - diltiazem.Middle.3hr	Diltiazem	M		3h	-0.0129575	-0.0307343		-0.272639	0.00852457	-0.187586	0.113459	-0.129966	-0.0358599	0.45045	-0.0631519		-0.34945	-0.108911						-0.0639925		-0.313619	0.0559396	-0.0242867	0.213554				-0.0829691		-0.175305		-0.128735					0.129406	-0.51898	0.00461716
TG-GATES	Rat	Liver	vitro	bolus	TG-Rvitro PRH - carbamazepine.Low.2hr	Carbamazepine	L		2h	-0.0950116	-0.0307341		-0.0228389	0.160394	-0.0284639	-0.183678	-0.0404108	-0.0708537	-0.113685	-0.0298577	-0.0746292	-0.0144533	-0.212896	0.0752233	-0.0579354			-0.0307829	-0.0518831	-0.0157987	0.00508436	-0.0445271	-0.0460044	-0.124344				0.115813		-0.0250161		-0.0779663				-0.112392	0.0167632	-0.00644339	-0.0623375
TG-GATES	Rat	Kidney	vivo	repeat	TG-RVivoKidneyRepeat - indomethacin.Middle.4day	Indomethacin	M		4d	-0.0251456	-0.0306626	0.00703877	-0.160221	-0.0844026	-0.0787232	0.353422	-0.0433277	0.0234895	-0.059269	-0.0763802	-0.0445286	-0.0578875	0.0947624		0.0403135			0.00839229	0.0193007	-0.178054	0.0889815	0.0582734	-0.0845452	-0.0613967				-0.626633		0.0270179		-0.0127618				-0.0246449	-0.00524035	-0.058988	-0.258009
TG-GATES	Rat	Liver	vivo	bolus	TG-RVivoLiverSingle - tamoxifen.Low.9hr	Tamoxifen	L		9h	-0.261577	-0.0306033		0.036782	0.430598	-0.128866	-0.122543	-0.551153	-0.0868273	0.214738	-0.02319		-0.119383	-0.101221						6.15076e-05		-0.0887967	-0.0350219	0.0258215	-0.035392				0.0494172		-0.186618		0.369612					-0.0542147	0.187209	0.0425547
TG-GATES	Rat	Liver	vitro	bolus	TG-Rvitro PRH - sulpiride.High.2hr	Sulpiride	H		2h	0.0299152	-0.0305849		-0.224106	-0.0453553	-0.0291074	0.150327	-0.223032	-0.0615022	-0.0633905	0.0238974	-0.0432143	0.318139	-0.107813	-0.0566831	0.0182546			0.431922	0.18417	0.1554	-0.17629	-0.0433761	0.0454599	-0.0453675				0.0931651		0.0268739		0.0320065				0.0654029	0.0447301	0.100192	0.02165
TG-GATES	Rat	Kidney	vivo	bolus	TG-RVivoKidneySingle - ciprofloxacin.Middle.9hr	Ciprofloxacin	M		9h	-0.0177415	-0.030578	-0.00694858	-0.0798135	-0.0997686	-0.218162	0.20368	-0.0824448	-0.00637821	0.0900566	0.0664921	0.0810694	0.117978	-0.331694		-0.0943432			0.0263097	-0.0364321	-0.017419	-0.0782026	-0.211248	0.038328	0.00833044				-0.0312533		-0.024547		-0.00242529				-0.0721261	-0.00460411	0.0888265	-0.0440286
TG-GATES	Rat	Liver	vivo	bolus	TG-RVivoLiverSingle - chlorpropamide.Low.6hr	Chlorpropamide	L		6h	0.112557	-0.0304473		0.340287	0.244377	0.112245	-0.009983	0.24755	-0.0229683	-0.250551	-0.043865		0.444026	0.00430523						-0.0746927		0.186165	0.0889864	0.045128	0.0352372				-0.106185		0.00225102		0.669211					0.262624	-0.29619	-0.01751
TG-GATES	Human	Liver	vitro	bolus	TG-HVitro PHH - diazepam.Low.24hr	Diazepam	L		24h	-0.0863871	-0.0304157	-0.0224764	0.355366	0.0623969	0.145733	-0.0225173	0.0536597	-0.0733225	0.274856	-0.00947172	-0.032232		-0.309939	0.043932	-0.0461109	-0.0355532	0.146265	0.0173446	0.136354	-0.00153544	-0.315779	0.230099	-0.0766113		-0.153229	0.0348346	-0.214698	-0.0906459	-0.00171288	-0.014549	0.120715	-0.00154635	0.0338588	0.0271599	0.136784	0.00828528	-0.0347388		-0.0668158
TG-GATES	Rat	Liver	vivo	bolus	TG-RVivoLiverSingle - famotidine.Low.9hr	Famotidine	L		9h	-0.355322	-0.030412		0.258561	-0.114565	-0.485069	-0.0810346	-0.668309	-0.00407152	-0.471656	-0.0642512		-0.115893	0.0608785						-0.141687		0.428353	-0.185615	-0.113331	-0.0630809				-0.432463		0.02416		0.084256					-0.192896	-0.0524738	0.0247375
TG-GATES	Rat	Liver	vivo	repeat	TG-RVivoLiverRepeat - diltiazem.Middle.15day	Diltiazem	M		15d	0.0878228	-0.0302951		-0.0171498	-0.0109135	-0.0709632	-0.0685678	0.653957	0.0366905	0.517743	-0.120058		0.0867922	-0.415222						-0.0431399		0.0802821	0.0969445	0.181507	0.0571332				-0.376371		0.0129554		1.4171					-0.0203021	0.0990414	-0.0767005
TG-GATES	Rat	Liver	vivo	bolus	TG-RVivoLiverSingle - ethambutol.Low.24hr	Ethambutol	L		24h	0.000368668	-0.0302883		-0.119555	-0.0444505	0.101201	-0.0508925	0.35224	-0.109009	-0.0807367	0.133793		0.0857451	-0.0547639						0.0248117		0.225064	-0.0593895	0.271789	-0.118758				-0.811883		0.117454		0.762167					-0.0623845	-0.102739	0.00209489
TG-GATES	Rat	Kidney	vivo	bolus	TG-RVivoKidneySingle - imipramine.Low.3hr	Imipramine	L		3h	0.0829134	-0.0302861	-0.217462	0.0198122	0.0259586	0.0567042	-0.0375405	0.13988	-0.021365	-0.0628026	0.0744502	0.180781	-0.0210533	-0.362796		-0.180918			0.0522524	-0.0585674	0.00185577	0.0463669	-0.0726402	-0.238259	-0.0973541				-0.29539		0.14744		0.00349514				0.100303	-0.104246	0.0816644	-0.0934327
TG-GATES	Rat	Liver	vivo	bolus	TG-RVivoLiverSingle - benzbromarone.High.6hr	Benzbromarone	H		6h	-0.183144	-0.0302396		-0.539236	-0.0312142	-0.38911	0.16549	0.0680936	-0.00141039	-0.163265	-0.129999		1.9584	-0.355295						-0.0620729		-0.260569	-0.061988	0.280332	0.288254				-0.768694		-0.609215		1.8542					0.197586	-0.320378	-0.00890904
TG-GATES	Rat	Liver	vivo	bolus	TG-RVivoLiverSingle - mexiletine.Middle.3hr	Mexiletine	M		3h	-0.0205534	-0.0301901		-0.0229969	0.110505	-0.382089	0.0173461	-0.150856	-0.0977622	-0.623765	-0.0486785		-0.00841802	0.112071						-0.159526		0.394989	0.0254525	-0.047906	0.0245675				-0.586367		0.142614		-0.604145					0.0126175	-0.061709	0.0266861
TG-GATES	Human	Liver	vitro	bolus	TG-HVitro PHH - vitamin A.High.8hr	Vitamin A	H		8h	0.170332	-0.0301138	0.168251	0.134017	-0.0923808	-0.154176	0.00453209	0.326847	0.179659	0.394878	-0.25971	-0.269127		-0.105807	0.127846	0.0367506	0.119993	-0.214405	0.0756465	-0.0739372	0.315652	-0.112557	0.299475	0.0912409		-0.0174947	0.0139702	-0.0038362	0.0561046	0.0300903	0.0895479	-0.0254771	0.286348	-0.131496	0.167008	-0.0114666	-0.0684397	0.0928584		0.015382
TG-GATES	Rat	Liver	vivo	bolus	TG-RVivoLiverSingle - phenobarbital.Middle.9hr	Phenobarbital	M		9h	0.117987	-0.0301052		0.165594	0.185206	-0.531236	0.0494922	-0.115526	0.147876	-0.242419	-0.0878288		-0.355627	-0.123272						-0.098599		0.92381	0.0924135	-0.209733	-0.096633				-1.78062		-0.208774		0.220039					0.127367	-0.156559	-0.0138362
TG-GATES	Rat	Liver	vivo	bolus	TG-RVivoLiverSingle - chlormadinone.Low.6hr	Chlormadinone	L		6h	-0.227179	-0.0298827		-0.27526	-0.0161298	-0.395431	0.198201	0.167503	-0.0815286	-0.265261	-0.111756		0.241813	0.0102252						-0.0995482		0.511332	0.0761854	-0.0332392	0.110054				-0.459183		-0.368458		0.506251					0.106646	-0.617925	-0.0111425
TG-GATES	Rat	Liver	vivo	repeat	TG-RVivoLiverRepeat - bromobenzene.Low.4day	Bromobenzene	L		4d	-0.117188	-0.0298079		-0.183049	0.46926	-0.142365	-0.011168	-0.407361	0.0222131	0.132252	0.208069		0.225268	-1.16378						0.0794429		-0.62166	0.0812642	0.12839	-0.148701				-0.0355221		0.36546		0.88622					0.0438472	0.199579	-0.0170013
TG-GATES	Rat	Liver	vivo	bolus	TG-RVivoLiverSingle - nicotinic acid.Low.3hr	Nicotinic acid	L		3h	0.0748987	-0.0295743		0.251693	0.0886818	0.0474523	0.176972	0.0121695	-0.0316812	-0.224444	-0.0420988		-0.308006	0.409055						0.114405		0.248594	0.061505	0.23069	0.0874753				0.896744		0.102466		-0.381244					0.104248	0.294513	-0.0132746
TG-GATES	Rat	Liver	vitro	bolus	TG-Rvitro PRH - perhexiline.Middle.8hr	Perhexiline	M		8h	0.0200723	-0.0295284		0.203204	-0.0676313	0.0694635	0.0116605	-0.0621955	-0.027508	0.099355	-0.0450213	-0.0538293	-0.0749067	-0.106771	0.0237326	-0.019165			-0.0264356	-0.160772	0.110723	-0.0352832	0.0993793	0.139995	-0.013943				-0.0031186		-0.134958		-0.0483465				0.0262671	0.0217999	-0.0336403	0.0272884
TG-GATES	Human	Liver	vitro	bolus	TG-HVitro PHH - haloperidol.Middle.2hr	Haloperidol	M		2h	0.0439189	-0.0295053	0.0047663	-0.0746974	-0.147085	-0.0406855	-0.0204996	-0.0663182	0.121761	0.0926004	-0.0770838	-0.0351581		0.00510619	0.344675	0.0161012	0.154035	-0.0535665	0.00170336	-0.0326275	0.0305343	0.0854406	-0.0196249	0.0539281		-0.00260737	0.0815828	-0.00318102	0.0132008	-0.089655	-0.146634	-0.0292396	-0.0951219	0.010156	0.0275968	-0.0532787	-0.061849	-0.0234533		-0.0125715
TG-GATES	Rat	Kidney	vivo	bolus	TG-RVivoKidneySingle - acetazolamide.Middle.9hr	Acetazolamide	M		9h	0.148845	-0.0294974	-0.0496205	0.0831584	-0.109351	-0.259973	-0.239186	0.00798231	0.104805	0.289353	-0.0218048	0.0480318	0.0104624	-0.202958		-0.127235			-0.126568	0.0648649	0.0878114	-0.252029	-0.206864	0.0558322	-0.388953				-0.651845		0.115902		-0.0410927				0.00949694	0.122254	-0.411738	0.0310484
TG-GATES	Rat	Liver	vitro	bolus	TG-Rvitro PRH - tamoxifen.High.24hr	Tamoxifen	H		24h	-0.00232404	-0.0294896		-0.0457166	-0.10729	-0.106651	0.144816	-0.0210611	-0.118319	-0.169804	0.0483511	0.128925	-0.173057	-0.0432515	0.0509347	-0.0195518			0.24117	0.0609299	-0.0833711	-0.437551	-0.0619471	0.0365784	-0.136836				-0.0970881		-0.439909		-0.0781602				-6.26348e-05	-0.0861677	-0.09344	0.00353098
TG-GATES	Rat	Liver	vivo	bolus	TG-RVivoLiverSingle - fluoxetine hydrochloride.Middle.24hr	Fluoxetine	M		24h	0.0292949	-0.0294853		0.0366528	0.038938	-0.472766	0.00718862	-0.314663	0.0304028	0.306896	-0.0579744		-0.295639	0.0435475						0.0125036		0.888801	0.15661	-0.0942263	-0.0465641				0.0583297		0.0288761		-0.141464					0.142952	-0.424626	-0.0096271
TG-GATES	Rat	Kidney	vivo	repeat	TG-RVivoKidneyRepeat - methyltestosterone.Middle.4day	Methyltestosterone	M		4d	0.0982576	-0.0293714	-0.0346664	0.0971017	0.0941235	-0.0486396	-0.0175219	-0.0152824	-0.027905	0.383509	0.0540315	0.179341	-0.0783883	0.33035		0.316827			-0.00767638	-0.00757141	0.0224578	0.223587	0.092043	0.1819	0.2345				-1.00691		0.0354391		-0.233935				0.103535	0.0362648	0.153757	-0.0805288
TG-GATES	Rat	Kidney	vivo	repeat	TG-RVivoKidneyRepeat - acetaminophen.Middle.29day	Acetaminophen	M		29d	-0.0299979	-0.0293711	-0.131548	0.0924418	0.0326949	0.0282488	-0.150404	-0.023138	-0.0436707	0.124376	-0.168782	0.162437	0.135119	0.209959		-0.31434			-0.0750848	-0.0193437	0.0403307	-0.0372405	-0.329527	-0.0613027	-0.179041				-0.0750911		0.0262872		0.209527				-0.152964	0.147685	-0.12905	-0.229247
TG-GATES	Rat	Liver	vitro	bolus	TG-Rvitro PRH - trimethadione.Low.8hr	Trimethadione	L		8h	0.158718	-0.0293338		-0.152292	0.121621	-0.197622	0.0987503	-0.103041	-0.133264	-0.218819	0.0824549	0.169172	0.157854	0.197144	-0.145177	-0.00846073			-0.0446041	0.0728977	0.0601775	-0.0432504	-0.0448834	-0.130687	0.0538697				0.136457		-0.0714996		-0.0510523				-0.106607	0.0813528	0.0849937	-0.0235479
TG-GATES	Rat	Liver	vitro	bolus	TG-Rvitro PRH - ciprofloxacin.Middle.24hr	Ciprofloxacin	M		24h	0.0879055	-0.0293219		-0.221279	-0.0568046	-0.327271	0.0753298	-0.090716	-0.0354172	-0.149116	0.0185766	0.0860419	-0.0414897	-0.0563183	-0.123977	0.100203			0.0183465	-0.0152074	-0.00889098	-0.301346	-0.0186006	0.0829923	0.00273546				-0.0109323		0.0484596		-0.543278				0.0863005	-0.0235431	-0.0274861	-0.0148825
TG-GATES	Rat	Liver	vivo	repeat	TG-RVivoLiverRepeat - etoposide.Low.4day	Etoposide	L		4d	0.0111342	-0.0292897		0.0970106	-0.0557555	0.0606679	-0.0565397	0.255819	-0.0202506	0.0680708	-0.0611442		-0.0597002	-0.527593						0.0343026		-0.180147	-0.0761219	0.0496146	0.0503125				0.968559		-0.0994436		-1.10232					0.20166	-0.150624	0.0359545
TG-GATES	Rat	Liver	vitro	bolus	TG-Rvitro PRH - ciprofloxacin.High.24hr	Ciprofloxacin	H		24h	0.0296228	-0.029281		-0.0568635	0.109921	-0.297278	0.100399	-0.173039	0.0299591	-0.174867	0.00800805	0.0845369	-0.142242	-0.129196	0.0127933	-0.109674			0.0463283	-0.0493394	0.042366	-0.231297	0.134668	-0.00163918	-0.0145414				0.232513		0.0971693		-0.414404				0.0700969	-0.0842212	0.115372	-0.0108503
TG-GATES	Rat	Liver	vitro	bolus	TG-Rvitro PRH - captopril.Middle.2hr	Captopril	M		2h	0.0771042	-0.0292729		-0.0255185	0.0400534	0.0141298	0.00663489	-0.0300446	-0.0619321	0.283174	-0.0664031	0.0108405	-0.0307094	0.191497	0.0338849	0.326533			0.0423932	-0.0277647	-0.00776213	-0.0936102	0.125002	-0.17004	0.0974982				0.0211472		0.0518938		0.014192				-0.0249819	-0.0632299	0.115453	-0.00314245
PREDICT-IV	Rat	Liver	vitro	bolus	PIV Rvitro Repeat PRH - VLPCAC_HD1_LFC	Valproic acid	H		1d	-0.0764241	-0.0292269	0.0716268	-0.0453524	-0.165033	0.0358542	0.0070112	0.0350846	-0.136761	0.0989093		0.0887936	0.204756	0.36527	0.0689054	-0.00530147	-0.26633	-0.0653294	0.0475708	-0.145306	0.00274852	-0.000396551	0.0324608	0.135845	-0.171361	0.0289654	0.00765144	0.054133	-0.0161759		0.271581	-0.0943154	0.224038	0.0449412		-0.128269	0.043462	0.00582042	-0.00639762	0.0373247
TG-GATES	Rat	Kidney	vivo	bolus	TG-RVivoKidneySingle - clofibrate.Low.3hr	Clofibrate	L		3h	-0.0391544	-0.0291604	-0.049663	-0.096661	-0.0322715	-0.0742927	-0.187882	0.0202853	-0.00149774	0.0307047	-0.0152302	-0.152002	0.0210454	-0.43644		0.210353			-0.0267152	-0.000426334	0.192101	-0.131971	-0.0439348	-0.0234301	0.00183928				0.629611		-0.0122954		-0.0795408				-0.0351561	-0.231031	0.109283	-0.0375421
TG-GATES	Rat	Liver	vivo	repeat	TG-RVivoLiverRepeat - aspirin.High.15day	Aspirin	H		15d	-0.0183629	-0.0291519		-0.628399	0.167113	-0.279299	0.00139	0.653439	0.18227	0.186971	-0.118444		1.84321	-0.0603116						0.159624		-0.338926	0.00782342	0.0528003	0.177463				0.125141		-0.28208		2.77072					0.136235	-0.217502	-0.0651243
TG-GATES	Rat	Kidney	vivo	repeat	TG-RVivoKidneyRepeat - carboplatin.High.15day	Carboplatin	H		15d	0.0123926	-0.0291414	0.079686	0.850872	0.0760369	0.165873	-0.127308	-0.0131088	0.0438261	-0.16512	0.0051279	0.115864	0.0831924	1.0527		-0.0418284			0.0254289	-0.120642	0.089205	-0.0794011	-0.0184966	-0.0273834	0.225111				0.313912		-0.133261		0.236969				-0.0385245	0.0778348	0.0133345	0.0645793
TG-GATES	Rat	Liver	vitro	bolus	TG-Rvitro PRH - metformin.Middle.2hr	Metformin	M		2h	-0.0926283	-0.0291335		-0.155531	0.0425623	-0.197008	0.0318222	-0.103433	0.00526266	-0.0677557	-0.021798	0.0120208	-0.0883136	0.173849	0.107645	-0.0728939			-0.0189314	-0.00350785	-0.0381555	-0.201412	-0.00136623	0.0336996	-0.101091				0.128236		0.277169		-0.0139411				-0.0129894	0.0359395	-0.010105	-0.0140929
TG-GATES	Rat	Liver	vivo	bolus	TG-RVivoLiverSingle - tamoxifen.Low.6hr	Tamoxifen	L		6h	0.172883	-0.0290358		0.268837	-0.335026	-0.136299	-0.194031	-0.241609	-0.0370448	0.359592	0.10427		-0.074615	0.16068						-0.142815		-0.163572	-0.0521051	0.130144	-0.0058794				-0.26328		0.294528		-0.110234					-0.0170365	0.178875	0.0912928
TG-GATES	Rat	Liver	vivo	bolus	TG-RVivoLiverSingle - chlorpropamide.High.9hr	Chlorpropamide	H		9h	-0.240061	-0.02903		0.10265	0.333318	0.00360403	0.196888	-0.0412053	0.016097	-0.490933	-0.0712878		0.0746634	0.348616						0.156601		-0.213069	0.0705936	0.152824	-0.124295				-0.857904		-0.188067		0.0604746					0.103143	-0.467025	-0.0252139
TG-GATES	Rat	Liver	vitro	bolus	TG-Rvitro PRH - ciprofloxacin.Low.24hr	Ciprofloxacin	L		24h	0.130189	-0.0289994		-0.017982	0.351648	-0.0140267	0.106561	0.000437451	0.0125962	-0.221979	0.0741566	0.186149	-0.0417303	-0.0104519	-0.14423	-0.0255003			0.232898	0.111412	0.120706	-0.32747	0.0203718	0.223867	0.103224				0.00137462		-0.122681		-0.324802				0.0614453	-0.119129	0.0571707	0.0272908
TG-GATES	Rat	Liver	vivo	repeat	TG-RVivoLiverRepeat - tacrine.High.29day	Tacrine	H		29d	0.175086	-0.0289833		-0.110591	0.221568	-0.136693	-0.124714	-0.281903	0.069904	-0.364632	-0.0811758		-0.0693076	0.041331						-0.00335779		0.925224	0.0494853	0.233639	-0.156655				1.16249		0.315275		2.72627					-0.0543949	-0.679319	-0.0325461
TG-GATES	Rat	Liver	vivo	bolus	TG-RVivoLiverSingle - 2,4-dinitrophenol.Low.24hr	2,4-dinitrophenol	L		24h	-0.185866	-0.0287643		-0.234548	0.580552	-0.243583	0.0670809	-0.0412949	-0.068025	-0.255843	0.0332334		0.0598548	1.57932						0.128011		-0.132599	0.122289	-0.0770379	-0.0725311				0.00961518		0.394035		0.241995					-0.0282252	0.102323	0.00471093
TG-GATES	Rat	Liver	vivo	bolus	TG-RVivoLiverSingle - clomipramine.Low.6hr	Clomipramine	L		6h	0.0473489	-0.0287421		0.0714971	-0.145753	-0.194405	-0.00270587	0.219056	-0.0126415	-0.0963306	-0.0276354		-0.157147	-0.128172						-0.0602243		0.186757	0.117	-0.0767526	-0.169014				-0.328242		-0.086455		0.202736					0.140966	0.182649	0.0113018
TG-GATES	Rat	Kidney	vivo	repeat	TG-RVivoKidneyRepeat - rifampicin.High.8day	Rifampicin	H		8d	-0.256898	-0.028673	0.0935818	0.111209	-0.026549	0.0757902	0.140681	-0.0762044	-0.207994	-0.0732739	-0.23513	0.0152221	-0.032933	-0.077581		-0.0950753			-0.0629976	0.0567033	-0.128528	-0.0966981	0.0786606	-0.144153	-0.00702892				-0.814179		-0.0247645		0.136196				-0.111293	0.292151	-0.0120358	0.192748
TG-GATES	Rat	Liver	vitro	bolus	TG-Rvitro PRH - benzbromarone.Low.24hr	Benzbromarone	L		24h	0.0419935	-0.0286674		-0.0469903	0.0453173	-0.145713	0.0091788	-0.121781	0.0132675	0.0815268	0.00368225	0.0710177	0.11456	-0.194928	-0.0553176	0.293774			-0.0484391	0.0326435	0.00275609	-0.273438	0.176496	0.0911204	-0.0580832				-0.0708192		-0.192248		0.00868385				-0.0225652	-0.0718257	-0.15601	-0.00196135
TG-GATES	Human	Liver	vitro	bolus	TG-HVitro PHH - fluoxetine hydrochloride.Low.24hr	Fluoxetine	L		24h	-0.0376421	-0.0283899	-0.12154	0.0227186	-0.0206648	0.0653813	-0.0117407	0.0326447	0.0788217	0.118795	0.00380795	0.0475635		-0.0889692	-0.261835	-0.0603792	-0.133611	0.0515073	-0.0597622	0.0481459	0.034393	-0.0705891	-0.082269	-0.0219386		-0.000418523	0.135024	-0.146204	-0.00830907	0.0149801	-0.0244001	0.0431971	-0.0995329	0.0744334	-0.034029	-0.0282627	0.10112	-0.0108341		0.0133274
TG-GATES	Human	Liver	vitro	bolus	TG-HVitro PHH - glibenclamide.High.8hr	Glibenclamide	H		8h	0.0472588	-0.0283401	-0.12599	0.128366	0.0401051	0.0863331	-0.164145	-0.0514405	0.0865274	-0.062016	0.175054	-0.0417814		0.0808848	-0.134502	-0.0673434	0.122531	0.00887835	0.00586506	0.0475585	0.0905104	0.0323806	0.0535319	0.0439981		-0.0237617	-0.00965798	0.0908378	-0.0348526	0.0377627	0.00410033	-0.108428	0.0597613	-0.0189387	-0.132835	-0.00855622	-0.069609	-0.000142617		0.0871615
TG-GATES	Rat	Liver	vivo	bolus	TG-RVivoLiverSingle - methapyrilene.Low.6hr	Methapyrilene	L		6h	0.0375257	-0.0283178		-0.161176	-0.011142	0.0229569	0.17988	0.108579	0.0825095	0.231723	-0.09494		-0.276169	0.687709						-0.0249925		0.0550713	-0.098007	-0.153108	-0.0850552				-0.321816		-0.12099		-0.109558					0.187183	0.548967	-0.0151406
TG-GATES	Rat	Liver	vitro	bolus	TG-Rvitro PRH - ethanol.Low.24hr	Ethanol	L		24h	0.0137449	-0.0282359		0.0954945	0.159287	0.046367	-0.0478083	-0.0420337	0.0598915	0.0154841	0.0784245	0.0267479	-0.0257118	-0.152846	0.0813764	0.225664			0.00736536	-0.0212209	-0.0409445	-0.0260311	-0.0479432	-0.20601	-0.061203				-0.00139633		-0.277288		0.149933				0.049323	-0.0491296	-0.0185835	0.0403553
TG-GATES	Human	Liver	vitro	bolus	TG-HVitro PHH - diclofenac.Low.24hr	Diclofenac	L		24h	0.00560356	-0.0281764	0.0379491	0.123463	0.0103839	0.0305421	-0.242659	0.177051	0.124414	0.051104	-0.0204017	0.00529605		0.0770979	0.072306	-0.0316142	0.0556362	-0.0444315	0.0995873	-0.0126885	0.349785	-0.0767732	0.0772921	0.139266		0.019536	-0.00846942	0.1797	0.0859123	0.0819266	-0.0788584	-0.0431535	0.07338	0.00503744	0.164488	0.00787268	-0.0749074	0.0424909		0.0157902
TG-GATES	Rat	Liver	vivo	repeat	TG-RVivoLiverRepeat - glibenclamide.High.29day	Glibenclamide	H		29d	0.0446698	-0.0281744		0.111595	-0.158778	-0.00169714	-0.0868488	0.0470193	0.042644	0.306445	-0.112162		-0.300585	0.276882						-0.026967		-0.0140044	0.0903683	-0.440218	0.0961966				-0.606537		0.195167		-1.33944					-0.0898887	0.393969	-0.0049856
TG-GATES	Rat	Liver	vivo	repeat	TG-RVivoLiverRepeat - nitrofurazone.Low.4day	Nitrofurazone	L		4d	0.0100602	-0.0281568		0.144997	-0.00923238	0.027261	0.134017	0.0230576	0.0420167	0.222193	0.0939602		-0.219175	0.0103104						-0.00227982		-0.198017	0.0658013	-0.148822	-0.0492536				0.210171		0.251156		-0.042013					0.00892524	-0.0732528	0.0327354
TG-GATES	Rat	Liver	vitro	bolus	TG-Rvitro PRH - thioacetamide.Low.24hr	Thioacetamide	L		24h	-0.0219538	-0.0280794		0.0212117	0.169416	-0.0203132	-0.00649628	-0.110131	-0.0543053	-0.228052	-0.0600035	0.0143724	0.0525723	0.0407023	0.140619	-0.203568			-0.0491451	-0.0525956	0.178654	0.127474	0.0890363	-0.119063	-0.0196289				0.0344963		-0.0498515		-0.637788				-0.275199	0.0538158	0.114718	-0.0854313
TG-GATES	Rat	Liver	vivo	bolus	TG-RVivoLiverSingle - enalapril.High.3hr	Enalapril	H		3h	-0.00780682	-0.0280792		-0.131496	-0.413209	-0.344789	-0.114512	-0.0555595	0.0137709	0.173988	-0.00585039		-0.127637	0.377449						0.0254519		0.285394	0.0929582	-0.0380591	0.105475				-1.00843		0.015788		-0.326556					-0.0370357	-0.165862	0.0192288
TG-GATES	Rat	Kidney	vivo	bolus	TG-RVivoKidneySingle - acetazolamide.High.9hr	Acetazolamide	H		9h	0.0894404	-0.0279914	-0.211223	0.296793	-0.00448653	-0.173825	-0.0626092	-0.14632	0.0777357	0.217177	-0.0157639	-0.160784	0.0684899	-0.626329		-0.05859			-0.127892	0.103194	-0.0572106	-0.102889	-0.134438	-0.243664	-0.465916				-0.760791		0.200282		-0.0531412				0.0444828	0.260099	-0.492684	0.214214
TG-GATES	Rat	Liver	vivo	repeat	TG-RVivoLiverRepeat - pemoline.High.15day	Pemoline	H		15d	0.182202	-0.027988		0.39545	0.178609	0.0956587	0.137414	-0.458432	-0.0135883	-0.32236	-0.228844		-0.270435	-0.0534363						0.291679		0.254683	-0.0918691	-0.478446	-0.00739229				-1.07129		0.350833		-0.0741528					-0.132088	-0.369825	-0.0318916
TG-GATES	Rat	Liver	vivo	bolus	TG-RVivoLiverSingle - gentamicin.Low.3hr	Gentamicin	L		3h	0.064772	-0.0279052		0.222869	0.172879	-0.115349	-0.0309929	-0.152298	-0.0527469	0.335628	-0.0968978		0.0139797	-0.0313502						0.00374103		0.0163212	0.0166451	0.0393054	0.155397				-0.462924		0.221159		-0.251162					0.0251789	-0.167636	-0.0225805
TG-GATES	Rat	Liver	vivo	bolus	TG-RVivoLiverSingle - carboplatin.Middle.9hr	Carboplatin	M		9h	-0.0567105	-0.0279029		0.0169836	0.0537968	-0.253523	-0.183363	-0.108663	-0.0672323	0.107286	-0.153721		0.0980504	-0.743578						-0.0378131		-0.248668	0.145408	-0.466773	-0.0463393				-0.00674807		-0.156106		0.338082					0.0976946	-0.0625686	-0.006826
TG-GATES	Rat	Liver	vivo	repeat	TG-RVivoLiverRepeat - ethionamide.Low.15day	Ethionamide	L		15d	-0.119805	-0.0278448		0.0886684	0.00710888	0.101046	-0.391604	0.13448	-0.0780261	-0.121139	0.129608		-0.113141	0.243353						0.0502311		0.724164	-0.0980286	-0.00571803	-0.171338				0.738175		0.157755		1.25245					-0.131948	-0.0868812	-0.00327827
TG-GATES	Rat	Liver	vitro	bolus	TG-Rvitro PRH - acetazolamide.High.24hr	Acetazolamide	H		24h	0.0785821	-0.02782		0.174756	0.0888741	0.0807021	0.170289	-0.1507	0.0145264	0.0384786	-0.114094	-0.0050892	-0.0602945	0.0457908	0.123288	0.0270138			0.115089	-0.156965	-0.0920737	0.0505955	0.129207	-0.202004	-0.0433082				-0.278564		-0.20599		0.299187				0.0766692	0.0842824	-0.00120963	0.040067
TG-GATES	Rat	Kidney	vivo	repeat	TG-RVivoKidneyRepeat - cyclosporine A.Middle.4day	Cyclosporine A	M		4d	-0.00485491	-0.0277787	-0.273427	0.117471	-0.00128681	-0.179507	0.0939757	0.0141127	-0.0950039	0.152917	0.00889915	0.0650308	0.111043	-0.19011		-0.0791841			-0.0109913	-0.0780128	0.0612481	-0.00877169	-0.203107	0.00223187	-0.240359				0.534614		0.0539508		0.163654				0.0411129	0.0893501	0.0653509	0.246311
TG-GATES	Rat	Kidney	vivo	bolus	TG-RVivoKidneySingle - cephalothin.Low.6hr	Cephalothin	L		6h	0.0320147	-0.0277344	0.00483522	0.958953	0.14508	0.631634	0.202091	-0.0815687	-0.00661929	0.0725281	-0.0836464	0.0159802	-0.0156466	-0.267808		-0.0171304			-0.145544	0.0178273	0.0054668	-0.162887	-0.00699862	0.00767162	-0.204656				-0.443262		0.0396189		0.0355816				-0.0290966	0.0487031	-0.16869	-0.0206594
TG-GATES	Rat	Liver	vivo	repeat	TG-RVivoLiverRepeat - fluoxetine hydrochloride.High.4day	Fluoxetine	H		4d	0.151828	-0.0277327		0.282551	0.0957496	-0.165181	-0.0111774	0.151752	0.0866015	-0.13074	-0.141633		0.00313779	-0.0437418						0.0541634		0.348172	-0.142039	0.0290497	0.188131				0.646731		-0.506993		0.268859					-0.0313983	-0.119288	0.0110008
TG-GATES	Rat	Kidney	vivo	bolus	TG-RVivoKidneySingle - omeprazole.High.3hr	Omeprazole	H		3h	0.0751704	-0.0276981	0.0601125	0.336551	-0.114683	-0.0109712	-0.316638	-7.93046e-05	-0.0235995	-0.00351686	0.0761411	0.130192	0.0954458	-0.30194		0.00312482			-0.0239112	-0.0507702	0.0882858	0.130627	0.221543	-0.0220922	-0.114921				0.923124		0.0821481		-0.045779				-0.0929088	-0.0541684	-0.0028299	-0.053439
TG-GATES	Rat	Kidney	vivo	bolus	TG-RVivoKidneySingle - gentamicin.High.6hr	Gentamicin	H		6h	-0.0192906	-0.0276808	-0.114074	-0.0656873	0.0577257	0.0040316	-0.140641	-0.157807	-0.000608591	0.165334	-0.134956	-0.0528585	0.13886	-0.544663		0.247437			-0.0172922	-0.0337169	-0.130666	-0.458686	-0.0363866	0.0583907	0.110483				0.375827		0.0836018		-0.0816864				-0.0827598	0.0472148	-0.0683137	-0.0809538
TG-GATES	Rat	Liver	vivo	bolus	TG-RVivoLiverSingle - carbamazepine.Middle.6hr	Carbamazepine	M		6h	0.221954	-0.0276555		0.0416956	0.16052	-0.227599	0.122606	0.176359	0.223594	0.599509	0.070494		-0.0139976	-0.153691						-0.178943		0.886223	0.0874354	-0.317645	0.243821				-0.762193		0.0122508		0.662068					-0.072632	-0.149777	0.0204155
TG-GATES	Rat	Liver	vivo	bolus	TG-RVivoLiverSingle - iproniazid.High.3hr	Iproniazid	H		3h	-0.161919	-0.0276403		-0.235203	0.187331	-0.139977	-0.161094	-0.149073	-0.0801575	0.107042	0.0956995		-0.0891436	0.414258						0.0315946		0.832166	0.0499929	-0.0232314	0.124529				0.212241		0.0262425		-0.299929					-0.0489971	0.0258975	0.0227369
TG-GATES	Human	Liver	vitro	bolus	TG-HVitro PHH - rotenone.Low.8hr	Rotenone	L		8h	-0.00503428	-0.0275304	-0.0873196	-0.062093	-0.0206427	-0.00656242	-0.00156604	0.028894	0.0103112	-0.0252456	0.050978	0.066651		-0.0274176	0.0190304	-0.0029483	-0.0247675	-0.043577	-0.0268738	-0.0111437	0.0372496	0.109385	-0.23279	0.0217706		-0.0612413	-0.183767	-0.0893408	0.0269291	-0.0113647	0.0145418	0.0294566	0.0118894	-0.101041	0.0629746	0.0153827	-0.0643549	0.0252714		0.00817773
TG-GATES	Rat	Liver	vivo	repeat	TG-RVivoLiverRepeat - carboplatin.Low.15day	Carboplatin	L		15d	-0.0112562	-0.0275051		0.0904979	0.0901594	-0.440748	0.200025	-0.274854	0.101021	-0.210001	-0.057598		-0.332621	0.244261						-0.0297805		0.150287	0.100799	0.0575513	-0.055				-0.228441		0.105285		0.381632					0.216696	-0.0724714	0.0316546
PREDICT-IV	Rat	Liver	vitro	repeat	PIV Rvitro Repeat PRH - IBUPFN_LD3_LFC	Ibuprofen	L		3d	0.0471608	-0.0274636	0.0375182	-0.0306365	-0.00520191	-0.0526271	0.118909	0.076081	-0.0712687	-0.0210515		0.0512185	0.558461	-0.0366874	-0.0298635	0.0739217	-0.0163838	-0.0187463	0.065337	0.0329651	-0.0558096	-0.113674	-0.0457104	0.0683677	0.0207457	0.105016	-0.0149783	0.0438477	-0.0173928		0.0650948	-0.0974786	0.0715072	-0.0968942		0.136631	0.0335728	-0.0334882	-0.0524107	-0.0135009
TG-GATES	Rat	Liver	vivo	repeat	TG-RVivoLiverRepeat - acetamide.Low.29day	Acetamide	L		29d	-0.152695	-0.02743		-0.350039	-0.0734169	0.185987	0.0379851	-0.271233	0.0117171	0.279661	-0.250084		0.107811	0.422802						-0.102347		-0.274535	-0.160359	-0.0825815	-0.145566				0.423216		-0.066655		-0.796018					0.217235	0.373998	-0.0201935
TG-GATES	Rat	Kidney	vivo	repeat	TG-RVivoKidneyRepeat - phenacetin.High.4day	Phenacetin	H		4d	-0.110906	-0.0274152	-0.0186144	0.468383	0.270303	0.730643	0.134753	0.0129359	0.0749381	0.164669	0.12861	0.224034	0.143387	-0.097976		-0.0289548			0.0490973	0.0328375	0.360803	0.209785	-0.121115	0.131768	0.25849				0.407051		-0.168617		0.417847				-0.142805	0.121326	-0.00278608	-0.0492752
TG-GATES	Human	Liver	vitro	bolus	TG-HVitro PHH - rifampicin.Low.2hr	Rifampicin	L		2h	-0.00307741	-0.0273299	0.0500938	0.0210322	-0.00913018	-0.233825	-0.0433058	-0.102644	0.0429563	0.0434377	-0.109646	-0.123766		-0.00655611	0.204235	0.0713508	0.209676	-0.087037	-0.0931956	-0.0713741	-0.0596412	0.0930187	-0.0673167	-0.0237138		-0.0949054	-0.17904	0.0621472	-0.0365573	0.0117863	0.0243088	-0.0254479	-0.100759	0.0819611	-0.0458911	0.0973548	-0.0253683	0.0693157		-0.0169707
TG-GATES	Rat	Kidney	vivo	bolus	TG-RVivoKidneySingle - cephalothin.Low.9hr	Cephalothin	L		9h	0.0271394	-0.0271967	-0.00929037	0.93087	-0.102217	0.446325	0.115759	-0.146369	0.0282105	0.0195462	0.0112331	-0.0797311	-0.0256563	0.251937		-0.0925814			0.108122	-0.000607248	0.0144071	0.0712125	-0.259611	0.00544619	-0.181013				0.516053		0.0215187		0.159968				-0.00485868	-0.0175391	0.0206988	0.107422
TG-GATES	Rat	Liver	vivo	bolus	TG-RVivoLiverSingle - rifampicin.Low.6hr	Rifampicin	L		6h	0.0350523	-0.027078		-0.312871	-0.0731532	-0.153846	0.00770556	0.19617	-0.0164682	-0.121512	0.0228896		-0.0158183	0.981987						0.113665		0.221038	-0.0244841	0.0187877	-0.0143617				-0.328682		-0.139969		-0.389246					0.102193	-0.0279771	0.0146212
TG-GATES	Rat	Liver	vitro	bolus	TG-Rvitro PRH - methyldopa.High.8hr	Methyldopa	H		8h	0.0145386	-0.0270658		-0.0856103	-0.0230436	-0.0397098	0.167091	-0.192901	-0.0218021	-0.166779	-0.000943516	-0.0625	0.13334	0.0282014	0.192878	-0.0890538			-0.0842408	-0.0743322	-0.0951891	-0.0556043	-0.00192837	0.0339368	-0.257991				0.0357834		0.153495		0.056952				-0.0879212	-0.00937576	-0.0357115	0.0268907
TG-GATES	Rat	Liver	vivo	bolus	TG-RVivoLiverSingle - cisplatin.High.3hr	Cisplatin	H		3h	-0.0710874	-0.0270391		-0.132455	0.343156	-0.604372	0.210406	0.162866	0.0123901	-0.102118	0.0296828		0.0802446	-0.338827						-0.399967		0.345082	-0.0795321	-0.00689039	-0.173313				0.343695		-0.0143536		0.884687					0.0245845	-0.305026	-0.00580479
TG-GATES	Rat	Liver	vitro	bolus	TG-Rvitro PRH - dantrolene.Low.24hr	Dantrolene	L		24h	0.0188636	-0.0270351		0.104008	0.152975	0.147278	-0.00866651	-0.00650845	-0.000478517	-0.0546763	0.0427631	-0.0662391	0.0701888	-0.105154	0.0695841	-0.329535			-0.00283	-0.0336202	-0.0756693	0.295852	0.123232	-0.0403492	0.0427319				-0.192018		-0.118514		0.109278				0.0963735	0.245819	0.0428068	-0.00487916
TG-GATES	Rat	Liver	vivo	repeat	TG-RVivoLiverRepeat - aspirin.High.8day	Aspirin	H		8d	0.0165367	-0.0270314		-0.848916	-0.00502054	-0.00363808	0.131738	0.689486	0.281045	0.162863	-0.123027		1.77182	-0.641092						-0.0569321		0.258628	0.0506574	0.0382829	0.00957225				0.0329007		-0.204216		1.8174					0.121817	0.181083	-0.068895
TG-GATES	Rat	Kidney	vivo	repeat	TG-RVivoKidneyRepeat - nitrofurantoin.Low.15day	Nitrofurantoin	L		15d	-0.0413711	-0.0270027	0.0995129	0.14173	-0.0506486	0.00960123	0.0671946	-0.0370744	-0.0463456	0.0899438	-0.0434258	-0.0560978	-0.0020109	0.176345		-0.152033			0.011345	0.0606895	0.000797863	-0.0376497	-0.120226	-0.0371732	0.0567442				0.282483		0.0694716		0.0694889				-0.0353912	0.00896257	0.0193445	-0.0778475
TG-GATES	Rat	Liver	vivo	repeat	TG-RVivoLiverRepeat - desmopressin acetate.High.15day	Desmopressin acetate	H		15d	0.0788079	-0.026989		-0.0697627	0.135544	-0.346882	-0.0270453	-0.179793	0.0136581	0.0868464	-0.0605076		0.290642	0.698614						-0.0507292		0.539179	-0.0885235	0.230989	0.055527				0.835112		0.233446		0.598956					0.018567	-0.00303454	-0.00736392
TG-GATES	Rat	Liver	vivo	repeat	TG-RVivoLiverRepeat - triamterene.Middle.4day	Triamterene	M		4d	0.0361683	-0.0269872		0.147198	0.0769131	-0.413592	0.120136	-0.528197	-0.0304439	0.107989	-0.157003		-0.100308	-0.0421174						-0.000337449		-0.531147	0.0278407	-0.128747	-0.0119707				0.227166		-0.155614		-0.396746					-0.2673	0.207432	-0.00524062
TG-GATES	Rat	Liver	vitro	bolus	TG-Rvitro PRH - indomethacin.Low.8hr	Indomethacin	L		8h	0.0618994	-0.026952		0.03849	0.0382325	-0.16341	0.00853956	0.0128278	-0.00263113	0.098665	0.0419282	-0.133323	0.150157	0.0522689	-0.0909708	-0.0324286			0.131924	0.100525	-0.00459164	-0.200817	-0.0634534	0.0567045	-0.022635				0.210902		0.0659064		0.146653				0.0496132	-0.0072698	-0.0753936	0.00392907
TG-GATES	Rat	Liver	vivo	repeat	TG-RVivoLiverRepeat - caffeine.High.15day	Caffeine	H		15d	-0.0453116	-0.0269456		0.414642	0.318074	-0.047345	-0.122475	0.123778	0.0398173	-0.411839	-0.261804		-0.272445	0.611593						-0.221085		0.630612	0.170215	-0.518573	-0.239575				0.219753		0.436281		-0.167446					0.319315	0.0307502	-0.00730615
TG-GATES	Rat	Liver	vivo	repeat	TG-RVivoLiverRepeat - benzbromarone.Low.4day	Benzbromarone	L		4d	-0.000208399	-0.026915		-0.107621	0.210554	-0.0700125	-0.0480463	-0.339874	-0.184061	-0.233608	0.0939187		0.472764	0.487246						0.0710733		0.0980149	-0.0624939	0.22218	-0.0515811				-0.75256		-0.078423		1.24279					0.1321	-0.186848	0.020878
TG-GATES	Rat	Kidney	vivo	bolus	TG-RVivoKidneySingle - captopril.Low.24hr	Captopril	L		24h	-0.0262191	-0.0269078	-0.115595	-0.0267868	-0.0775796	-0.176032	0.0189939	0.0137813	-0.0319202	0.0215179	0.00545723	-0.170162	0.0949373	0.62502		-0.14265			0.0489461	-0.0573606	0.106478	-0.048571	-0.0345509	-0.11351	0.0262167				-0.933084		0.0457378		-0.0579925				0.0895164	0.270701	0.143002	-0.159523
PREDICT-IV	Human	Liver	vitro	bolus	PIV Hvitro Repeat PHH - ROSIZN_LD1_LFC	Rosiglitazone	L		1d	0.0657273	-0.0268894	-0.175189	0.714191	-0.18756	0.265794	0.152627	0.149999	0.0804963	0.277214	0.141445	0.170843	-0.0749836	0.0796947	-0.0124666	-0.45496	0.125574	0.0742873	-0.237776	0.0983486	0.539672	-0.297873	-0.01415	0.291393	-0.265085	-0.0213803	-0.069806	0.511495	-0.00711275	0.828318	0.124824	-0.143791	0.319859	-0.289559	-0.184154	-0.262905	0.146651	0.209567	-0.354124	0.0232995
TG-GATES	Rat	Liver	vivo	repeat	TG-RVivoLiverRepeat - tiopronin.Middle.4day	Tiopronin	M		4d	0.0635377	-0.026871		-0.0152217	0.035714	-0.106639	-0.0766412	0.260626	-0.0320648	-0.10701	0.171893		0.0254671	-0.472956						-0.0486717		-0.349573	0.0866027	0.0811745	-0.0835862				-0.105103		0.000917189		0.989583					-0.0505961	-0.076726	0.00326204
TG-GATES	Rat	Liver	vivo	repeat	TG-RVivoLiverRepeat - captopril.Middle.15day	Captopril	M		15d	-0.145856	-0.0268494		-0.119835	0.272259	0.00996183	0.0152947	-0.682872	-0.0871179	-0.227949	-0.0575207		-0.0255839	0.176392						0.0782833		0.365305	0.116637	-0.11953	-0.0593556				0.335766		-0.202176		0.976673					0.0856061	0.0463249	0.0174353
TG-GATES	Rat	Kidney	vivo	bolus	TG-RVivoKidneySingle - thioacetamide.Low.24hr	Thioacetamide	L		24h	0.0184902	-0.0267706	0.0780832	-0.358407	0.0515709	0.0640531	0.364617	-0.0776841	-0.0179829	0.0590016	-0.0456411	-0.0794322	-0.0350959	-0.17974		0.0983402			0.00883416	0.00447028	0.0141584	0.122848	0.0706911	0.127545	-0.0440476				0.834335		0.00997387		-0.0164086				-0.00840184	-0.0436236	0.0234917	0.0366182
TG-GATES	Rat	Liver	vivo	bolus	TG-RVivoLiverSingle - gentamicin.Low.24hr	Gentamicin	L		24h	0.010865	-0.0267471		-0.0567514	0.00728959	0.191778	-0.271465	-0.0477926	-0.0427413	0.224606	-0.0492827		0.0241161	-0.252996						-0.0172888		-0.190238	0.00101582	0.0307784	0.0169821				-0.463217		-0.00293907		-0.883673					-0.0452269	-0.109794	0.00575806
TG-GATES	Rat	Liver	vivo	repeat	TG-RVivoLiverRepeat - amphotericin B.High.29day	Amphotericin B	H		29d	0.0905409	-0.0267405		0.138322	0.224834	0.235639	0.0253307	-0.364071	-0.015464	0.154107	0.0366182		-0.0170656	-0.353176						0.0546392		-0.0308049	-0.0164232	0.205733	-0.124966				0.100524		-0.0945677		-0.17909					0.12558	-0.128873	0.0399849
TG-GATES	Human	Liver	vitro	bolus	TG-HVitro PHH - sulfasalazine.Low.24hr	Sulfasalazine	L		24h	-0.0365241	-0.0266435	-0.00146253	-0.0102873	-0.00665103	-0.0157245	0.027564	-0.0102879	0.0398437	0.00339037	-0.0949683	-0.034325		0.0233329	-0.0831964	0.0790026	0.0388958	0.00599173	-0.0173239	-0.214453	0.0430128	-0.0368526	-0.115745	-0.0394321		0.000108298	-0.00116098	0.0428665	-0.0287619	0.0537316	0.085574	0.0437265	-0.0374355	-0.0698175	-0.0295771	-0.0282634	0.10868	0.13402		-0.0530432
TG-GATES	Human	Liver	vitro	bolus	TG-HVitro PHH - hydroxyzine.Middle.8hr	Hydroxyzine	M		8h	0.0633172	-0.0266399	-0.0406958	0.221151	0.0297622	-0.11036	-0.0804181	0.0970949	0.140971	-0.206127	0.0749736	0.017216		0.162591	-0.117212	-0.0259373	-0.281863	-0.0650346	-0.128829	0.167537	0.130745	-0.00192223	-0.171396	0.108203		-0.175762	0.129203	0.0266173	-0.012069	-0.000438414	-0.0222409	-0.0101531	-0.172595	-0.0982817	-0.0551691	0.0937408	0.0724763	0.0775428		0.0578437
TG-GATES	Human	Liver	vitro	bolus	TG-HVitro PHH - indomethacin.High.24hr	Indomethacin	H		24h	0.485609	-0.0266282	-0.190476	0.40914	0.106544	0.0146914	-0.145382	0.314616	0.00696491	0.34209	-0.014273	0.220064		-0.0791473	-0.0256473	-0.153567	0.151261	0.0647418	-0.223416	0.119361	0.806693	0.120867	0.241115	0.0437627		-0.0647396	0.380943	0.31553	0.27153	0.113041	0.10294	-0.089741	-0.0126714	0.0300535	0.0350476	-0.0675916	-0.160602	-0.0478781		0.0318618
TG-GATES	Rat	Liver	vivo	bolus	TG-RVivoLiverSingle - ticlopidine.High.3hr	Ticlopidine	H		3h	0.0582409	-0.0266099		0.145408	0.134207	-0.294586	0.0698157	0.227069	0.265609	-0.170978	0.0112577		0.230294	0.248482						-0.116409		1.02357	-0.12165	-0.0908334	0.00134516				-0.148196		-0.124061		0.161216					0.0453252	-0.553517	-0.0180363
TG-GATES	Rat	Kidney	vivo	bolus	TG-RVivoKidneySingle - ciprofloxacin.Low.3hr	Ciprofloxacin	L		3h	0.0223945	-0.0265699	0.0399917	-0.18743	-0.122175	0.0593646	-0.091448	0.141971	0.0012059	0.178901	-0.0584975	0.0892611	0.0218871	0.265667		0.201849			-0.124831	-0.0293744	-0.0858153	-0.0511892	0.271806	0.0592678	0.0794567				0.216157		0.104347		-0.104327				-0.0474405	-0.112307	0.0502366	-0.0694261
TG-GATES	Rat	Liver	vitro	bolus	TG-Rvitro PRH - allopurinol.Low.2hr	Allopurinol	L		2h	0.00547388	-0.0265607		0.104021	-0.0755538	0.0038156	-0.154058	0.135535	0.0691372	-0.0189666	0.0116792	0.0213106	-0.00565044	0.116127	-0.0798133	0.0643085			0.0454597	-0.000860512	0.0169589	0.00773358	0.127668	0.145851	-0.0304501				-0.00189475		-0.0420671		0.096907				-0.0205763	0.0378305	0.0657728	0.0457747
TG-GATES	Rat	Kidney	vivo	bolus	TG-RVivoKidneySingle - ciprofloxacin.Low.9hr	Ciprofloxacin	L		9h	-0.0182964	-0.0265301	-0.215515	0.0763384	-0.198255	-0.22342	-0.081694	-0.0606501	0.00128081	0.0217824	0.0629864	0.171634	0.0444362	0.0367903		0.0893037			0.0504852	-0.0718986	0.0832033	0.0355943	-0.238917	0.0283508	0.0236833				0.548775		-0.0284294		0.0621761				0.0134159	0.0408879	0.0650236	0.036559
TG-GATES	Human	Liver	vitro	bolus	TG-HVitro PHH - promethazine.High.24hr	Promethazine	H		24h	-0.154149	-0.026496	0.128298	0.472833	-0.111408	-0.234631	0.0199891	0.659565	0.21415	0.150532	-0.398429	0.0586117		0.464734	-0.00408139	-0.0793888	-0.0943997	-0.177566	-0.125944	0.459948	0.678503	-0.187521	-0.0558399	0.0578735		0.0596287	0.140852	0.127212	0.400023	0.120614	0.185845	-0.506772	-0.300404	0.20482	-0.0767648	-0.0832434	0.229114	-0.0666001		0.0906165
TG-GATES	Rat	Liver	vitro	bolus	TG-Rvitro PRH - meloxicam.Middle.24hr	Meloxicam	M		24h	-0.0637047	-0.0264737		-0.0715464	-0.106321	0.0089328	0.0124376	0.0218833	-0.128213	-0.118494	0.0617584	-0.111925	-0.0659783	-0.121583	0.00678857	-0.218444			0.119277	0.00435879	0.0477744	-0.161414	0.0255431	-0.226759	-0.0465795				0.0726208		-0.015968		-0.181769				-0.141888	0.125513	0.187201	-0.0329244
TG-GATES	Rat	Liver	vitro	bolus	TG-Rvitro PRH - phenacetin.Middle.24hr	Phenacetin	M		24h	0.0355117	-0.0264678		0.0621835	0.188273	-0.0166001	-0.0623945	-0.219828	-0.07056	0.0793828	-0.0734093	0.181932	-0.0718676	0.0748818	-0.0187916	0.0368282			0.00684401	0.00832168	-0.000772872	0.266211	0.00432286	-0.073833	0.0397319				-0.13039		-0.236767		-0.00467855				-0.0679295	0.0557734	-0.0803572	-0.00917558
TG-GATES	Rat	Kidney	vivo	bolus	TG-RVivoKidneySingle - bucetin.Low.3hr	Bucetin	L		3h	0.0410256	-0.0264613	0.0327294	0.172715	-0.00709507	-0.0151686	0.1059	0.127471	0.0253778	0.435603	0.00445146	-0.0909655	0.0320241	-0.331682		0.0274584			-0.0700235	-0.0504815	-0.0816502	-0.0525945	0.297089	0.136292	0.0405298				0.51446		0.22725		-0.0258514				0.0994421	0.0940708	-0.0633912	0.0101877
TG-GATES	Rat	Kidney	vivo	repeat	TG-RVivoKidneyRepeat - carboplatin.Middle.8day	Carboplatin	M		8d	-0.024486	-0.0264451	0.0375701	-0.239565	0.0883307	-0.0445437	0.101637	0.102663	0.0271639	0.189871	0.0701445	0.0344412	-0.11811	-0.203803		-0.140816			0.0405192	-0.021009	0.0526327	0.115847	-0.124006	0.0118443	-0.0888828				-0.044148		0.0722774		-0.174045				-0.100562	-0.161034	-0.0273904	-0.221441
TG-GATES	Rat	Liver	vivo	repeat	TG-RVivoLiverRepeat - bromoethylamine.Low.15day	Bromoethylamine	L		15d	0.0283643	-0.0263809		-0.0300818	-0.060315	-0.00904578	-0.20698	-0.781871	-0.0526142	0.0367799	-0.00524448		-0.231231	0.103564						0.126073		-0.224598	-0.108451	-0.0750296	0.0868211				-0.42769		-0.114759		0.135991					-0.236729	0.425952	0.0321241
TG-GATES	Rat	Liver	vivo	bolus	TG-RVivoLiverSingle - triamterene.High.9hr	Triamterene	H		9h	0.139926	-0.0262602		-0.0493282	0.0871531	-0.136674	0.155098	-0.0708567	0.0445369	-0.310293	-0.0877245		-0.258816	0.0613591						0.180875		-0.153269	0.103727	-0.11534	-0.0221638				-0.526244		-0.261959		-0.0941085					-0.0148537	0.290893	0.00891199
TG-GATES	Rat	Liver	vivo	bolus	TG-RVivoLiverSingle - thioridazine.Middle.9hr	Thioridazine	M		9h	-0.115467	-0.0262586		-0.183408	-0.129484	0.000762249	0.0613283	-0.114844	0.0728496	0.138176	-0.224078		-0.0175811	0.202498						-0.12821		0.428171	-0.0143991	0.0351617	0.110968				1.94511		0.145616		0.356049					-0.0042311	0.0899784	-0.0184089
TG-GATES	Rat	Liver	vitro	bolus	TG-Rvitro PRH - diltiazem.Middle.24hr	Diltiazem	M		24h	0.145125	-0.0261742		0.0048035	-0.124645	-0.0164757	0.0398393	0.00440529	0.134661	0.242797	-0.256902	-0.122496	0.254862	-0.457887	-0.0274942	0.245157			0.0306286	-0.00746578	0.193477	0.0656603	0.134661	-0.0425764	-0.0337828				0.0735294		-0.115066		-1.1624				0.0794339	0.0570194	0.0194366	-0.00745523
TG-GATES	Human	Liver	vitro	bolus	TG-HVitro PHH - triazolam.Middle.24hr	Triazolam	M		24h	0.0143199	-0.0261093	0.0787035	0.00775036	-0.0079652	-0.0479144	-0.00296497	-0.00351929	-0.064675	0.0518181	-0.0371277	-0.0809945		-0.00806218	0.191085	-0.00487297	0.125291	-0.0639463	0.0761893	-0.0315822	-0.0099398	-0.0984907	-0.00512816	-0.0299234		0.0492026	0.187745	-0.0499538	-0.0399349	-0.0480975	-0.0287643	-0.0392573	0.00487089	0.0219423	-0.00521037	0.135572	-0.0893599	-0.0604737		-0.0786276
TG-GATES	Rat	Kidney	vivo	bolus	TG-RVivoKidneySingle - cyclosporine A.Middle.6hr	Cyclosporine A	M		6h	0.371503	-0.0260939	-0.0635579	-0.0514413	-0.342182	-0.0485933	-0.0330438	-0.273662	-0.157983	0.256412	-0.24043	0.149485	-0.050448	-0.626205		-0.167914			-0.264136	-0.178574	-0.165955	-0.313029	0.0611547	0.0196516	-0.199453				-0.16071		0.1881		0.100222				-0.154516	0.104152	-0.19537	-0.0877866
TG-GATES	Rat	Liver	vivo	repeat	TG-RVivoLiverRepeat - erythromycin ethylsuccinate.Low.8day	Erythromycin	L		8d	0.0405879	-0.0260885		0.208418	0.12365	-0.0530618	0.0206539	0.448759	-0.0266988	-0.487902	0.00956523		0.0256587	0.575166						-0.0192611		0.247753	0.0284845	-0.119774	-0.073727				0.650887		0.108438		0.507369					0.0954993	-0.129605	0.0219629
TG-GATES	Rat	Liver	vivo	repeat	TG-RVivoLiverRepeat - ciprofloxacin.Middle.8day	Ciprofloxacin	M		8d	0.0623224	-0.0260204		-0.0939231	0.00198037	-0.0395909	-0.101064	0.236766	-0.0980964	0.258251	-0.133668		-0.143166	-0.0217436						0.0423057		0.546714	-0.16412	0.126762	-0.0671069				-0.0514099		-0.207752		0.393692					0.0224804	0.041511	-0.0214665
TG-GATES	Rat	Kidney	vivo	bolus	TG-RVivoKidneySingle - allyl alcohol.Low.6hr	Allyl alcohol	L		6h	-0.182027	-0.0259905	-0.094219	-0.187134	-0.0737529	-0.102386	-0.0624474	0.000378808	0.0250687	-0.313085	0.0933876	-0.111732	0.16016	0.520149		0.00549573			-0.0467384	-0.0282648	-0.040582	0.0860902	-0.105241	-0.0422269	0.107538				-0.517994		0.00299451		0.00337158				0.0218362	-0.0698642	-0.0453588	-0.0530584
TG-GATES	Rat	Liver	vivo	bolus	TG-RVivoLiverSingle - vitamin A.Low.24hr	Vitamin A	L		24h	-0.0489457	-0.0258841		0.103944	0.00733641	-0.197061	-0.0102583	0.0893557	0.0285351	-0.17301	-0.130355		-0.138313	0.242374						-0.0120902		0.568995	0.128896	-0.0876248	0.0451541				-0.381026		0.278446		-0.450152					0.0852611	-0.0766745	-0.0181003
TG-GATES	Rat	Liver	vivo	bolus	TG-RVivoLiverSingle - carbon tetrachloride.Middle.3hr	Carbon tetrachloride	M		3h	0.281726	-0.0258812		0.376554	-0.0455697	-0.0855534	-0.104244	0.307814	0.191957	-0.0907038	-0.0209903		0.0446003	-0.105009						-0.0310849		-0.245161	0.0175933	-0.269306	-0.0246007				-0.181394		-0.494778		0.201628					0.129945	0.54791	-0.0352115
TG-GATES	Rat	Liver	vitro	bolus	TG-Rvitro PRH - phorone.Middle.24hr	Phorone	M		24h	0.0909675	-0.0258255		0.291681	0.11195	0.0885659	0.0277571	0.0974788	-0.0347241	0.16354	-0.196442	0.0719264	0.411422	-0.0296229	0.204617	0.0774787			-0.0210171	-0.155404	0.164534	-0.0526398	0.440819	-0.148357	-0.09886				0.0471179		0.166569		-0.450271				0.127805	-0.00764367	0.0432787	-0.0587038
TG-GATES	Rat	Kidney	vivo	repeat	TG-RVivoKidneyRepeat - rifampicin.Low.4day	Rifampicin	L		4d	0.0312181	-0.0257992	-0.0516239	0.0879993	-0.269358	0.0468134	0.193334	0.00376241	-0.077336	0.20581	-0.0580698	-0.0261421	0.0794066	-0.206246		0.0576324			0.0282035	-0.0170759	-0.18823	-0.111506	0.00791423	0.105313	0.25245				-0.511063		-0.191141		0.103778				-0.00232585	-0.120524	-0.104711	0.0865854
TG-GATES	Rat	Kidney	vivo	repeat	TG-RVivoKidneyRepeat - bromobenzene.High.15day	Bromobenzene	H		15d	0.048447	-0.025748	0.0189387	0.269037	0.0318697	0.163974	-0.0168668	0.027527	0.193583	0.0587476	0.0846961	-0.0242551	0.0434787	0.100918		-0.207433			-0.109746	-0.0551965	0.127423	-0.0783033	-0.0569925	0.0276752	-0.0429286				0.252702		0.169453		-0.0524771				-0.117055	0.135012	0.0710733	0.0971354
TG-GATES	Rat	Liver	vitro	bolus	TG-Rvitro PRH - allopurinol.Low.8hr	Allopurinol	L		8h	-0.00770689	-0.0256987		-0.00224778	-0.0469753	-0.0866938	-0.0627566	-0.0058514	0.0558303	0.0899713	-0.00988591	-0.0252547	0.0235366	-0.328161	-0.193311	-0.0455649			-0.00275534	-0.0665494	-0.053109	-0.0819763	-0.0899205	-0.0872816	0.0535447				0.103077		-0.247209		-0.180764				-0.0520154	-0.0540669	-0.0842555	-0.00608025
TG-GATES	Rat	Liver	vivo	bolus	TG-RVivoLiverSingle - clomipramine.High.3hr	Clomipramine	H		3h	0.215082	-0.0256646		0.38066	-0.0389089	0.109994	-0.000669303	0.0193991	-0.00907838	0.42479	0.0691179		-0.106323	-0.0786087						-0.000174805		0.822204	0.0365699	-0.184149	0.178323				1.05937		-0.411063		-0.481056					0.00813142	0.214441	0.0507338
TG-GATES	Rat	Kidney	vivo	repeat	TG-RVivoKidneyRepeat - acetaminophen.Middle.15day	Acetaminophen	M		15d	-0.0147744	-0.0256621	0.011076	0.430691	0.175673	0.0719944	0.104477	0.0736339	-0.0328775	0.061937	0.00626186	-0.0832045	0.0586123	-0.270171		-0.198503			-0.00507433	-0.10698	0.0251312	-0.126486	-0.037846	-0.0124358	0.127842				-0.0582413		-0.0207649		0.235901				0.0412173	-0.0474643	-0.0154763	-0.0224046
TG-GATES	Rat	Liver	vivo	bolus	TG-RVivoLiverSingle - propylthiouracil.Middle.6hr	Propylthiouracil	M		6h	-0.149817	-0.0256531		-0.146893	0.32558	1.15711	-0.0696089	-0.546115	0.0662391	-0.370776	-0.0454099		-0.101236	0.421122						-0.112788		0.331948	-0.0339599	-0.050962	0.0378365				-0.127762		0.388661		0.277467					-0.108778	-0.248364	0.00439257
TG-GATES	Human	Liver	vitro	bolus	TG-HVitro PHH - diltiazem.Middle.8hr	Diltiazem	M		8h	0.0176361	-0.0256302	-0.0783112	0.307323	-0.100547	-0.053435	0.111973	0.00715375	0.0853935	0.0696871	-0.018632	-0.0168055		-0.00894103	0.109328	-0.0697916	-0.0392826	0.0679101	-0.140348	-0.0502376	-0.087104	0.0951046	0.0719516	0.04562		-0.0305122	-0.00967849	-0.0143492	0.00135391	0.0333155	0.0429048	-0.0406228	-0.0138152	0.133539	-0.0203928	-0.0998232	-0.0456675	-0.0344543		0.0724242
TG-GATES	Rat	Kidney	vivo	bolus	TG-RVivoKidneySingle - enalapril.Middle.6hr	Enalapril	M		6h	0.055564	-0.0256109	0.0621738	0.530078	0.0242281	0.286375	0.195075	-0.0538665	-0.0581036	0.0689873	-0.0921942	-0.164869	-0.0492833	-0.124026		-0.178384			0.0280909	-0.0659018	0.128049	-0.0844002	0.164791	0.0168571	-0.0736504				-0.439635		-0.0157091		0.0624314				-0.0530857	0.0954583	-0.109945	-0.163836
TG-GATES	Rat	Kidney	vivo	repeat	TG-RVivoKidneyRepeat - ciprofloxacin.Middle.4day	Ciprofloxacin	M		4d	0.0301607	-0.0255938	0.0331524	0.111889	0.0364689	-0.0275301	0.0492115	0.044675	-0.0251034	0.110857	0.144011	-0.0848887	0.00151073	-0.361566		0.296061			-0.0495803	-0.00992499	-0.115217	0.00921584	-0.0376017	0.0756431	0.165616				0.351129		-0.0261237		0.0451639				-0.0394856	0.0819207	-0.112691	-0.051014
TG-GATES	Rat	Liver	vivo	bolus	TG-RVivoLiverSingle - sulfasalazine.Low.6hr	Sulfasalazine	L		6h	0.162585	-0.0255937		0.0286496	-0.0419365	0.452912	0.00183625	-0.459927	0.0408215	0.337509	-0.229512		-0.272052	1.53928						0.0100411		0.104842	-0.114895	0.0557568	0.133306				-0.445165		0.0316674		-0.106904					-0.202708	0.162251	-0.0352816
TG-GATES	Human	Liver	vitro	bolus	TG-HVitro PHH - diazepam.Low.8hr	Diazepam	L		8h	0.0223418	-0.0255377	-0.0396211	0.158548	0.00204207	-0.0619107	0.183893	-0.0735804	0.118378	-0.0131996	-0.00881476	-0.0313796		-0.0616508	0.103261	0.0222425	0.120615	0.160427	-0.02596	-0.0736255	-0.0536817	0.0614441	0.0753892	-0.0586601		-6.47534e-05	-0.034039	-0.154243	-0.0184809	-0.0380888	0.012231	0.0365097	0.0045413	0.176071	0.118637	0.0213577	-0.116549	-0.0172988		-0.0302967
TG-GATES	Rat	Kidney	vivo	bolus	TG-RVivoKidneySingle - phenylanthranilic acid.Low.24hr	Phenylanthranilic acid	L		24h	-0.0803944	-0.0255331	0.1723	0.0867097	-0.104762	0.173815	0.419021	-0.108009	0.0327071	-0.00229924	0.00256095	0.189828	-0.159706	-0.239898		-0.206309			0.0791598	0.117827	-0.0241336	-0.132818	0.246606	-0.000833624	-0.00298966				0.614195		0.100457		0.0304315				-0.00911873	0.244508	-0.0501774	-0.0963232
TG-GATES	Rat	Liver	vitro	bolus	TG-Rvitro PRH - fenofibrate.Middle.2hr	Fenofibrate	M		2h	-0.0225106	-0.0254961		0.0354706	-0.0961398	-0.0550025	0.18431	0.0182504	-0.0124904	0.202444	0.0419519	-0.0479365	0.26173	0.207296	0.015695	0.0575465			-0.115147	-0.0523155	0.0374118	0.0172023	0.0487831	-0.082713	0.0304755				0.0680087		0.190448		0.178762				0.0511547	0.0889967	0.0785277	-0.00530131
PREDICT-IV	Human	Kidney	vitro	bolus	HVitroPIV RPTEC - ADEFVR-NORM_HD1_LFC	Adefovir dipivoxil	H		1d	0.0117299	-0.0253947	0.0869359	0.00789662	-0.14378	-0.150955	-0.0629719	-0.0596259	-0.0470468	-0.0487401	-0.18366	-0.091474	0.0117101	0.154442	-0.0664389	-0.0376455	-0.0782794	0.0296402	0.0476427	-0.0187654	-0.0614862	-0.0547217	-0.0516216	-0.0591012	-0.0875783	0.00435994	0.139139	0.436676	-0.190432	-0.123053	-0.170385	-0.111523	0.128917	-0.00618018	-0.0916416	-0.0359045	-0.10595	-0.0998446	-0.0294916	-0.0469961
TG-GATES	Human	Liver	vitro	bolus	TG-HVitro PHH - cimetidine.Middle.8hr	Cimetidine	M		8h	-0.0282367	-0.0253756	-0.104861	0.16601	0.0334308	0.248319	0.147143	-0.0277051	-0.0274777	0.119341	0.100139	0.283117		-0.115314	-0.0736796	-0.101314	-0.24903	0.0804101	-0.0952374	0.126041	0.065999	0.376242	-0.282329	-0.0946446		0.0728617	-0.0895494	0.0496155	-0.0877892	-0.043923	0.000863208	0.0510613	0.0562518	-0.189207	0.0243329	0.016058	0.106701	-0.0662669		-0.0129321
TG-GATES	Rat	Kidney	vivo	repeat	TG-RVivoKidneyRepeat - lomustine.Low.15day	Lomustine	L		15d	0.0188904	-0.025335	0.163972	-0.0242464	0.122454	-0.0119331	0.168214	-0.0221621	0.0147484	-0.00273853	-0.0175391	0.166703	-0.0458953	-0.0937718		-0.233707			-0.0360137	-0.0572722	0.0474812	0.0804288	0.0169052	0.033144	-0.0268128				0.497968		0.0535437		-0.149738				-0.00269804	0.236061	0.0132901	-0.00903701
TG-GATES	Human	Liver	vitro	bolus	TG-HVitro PHH - clozapine.Middle.24hr	Clozapine	M		24h	0.00142971	-0.0253307	-0.0486575	0.0318364	-0.0945089	-0.0204472	-0.0390365	0.0768747	0.124551	-0.0594041	-0.167275	0.0272669		-0.0402451	0.0153265	0.183231	0.094624	0.0280349	0.0219274	0.0078259	0.0163983	-0.133928	-0.0309398	0.0123043		-0.108913	-0.0290322	-0.0511796	0.00652061	0.000144573	-0.0210257	-0.0449596	-0.073806	-0.122011	0.123429	0.0164748	-0.0633191	-0.0290263		0.0266451
TG-GATES	Rat	Liver	vivo	bolus	TG-RVivoLiverSingle - gefitinib.Middle.24hr	Gefitinib	M		24h	0.329335	-0.0253286		-0.459607	0.830973	0.763034	-0.361637	0.257904	0.0720153	-0.040143	-0.264864		0.791709	0.36923						0.0693251		0.0410477	0.262533	0.0999667	0.0155844				-0.711054		-0.211713		0.857919					0.190055	0.0757066	-0.0261023
TG-GATES	Human	Liver	vitro	bolus	TG-HVitro PHH - glibenclamide.High.24hr	Glibenclamide	H		24h	0.0937707	-0.0253283	0.0128402	0.469826	0.0475484	-0.080291	-0.207712	0.0216695	0.147893	0.0195708	-0.111619	0.0257921		0.0141381	0.11366	-0.020877	0.0898444	-0.105727	0.0398782	0.103509	0.18764	0.0226923	-0.149495	0.0933337		-0.13028	-0.179392	0.176531	0.0537697	0.0614487	0.11598	-0.0859576	-0.0517232	-0.275307	0.00605255	0.0719725	-0.212696	0.16298		0.00145049
TG-GATES	Rat	Liver	vivo	bolus	TG-RVivoLiverSingle - nifedipine.Low.9hr	Nifedipine	L		9h	-0.225738	-0.0252968		-0.244881	-0.126079	-0.0830527	-0.075248	-0.393776	-0.086658	0.924671	0.0548318		-0.364231	0.578169						0.0324677		0.104747	0.0740195	-0.0299116	-0.0166301				-0.216484		-0.456092		-0.28899					0.143708	-0.574815	-0.0356321
TG-GATES	Rat	Kidney	vivo	bolus	TG-RVivoKidneySingle - nitrofurantoin.Low.9hr	Nitrofurantoin	L		9h	0.0956646	-0.0252807	-0.0577059	-0.0374329	-0.0502381	-0.0704646	0.0292556	-0.116685	0.0397942	0.0733864	0.133257	0.324927	0.0548795	-0.0609859		0.10377			-0.105371	-0.106493	-0.00326381	0.0966683	0.314812	-0.0114226	-0.0527119				-0.354247		0.175016		-0.0302379				0.0553703	0.092669	0.0289423	0.118688
TG-GATES	Rat	Liver	vitro	bolus	TG-Rvitro PRH - thioacetamide.High.24hr	Thioacetamide	H		24h	-0.140183	-0.0252534		0.33982	0.133919	-0.0605685	-0.040889	-0.103026	-0.115238	-0.0186636	-0.195712	0.095346	0.213196	0.178921	0.0762048	-0.135026			0.101022	-0.0276209	0.18891	-0.135575	0.0933477	-0.179447	0.170065				-0.0646931		-0.553777		-1.00688				-0.123502	-0.00195735	0.158557	0.0307883
TG-GATES	Rat	Liver	vitro	bolus	TG-Rvitro PRH - chlormezanone.Middle.2hr	Chlormezanone	M		2h	0.0784598	-0.0252014		-0.019467	0.0485422	-0.0817132	-0.0422123	-0.0158932	-0.0681767	0.0940938	-0.0851709	0.0192477	0.0355367	0.151432	-0.0445396	-0.0766831			-0.093058	-0.0943823	-0.0497249	0.0521816	0.149262	-0.0511836	0.0876936				-0.128743		0.169093		0.128566				-0.00708615	-0.0182316	-0.0137235	-0.0204657
TG-GATES	Rat	Liver	vivo	repeat	TG-RVivoLiverRepeat - caffeine.Low.29day	Caffeine	L		29d	0.000119323	-0.0251986		-0.00350062	0.0625258	0.119319	0.0750866	0.475012	0.0119558	0.0400773	0.0496486		-0.115826	0.00773789						-0.073097		-0.238503	0.176688	0.0579511	0.0704633				0.548202		-0.0492719		-0.894804					-0.0189847	-0.120133	-0.0262615
TG-GATES	Rat	Liver	vivo	repeat	TG-RVivoLiverRepeat - glibenclamide.Low.4day	Glibenclamide	L		4d	-0.0118098	-0.0249588		-0.0962529	-0.133811	-0.141956	0.0246648	0.110285	0.0320909	0.287463	-0.051338		0.177931	0.0523669						-0.137337		0.181934	-0.0701102	-0.184312	0.0801179				-0.855721		-0.0539965		-0.226465					0.0601108	0.271473	-0.0149976
TG-GATES	Rat	Liver	vitro	bolus	TG-Rvitro PRH - tacrine.Middle.2hr	Tacrine	M		2h	-0.00556612	-0.0249283		0.00509132	-0.0848101	-0.18349	-0.102202	-0.178606	-0.245758	-0.164964	-0.168953	0.233138	-0.0268745	0.0541339	0.0831643	0.0717783			0.15248	0.0199035	-0.10761	-0.400273	0.128049	-0.276238	0.115842				0.00717644		0.00811452		-0.0239373				-0.0787147	-0.045479	0.0819501	-0.00675896
TG-GATES	Rat	Liver	vitro	bolus	TG-Rvitro PRH - disulfiram.Middle.24hr	Disulfiram	M		24h	-0.0718064	-0.0249121		-0.0580517	0.145316	0.032458	-0.101278	-0.134322	-0.0430398	-0.0838555	0.0431434	0.0380763	-0.00963141	0.0789043	-0.0961071	0.0875606			0.0122427	-0.0381911	-0.0585208	0.0042358	0.149844	-0.0148651	-0.00639045				0.147492		-0.248273		0.0584364				0.000223035	-0.142281	0.0538051	0.0370124
TG-GATES	Human	Liver	vitro	bolus	TG-HVitro PHH - sulpiride.Middle.24hr	Sulpiride	M		24h	0.0510504	-0.0247432	-0.0241051	0.214138	0.140833	-0.263383	-0.219074	0.027647	0.0119491	0.0644091	-0.278869	0.220557		0.203215	-0.0640469	0.0362311	-0.0122547	-0.226388	0.0567773	0.0458802	0.0805746	0.176162	-0.0358077	0.00585876		-0.0435897	0.214743	-0.467195	-0.060995	-0.0539457	-0.0480772	-0.0349091	-0.227739	-0.0148739	-0.0684648	0.127175	0.0732391	0.0440979		-0.0158807
TG-GATES	Rat	Liver	vivo	repeat	TG-RVivoLiverRepeat - aspirin.High.29day	Aspirin	H		29d	0.0934038	-0.0246799		-0.0490572	-0.155819	0.422978	-0.0105611	1.0502	0.208686	-0.0138219	-0.152814		1.98074	0.249827						0.0857331		-0.314555	0.111474	-0.0314168	-0.131591				-0.505741		0.13962		2.82358					0.0494571	-0.513805	-0.0306233
TG-GATES	Human	Liver	vitro	bolus	TG-HVitro PHH - fluphenazine.Low.2hr	Fluphenazine	L		2h	0.0068014	-0.0246626	-0.0726688	-0.0690165	-0.01817	-0.0206315	-0.0161273	0.045336	0.115055	-0.0691969	-0.0655087	0.0126434		-0.0430631	0.0257212	-0.0522226	0.134416	0.0165817	-0.11384	-0.0236965	0.0366676	-0.0108375	0.0295319	-0.0453324		0.00430623	-0.133058	0.00125998	0.00897294	-0.0405837	-0.0641541	-0.0795596	-0.0428536	-0.0508355	0.0526115	-0.0417051	-0.0499634	0.0392925		-0.00141054
TG-GATES	Rat	Liver	vitro	bolus	TG-Rvitro PRH - chlorpheniramine.Middle.2hr	Chlorpheniramine	M		2h	0.0190347	-0.0246595		0.0203324	0.0446129	0.205337	-0.0222991	-0.0538524	0.0627048	-0.166359	-0.0320711	0.0120046	0.103179	-0.211016	-0.00178268	0.194822			0.0370932	-0.0250426	0.102737	-0.262324	0.000946752	0.0684575	0.0733551				-0.0834233		-0.219428		-0.216785				0.0475398	0.0698098	-0.0810377	-0.0357328
TG-GATES	Rat	Liver	vivo	bolus	TG-RVivoLiverSingle - bromobenzene.Low.9hr	Bromobenzene	L		9h	0.393567	-0.0246365		0.614312	0.937718	0.828872	-0.0533173	-1.03823	0.0918824	0.0466333	-0.244004		-0.00537542	0.112575						-0.0810253		-0.11464	-0.157028	-0.198057	-0.0986607				-0.250549		-0.104923		1.36941					0.0851499	0.491429	-0.0204308
TG-GATES	Rat	Liver	vivo	repeat	TG-RVivoLiverRepeat - methyldopa.Low.29day	Methyldopa	L		29d	0.184098	-0.0246167		0.189308	-0.00532467	0.0185901	0.0329022	0.0780578	-0.017662	-0.116032	0.0230998		0.0944048	0.158075						-0.00314752		0.0996659	-0.0453805	0.59317	0.0897633				0.450763		-0.0522715		0.20618					-0.0615907	-0.11471	0.0135454
TG-GATES	Human	Liver	vitro	bolus	TG-HVitro PHH - flutamide.Low.2hr	Flutamide	L		2h	-0.0142524	-0.0245568	-0.0345767	0.0101226	0.000681965	-0.0746516	0.0922531	0.0194183	-0.0274461	-0.00228269	-0.0533853	-0.0754976		-0.0352532	-0.107023	0.0224733	0.125806	0.0143431	0.140452	-0.188045	0.0650138	-0.0593044	0.0894125	-0.057603		-0.0184027	-0.0764517	-0.102377	5.36417e-05	0.00275322	-0.0414772	-0.0537393	-0.126286	-0.0684627	-0.0359848	0.0175985	0.040635	0.0558429		-0.00102541
TG-GATES	Rat	Liver	vitro	bolus	TG-Rvitro PRH - vitamin A.Middle.2hr	Vitamin A	M		2h	-0.0537543	-0.0244657		-0.0908771	-0.0338685	-0.251397	-0.0245721	-0.024919	0.0366374	0.23841	-0.0159294	-0.0301231	-0.0786029	-0.226111	0.131578	0.299597			-0.101825	-0.0604483	0.00588669	0.0431492	0.00933343	-0.00601495	-0.0775255				0.116227		0.0133166		0.0133989				-0.0559562	-0.0527705	-0.0483375	0.0078307
carcinoGENOMICS	Rat	Kidney	vitro	bolus	CX RVitro NRK Bromodichloromethane 72h (470uM)	Bromodichloromethane	IC10	470	72h	-5.34566e-05	-0.0244179	-0.0352501	0.00753296	0.0430128	-0.00619259	0.0512422	-0.0360806	0.00777787	-0.0198744		0.00855965	0.0524404	0.00868879	-0.0137589			-0.00149619		-0.116785		0.149485	0.00390499	-0.0414472	-0.00179501	-0.00834703		0.00719775	0.0083821		0.00820764	-0.00719715	0.00801236	0.00297888		-0.00127412	-0.00183867	0.0266733	-0.0205285	0.00640851
TG-GATES	Rat	Liver	vivo	bolus	TG-RVivoLiverSingle - moxisylyte.Low.6hr	Moxisylyte	L		6h	-0.0451936	-0.0243908		-0.0931397	0.0959468	0.158191	-0.158224	0.160728	-0.0435232	0.396323	0.0965774		-0.0828838	0.092461						0.0502184		-0.00365297	-0.0604464	0.0169214	0.0278287				-1.04667		0.0306988		0.249948					-0.0414323	-0.509485	-0.0173356
TG-GATES	Human	Liver	vitro	bolus	TG-HVitro PHH - triazolam.High.24hr	Triazolam	H		24h	-0.0362233	-0.0243483	0.0241302	0.215902	0.0748248	-0.113635	0.0305115	-0.0110613	0.141258	0.176429	0.0311822	-0.0329629		-0.0601693	-0.103422	0.0101139	0.120247	0.0185222	0.0494136	-0.0447352	-0.0466119	0.109579	0.122142	-0.0447723		0.0230889	0.264015	-0.1932	-0.0756703	-0.068308	-0.066594	-0.0192525	0.0307797	0.16523	-0.0513881	0.157315	-0.0512398	-0.0483026		-0.0635701
carcinoGENOMICS	Rat	Kidney	vitro	bolus	CX RVitro NRK OTA 6h (0.5uM)	Ochratoxin A	IC10	0.5	6h	-0.0213474	-0.0241385	0.0206953	-0.0107291	0.105273	0.0322416	0.0684749	0.0151662	-0.0124402	-0.0305591		-0.00833474	-0.0806537	-0.0106501	-0.071382			-0.0330705		0.233902		-0.210114	-0.0109245	-0.0677866	-0.0675414	-0.0565096		-0.00864361	-0.00620674		-0.00761384	0.0205619	-0.0072185	-0.0205016		-0.143026	-0.0407089	-0.207514	-0.0272754	-0.00934838
TG-GATES	Rat	Kidney	vivo	bolus	TG-RVivoKidneySingle - ethinylestradiol.Low.6hr	Ethinylestradiol	L		6h	0.0721578	-0.0241096	0.0174091	0.18283	-0.0974555	0.106649	-0.0424688	-0.220809	0.086492	0.232785	0.0311127	0.181789	0.0667531	-0.526488		-0.0584778			0.0211109	-0.152148	-0.312931	-0.541762	-0.0284038	0.110848	-0.0567744				1.26712		0.00950638		0.023052				0.160506	0.255468	0.191776	0.0201539
TG-GATES	Rat	Liver	vivo	bolus	TG-RVivoLiverSingle - cimetidine.High.9hr	Cimetidine	H		9h	0.239426	-0.0240243		-0.134883	0.545803	0.133577	0.115049	-0.172023	0.0403622	0.103262	-0.00721947		-0.205333	0.0693008						0.144207		0.544495	0.125796	0.231262	-0.0635569				0.825934		-0.461061		0.833199					-0.102023	-0.215888	-0.00582239
TG-GATES	Rat	Liver	vivo	repeat	TG-RVivoLiverRepeat - cyclosporine A.Middle.29day	Cyclosporine A	M		29d	-0.10808	-0.0240105		-0.124864	-0.00594704	-0.12517	0.130091	-0.422153	0.223922	0.131285	-0.0770431		0.437834	0.16064						-0.0504874		0.129979	-0.0516998	0.0232667	-0.0042659				-0.460716		0.0783504		-0.0810231					0.0772558	0.212118	0.00550332
TG-GATES	Human	Liver	vitro	bolus	TG-HVitro PHH - rifampicin.Middle.8hr	Rifampicin	M		8h	-0.0855438	-0.0239842	0.0715481	0.344623	-0.0293662	0.155281	0.13617	-0.101962	0.0953971	0.118661	-0.0375816	0.122085		-0.0529874	0.295021	0.104149	0.0076693	0.0261153	0.199719	-0.0296118	0.0687377	0.352353	0.139604	0.0371176		0.0867301	0.0742946	0.144444	0.0445797	0.00080588	0.0797548	0.0795046	0.296527	-0.0734896	-0.00729156	-0.117043	0.0439939	-0.113247		0.0726494
TG-GATES	Rat	Liver	vivo	bolus	TG-RVivoLiverSingle - amitriptyline.High.3hr	Amitriptyline	H		3h	-0.177038	-0.0239347		0.253003	-0.625599	-0.301872	0.00415487	0.475761	0.00512656	-0.067703	-0.0613181		-0.0575788	-0.434046						0.0577376		-0.384515	0.0645607	-0.457734	-0.107673				-0.446698		0.531632		-0.725319					-0.0403709	-0.275	-0.012856
TG-GATES	Human	Liver	vitro	bolus	TG-HVitro PHH - tamoxifen.Middle.24hr	Tamoxifen	M		24h	0.102187	-0.0238202	0.0930507	0.19453	0.108912	0.00402418	-0.000146717	0.0162561	0.0383985	0.0463604	-0.0943448	-0.0452615		0.106546	0.049545	0.0480672	0.0285889	-0.00856838	0.060322	0.0269028	-0.0718859	-0.0517363	-0.0174924	-0.0628932		0.012958	0.00146881	0.145419	0.095984	-0.00475819	-0.00394285	0.0741739	-0.0277044	0.120961	0.0522098	0.119999	0.167706	-0.000570568		0.0202062
TG-GATES	Human	Liver	vitro	bolus	TG-HVitro PHH - methyldopa.High.8hr	Methyldopa	H		8h	-0.0862256	-0.0238192	-0.0626812	-0.0606908	-0.102366	0.163739	-0.0203818	-0.0129105	0.031517	-0.167572	-0.142927	0.0573973		-0.0782727	0.037037	0.0106226	0.0606895	-0.0543737	-0.00136345	0.115377	0.0763821	0.0957666	0.103151	0.0500508		-0.0754358	0.0896249	0.394898	0.0367244	0.0245028	0.0737504	-0.0246629	0.049298	0.103576	0.144332	-0.0604633	-0.0776408	-0.0728266		-0.0116519
TG-GATES	Rat	Liver	vivo	repeat	TG-RVivoLiverRepeat - methyldopa.Middle.4day	Methyldopa	M		4d	0.0466334	-0.0238191		0.0343938	0.536951	-0.139175	0.00943719	-0.0233496	-0.0372194	-0.310978	0.146082		0.00242092	-0.192494						-0.13867		0.0534171	0.0010347	0.271148	0.00123277				0.137263		-0.919738		0.64659					-0.160497	0.284051	0.021465
TG-GATES	Rat	Kidney	vivo	repeat	TG-RVivoKidneyRepeat - thioacetamide.Middle.15day	Thioacetamide	M		15d	0.117628	-0.0237093	0.104117	2.14321	0.129475	0.0641236	0.18828	-0.230143	-0.0176002	-0.0703334	-0.297561	0.143201	0.102089	0.968461		-0.207189			0.0381991	-0.0499961	0.297581	-0.17197	0.0227274	-0.0965983	-0.160913				0.0850029		0.140334		0.200906				-0.137029	0.0155826	0.663052	0.297864
TG-GATES	Rat	Kidney	vivo	bolus	TG-RVivoKidneySingle - bromoethylamine.Low.3hr	Bromoethylamine	L		3h	-0.0975989	-0.0236552	-0.0619577	0.242487	-0.114372	0.296006	-0.0428359	0.0925732	0.00100835	-0.0273463	-0.0694435	0.0727083	0.0187222	-0.00064272		0.126459			0.104434	-0.0247589	0.103496	0.183316	0.051578	0.110781	0.15841				0.110525		-0.221765		-0.0767595				-0.0569047	-0.110191	0.138956	-0.275316
TG-GATES	Rat	Liver	vitro	bolus	TG-Rvitro PRH - glibenclamide.Middle.2hr	Glibenclamide	M		2h	-0.0344956	-0.0236418		0.0534706	0.103488	-0.126071	-0.00516164	0.0303087	-0.0614549	0.312153	-0.0181415	-0.0294111	-0.0504301	0.296061	0.089833	0.00904517			-0.0613824	-0.165727	-0.143597	0.0740289	-0.0295144	-0.00202338	0.0707546				0.0211093		0.0834716		0.173941				0.0228465	0.0716953	0.158119	-0.0108467
TG-GATES	Rat	Kidney	vivo	bolus	TG-RVivoKidneySingle - desmopressin acetate.High.9hr	Desmopressin acetate	H		9h	0.100343	-0.0236166	-0.00061241	0.0889256	0.208972	-0.103024	0.111346	-0.0863356	0.0166732	-0.100339	-0.111142	0.282959	0.0429517	-0.127808		-0.0736797			0.0420864	-0.0734162	0.22375	-0.0767531	0.0365513	0.0376659	0.0819267				-0.560103		-0.080546		-0.0701246				-0.0752015	-0.28485	-0.155398	-0.046084
TG-GATES	Rat	Liver	vitro	bolus	TG-Rvitro PRH - nicotinic acid.High.8hr	Nicotinic acid	H		8h	-0.163834	-0.0235293		0.201479	0.000125274	-0.371949	-0.0781373	-0.0784332	0.0935142	-0.0610598	-0.112327	-0.0385034	0.0837151	-0.14393	0.127289	0.104648			-0.103467	-0.0944227	0.169984	0.119162	0.016045	0.118084	0.0296618				0.299139		-0.0189341		-0.053618				-0.197529	-0.0828195	-0.118575	0.0345681
TG-GATES	Human	Liver	vitro	bolus	TG-HVitro PHH - interleukin 6, human.High.2hr	IL6	H		2h	-0.0365188	-0.0235233	0.0114566	-0.276984	0.0463618	0.0227074	0.0914236	-0.0761928	-0.155861	-0.0295589	0.0582177	-0.0318525		-0.0581465	0.0138548	0.0488703	-0.0153073	0.0256542	0.0297413	0.069209	-0.205178	-0.419996	-0.0943392	-0.0705484		0.135501	0.067505	-0.234179	0.0171054	0.00742464	-0.0393157	-0.0401563	0.0795323	-0.124668	0.00525294	-0.0522213	0.0250888	-0.0626998		-0.0656411
TG-GATES	Rat	Liver	vivo	repeat	TG-RVivoLiverRepeat - nitrofurantoin.Low.8day	Nitrofurantoin	L		8d	-0.0195879	-0.0235093		-0.0487421	0.0049923	-0.0393252	-0.015675	-0.15177	0.0514742	0.278916	0.0386461		0.0217176	-0.0837197						0.000891338		-0.0480449	-0.244302	-0.17317	-0.0285007				0.192735		-0.18888		-0.24391					-0.0958661	-0.152185	-0.0157514
TG-GATES	Rat	Liver	vivo	repeat	TG-RVivoLiverRepeat - etoposide.Low.8day	Etoposide	L		8d	0.0485774	-0.0234989		0.0845423	-0.00961915	0.0224017	-0.0290385	0.306168	-0.0190817	0.0845634	-0.0242899		-0.285281	-0.01732						0.107739		-0.352853	-0.0806078	0.00955243	-0.236607				0.230862		0.134764		-0.529927					0.249721	0.200584	0.00172194
TG-GATES	Rat	Liver	vivo	repeat	TG-RVivoLiverRepeat - metformin.Middle.4day	Metformin	M		4d	-0.0304027	-0.0234635		-0.122124	0.0211073	-0.145639	-0.0410292	-0.357202	-0.00492139	-0.0387526	-0.158856		0.0950211	0.200142						0.0364437		-0.234943	0.0660878	0.125405	-0.0204893				-0.315097		0.380759		-0.102609					0.198808	-0.224005	0.000148362
TG-GATES	Human	Liver	vitro	bolus	TG-HVitro PHH - monocrotaline.Middle.24hr	Monocrotaline	M		24h	0.101929	-0.0234569	-0.0177904	0.105433	0.0491335	0.0713038	0.0340826	0.032237	0.00302176	-0.105466	0.118663	-0.0291649		-0.0224393	-0.0387729	0.023325	0.0529168	-0.0488812	0.0783801	0.0157785	-0.094483	-0.154377	-0.0507523	0.0684686		-0.114289	-0.0855306	-0.0688914	0.0358618	-0.0175866	-0.0568079	0.0266386	-0.0536544	-0.0574608	0.00800025	0.14672	-0.033791	0.0143581		0.0975271
TG-GATES	Rat	Liver	vivo	bolus	TG-RVivoLiverSingle - captopril.Middle.9hr	Captopril	M		9h	0.013037	-0.0234157		-0.144841	0.242842	-0.126671	0.0286541	0.560635	-0.019513	-0.448404	0.0945322		0.0530892	0.299942						-0.122107		-0.110079	-0.0309541	0.0585051	-0.162469				-0.624415		-0.136016		-0.199296					0.0890771	-0.302861	0.0327775
TG-GATES	Rat	Kidney	vivo	repeat	TG-RVivoKidneyRepeat - cisplatin.High.15day	Cisplatin	H		15d	-0.236551	-0.023409	-0.0367695	3.02055	0.455463	0.314053	0.267573	-0.600096	0.54859	-0.530536	-0.201707	0.672812	0.215748	-0.042656		-0.526392			0.104885	-0.387997	0.019275	0.105866	0.00301312	0.378733	0.0992959				-0.400346		-0.19924		0.616324				-0.429875	-0.136001	-1.14279	0.0990062
TG-GATES	Rat	Liver	vivo	bolus	TG-RVivoLiverSingle - captopril.High.3hr	Captopril	H		3h	-0.0842429	-0.0233006		0.17936	0.348712	-0.431074	-0.170125	-0.571276	0.0950655	0.122854	-0.00756015		0.0321506	-0.32566						-0.242134		-0.416719	0.0507878	0.0512386	-0.182724				-0.262055		-0.166811		0.166153					0.0756207	0.494946	0.0112892
TG-GATES	Human	Liver	vitro	bolus	TG-HVitro PHH - ibuprofen.Middle.24hr	Ibuprofen	M		24h	-0.0911476	-0.0232603	0.000672559	0.042802	-0.165431	0.0356714	-0.0540312	0.126483	-0.00266082	-0.0983893	-0.0446713	0.195422		0.186201	-0.0181219	-0.0713413	0.0597588	-0.080766	0.0205995	-0.0803293	0.218703	0.216045	-0.002313	-0.0424136		0.0822223	-0.197025	0.0810918	0.0597758	-0.0177934	0.0144558	0.00358969	0.0731582	0.0523461	0.00582029	-0.0190434	0.0480144	-0.0719297		-0.04655
TG-GATES	Rat	Liver	vivo	repeat	TG-RVivoLiverRepeat - glibenclamide.High.15day	Glibenclamide	H		15d	0.0301174	-0.0232561		0.0513262	0.0274726	-0.0574998	0.057558	0.564246	0.11626	0.334072	-0.0139554		0.0694997	-0.392102						0.0219708		0.790133	-0.0377336	0.251545	-0.0401308				-0.161978		0.0560533		0.314601					0.122352	-0.0553725	-0.0233452
TG-GATES	Human	Liver	vitro	bolus	TG-HVitro PHH - methylene dianiline.High.8hr	Methylene dianiline	H		8h	0.412575	-0.0232507	-0.0771468	-0.0913221	0.149157	-0.358537	-0.00146073	-0.16189	0.240941	-0.220921	-0.134299	0.077822		0.0406521	0.0219672	0.0377446	0.0559873	0.0321976	0.16095	0.0551714	0.257357	0.926459	0.0939808	0.142645		0.228902	0.375362	-0.72722	-0.00145433	-0.026346	-0.0989042	-0.416293	-0.90305	0.00776643	-0.013862	0.065377	-0.554566	0.0426682		0.0748458
TG-GATES	Human	Liver	vitro	bolus	TG-HVitro PHH - valproic acid.High.2hr	Valproic acid	H		2h	0.0464868	-0.0231678	0.342745	-0.160067	-0.106291	-0.327249	0.0635166	-0.0301137	0.108649	-0.0717021	-0.195463	-0.203379		0.115204	0.167441	0.136407	0.0332727	0.0559728	0.00855052	-0.134667	-0.0127427	-0.117717	-0.001823	0.0353822		0.141927	-0.131092	-0.126459	0.0742718	-0.0439371	-0.11401	0.0896358	0.00836657	-0.0133382	0.211912	0.0881002	-0.0473659	0.0557095		0.0402128
TG-GATES	Rat	Liver	vivo	repeat	TG-RVivoLiverRepeat - puromycin aminonucleoside.Low.4day	Puromycin	L		4d	0.111498	-0.0231659		0.17801	-0.0399421	-0.0654583	0.0326492	0.258272	0.111318	-0.217822	-0.0173213		0.0731616	0.061053						-0.0135113		0.223843	0.22268	0.0435013	0.142432				-0.237957		-0.208955		0.0825754					0.0115795	0.284149	0.0375708
TG-GATES	Human	Liver	vitro	bolus	TG-HVitro PHH - N-nitrosomorpholine.Middle.8hr	N-nitrosomorpholine	M		8h	0.0168027	-0.0231115	-0.0703264	0.0019867	-0.0488318	-0.0360103	0.0203782	-0.0441783	0.0573164	-0.128537	-0.0242063	-0.128273		0.0346103	-0.0219722	0.0257556	0.0540131	0.0709415	0.045518	-0.266089	-0.0730566	-0.118741	-0.167294	0.0299472		-0.0646206	-0.253724	0.0195312	0.0535146	0.00810037	-0.00490429	-0.00296388	-0.155821	0.181634	0.153115	-0.0246795	0.0969023	0.00596647		0.0121273
TG-GATES	Rat	Liver	vivo	bolus	TG-RVivoLiverSingle - naphthyl isothiocyanate.Low.24hr	Naphthyl isothiocyanate	L		24h	0.108764	-0.02305		0.180794	0.451826	-0.0487407	0.0245752	-0.40299	0.138701	-0.0767929	-0.266802		0.22463	0.24503						0.0132242		0.553587	0.11318	-0.0526732	-0.0155979				-0.162876		-0.240969		0.657264					0.236208	-0.12424	0.00114174
TG-GATES	Rat	Kidney	vivo	repeat	TG-RVivoKidneyRepeat - rifampicin.Middle.15day	Rifampicin	M		15d	0.0340431	-0.0229283	-0.111193	0.305675	-0.162529	-0.15672	0.0196393	-0.0338183	0.0186781	-0.00820814	0.0159724	0.105601	-0.102597	-0.243977		0.243351			-0.0315872	-0.0908186	-0.106399	0.0146288	0.0559542	-0.031247	0.0534228				0.717824		0.0491761		0.201225				0.0159157	-0.0939776	-0.151716	0.0658902
TG-GATES	Rat	Kidney	vivo	bolus	TG-RVivoKidneySingle - phenylbutazone.Middle.6hr	Phenylbutazone	M		6h	0.0594413	-0.0228944	-0.0570338	0.13053	-0.0907873	0.0342349	0.29204	-0.139393	0.0130601	-0.0255374	-0.09469	-0.0900883	-0.0349913	-0.0328763		-0.296343			0.0126858	-0.14421	-0.0550204	-0.100016	-0.082883	-0.084716	0.002284				0.618352		0.0463158		0.185479				-0.135367	0.114244	-0.0304178	0.0112327
TG-GATES	Rat	Liver	vivo	repeat	TG-RVivoLiverRepeat - aspirin.High.4day	Aspirin	H		4d	0.00983424	-0.0228769		-0.499865	-0.0106606	-0.00862065	-0.0530808	0.409296	0.0791067	0.454937	-0.226914		2.19968	0.175279						-0.0661848		0.474454	-0.0404007	0.358663	-0.00771553				-0.0753813		0.128404		2.12915					0.0245631	-0.584688	-0.0617767
TG-GATES	Rat	Liver	vivo	repeat	TG-RVivoLiverRepeat - WY-14643.High.8day	WY-14643	H		8d	-0.199831	-0.0228197		-0.87963	0.465966	0.423182	-0.0387749	0.307488	0.838985	0.46532	-0.258249		3.0543	-0.215482						-0.155851		-0.539323	-0.0524591	0.520849	-0.17661				-1.51317		0.067014		3.64729					0.0456696	-1.20604	-0.231151
TG-GATES	Rat	Liver	vivo	bolus	TG-RVivoLiverSingle - nicotinic acid.High.3hr	Nicotinic acid	H		3h	-0.0660831	-0.0228034		-0.0404442	0.0475398	-0.302651	0.224722	0.492822	0.0355027	-0.169188	0.0671916		-0.0201312	0.112436						0.0424923		0.859228	0.209993	0.0697839	0.292555				-0.443332		0.154074		0.106908					0.141394	-0.0380434	0.00538727
TG-GATES	Rat	Liver	vitro	bolus	TG-Rvitro PRH - thioridazine.Middle.24hr	Thioridazine	M		24h	0.0886081	-0.022799		0.114427	0.11019	0.111138	0.0746959	0.0771329	0.127156	0.11836	0.058317	0.135911	0.164335	-0.141787	0.018609	0.105858			0.14019	-0.0272432	0.147879	0.12092	0.191057	0.00787213	0.0746445				0.0207761		0.213312		-0.0778443				0.141027	-0.0138933	-0.0803924	-0.0376278
TG-GATES	Rat	Liver	vitro	bolus	TG-Rvitro PRH - bromobenzene.Low.8hr	Bromobenzene	L		8h	-0.0245108	-0.0227624		0.00444239	-0.0598462	-0.0226891	0.0951707	-0.186849	0.0101525	0.0820353	0.0232309	0.0257068	-0.0530007	0.0143379	-0.0343565	-0.0687447			0.018298	0.0568981	-0.0105028	0.0925471	0.00328252	-0.0157805	0.0197533				-0.0771844		-0.027248		-0.201874				-0.0534904	0.00348322	-0.0162405	0.0140393
TG-GATES	Rat	Kidney	vivo	bolus	TG-RVivoKidneySingle - clofibrate.High.6hr	Clofibrate	H		6h	0.109622	-0.0227369	-0.0822062	0.545259	-0.11986	-0.174818	-0.181788	-0.119445	0.0226225	0.418763	-0.0782778	0.0748184	0.609965	-0.518309		-0.128914			0.0312021	-0.0655283	0.672688	0.0625562	-0.195531	0.288596	-0.120308				0.655238		-0.058603		0.0553512				-0.00878718	0.218682	-0.211669	0.126022
TG-GATES	Rat	Liver	vivo	bolus	TG-RVivoLiverSingle - acarbose.Low.3hr	Acarbose	L		3h	-0.0681297	-0.0227173		-0.0818948	0.0261173	-0.278865	-0.166277	-0.260307	0.125309	-0.0974125	-0.0503512		0.0716452	0.226148						0.0549353		0.152319	0.0394114	-0.0560726	0.212007				0.242228		-0.00965856		0.175769					-0.00647666	0.680562	-0.0287851
TG-GATES	Human	Liver	vitro	bolus	TG-HVitro PHH - valproic acid.Middle.8dayvalproic acid.Middle.8hr	Valproic acid	M		8h	-0.0576436	-0.022683	-0.143443	-0.478624	-0.422495	0.0949152	-0.238845	0.0766756	0.143378	-0.419222	0.320886	0.528826		0.414367	-0.255755	-0.0689778	-0.379866	0.118202	0.0852494	0.186219	0.119746	0.456765	-0.1094	-0.018389		-0.0691221	0.294633	-0.367166	-0.0751328	-0.0697733	-0.0260583	-0.0171296	-0.133848	0.0635971	-0.0629843	0.147833	0.387018	-0.404585		0.0107836
TG-GATES	Rat	Liver	vitro	bolus	TG-Rvitro PRH - thioridazine.Low.24hr	Thioridazine	L		24h	0.0708325	-0.0226566		0.04321	-0.139544	-0.0365064	0.0502895	0.0678732	0.0627999	-0.0475623	0.124949	0.0762652	0.0760735	0.0155786	0.0233208	0.117407			0.0789269	-0.000786352	0.134778	0.117391	0.0294076	0.0299049	0.0356035				0.00524085		0.179941		0.0764659				0.125831	-0.13639	0.0271579	0.0183154
TG-GATES	Rat	Liver	vitro	bolus	TG-Rvitro PRH - sulindac.Low.8hr	Sulindac	L		8h	-0.045291	-0.0225719		0.49572	-0.117577	-0.47525	0.0052347	-0.362534	-0.230284	-0.0243109	-0.315786	-0.262628	0.0544747	0.38545	-0.09822	0.230289			-0.0562499	-0.0514226	-0.00298062	0.0986321	0.143066	-0.32696	0.205664				0.285686		0.184635		0.161031				0.220552	0.00777044	-0.0483095	-0.0122211
TG-GATES	Rat	Liver	vivo	bolus	TG-RVivoLiverSingle - ethanol.High.3hr	Ethanol	H		3h	-0.236922	-0.0225268		-0.0623022	0.363919	-0.266809	0.336321	-0.200431	-0.0261222	0.756867	-0.00889161		0.0671342	-0.185216						0.0777723		0.349988	0.195092	0.326651	0.375091				-0.673298		-0.200342		0.1781					-0.0395478	-0.768973	0.024873
TG-GATES	Rat	Liver	vivo	bolus	TG-RVivoLiverSingle - famotidine.Middle.9hr	Famotidine	M		9h	-0.426929	-0.0224857		-0.0878479	0.0449799	-0.219243	-0.0310641	-0.236763	-0.048825	-0.48951	0.114498		-0.118165	0.020238						-0.18672		-0.107632	-0.106942	-0.0552397	-0.00534449				-0.445548		0.240516		0.175194					0.0566051	-0.102094	0.00812144
TG-GATES	Rat	Kidney	vivo	bolus	TG-RVivoKidneySingle - cyclosporine A.Low.9hr	Cyclosporine A	L		9h	0.283034	-0.0223859	-0.109766	-0.261832	0.0385026	-0.277118	-0.0358936	-0.041975	0.0197112	-0.000140587	-0.0291649	0.12978	-0.0574021	-0.0487278		0.11997			0.118019	-0.0362039	-0.00491982	0.234881	0.127211	-0.214527	-0.166007				0.0161302		0.0835815		-0.0100201				0.10983	0.220237	-0.0175089	-0.0379845
TG-GATES	Rat	Liver	vivo	bolus	TG-RVivoLiverSingle - thioacetamide.Low.3hr	Thioacetamide	L		3h	-0.0308563	-0.0223826		0.351139	-0.259207	-0.0745873	0.123403	-0.300108	-0.0384207	0.0993567	-0.126771		-0.0635984	0.239577						-0.0259466		-0.111549	0.125848	-0.0734179	-0.069995				0.335732		0.176703		-0.595853					0.122548	0.109095	0.055713
TG-GATES	Human	Liver	vitro	bolus	TG-HVitro PHH - fluoxetine hydrochloride.High.8hr	Fluoxetine	H		8h	-0.0351238	-0.0223757	-0.0198239	-0.123234	-0.102235	-0.130448	-0.0242637	0.026437	0.195436	-0.109554	-0.243406	-0.0666638		-0.164667	-0.125825	0.0879106	0.00172187	-0.00279228	0.16006	0.132219	-0.117228	0.224984	0.189775	0.0495185		-0.0921123	0.105608	-0.6105	-0.00744469	-0.0207125	0.0108599	-0.403642	-1.00149	-0.0336018	0.119841	-0.0604471	0.0190002	-0.0787137		0.0379026
TG-GATES	Rat	Liver	vitro	bolus	TG-Rvitro PRH - LPS.Low.8hr	LPS	L		8h	-0.0585763	-0.0223579		-0.249868	-0.0428744	-0.143381	-0.0545041	-0.18098	-0.0796842	-0.108024	-0.0414778	-0.0929843	-0.080453	-0.225514	0.0886615	0.15727			-0.0513007	0.0122007	-0.152556	-0.147506	-0.138856	0.106764	0.193748				0.0360014		0.0755578		-0.336411				-0.0610922	-0.0970722	0.00879676	0.0170495
TG-GATES	Rat	Liver	vivo	repeat	TG-RVivoLiverRepeat - caffeine.Middle.15day	Caffeine	M		15d	-0.0964236	-0.0223545		0.0684425	0.0351301	0.128311	-0.329076	-0.00771659	0.101866	0.563048	-0.14052		-0.102911	0.0598366						0.0960212		0.35052	-0.231441	0.104241	0.101533				0.109569		0.0260927		-0.570698					0.0762348	-0.0135258	-0.0145521
TG-GATES	Rat	Liver	vivo	repeat	TG-RVivoLiverRepeat - lomustine.Low.15day	Lomustine	L		15d	-0.0319584	-0.0223405		-0.132304	0.0358273	-0.0670373	0.0195677	0.136271	0.0663115	0.356444	0.0907019		-0.0367567	0.0790604						0.0166293		0.197077	0.0799419	-0.0250565	0.201599				-0.0933192		-0.0107825		1.36847					0.0562093	-0.392698	-0.00732044
TG-GATES	Human	Liver	vitro	bolus	TG-HVitro PHH - fluoxetine hydrochloride.Low.8hr	Fluoxetine	L		8h	-0.0172838	-0.0222698	-0.069574	-0.0982668	-0.03945	0.0852262	0.0123339	-0.0336129	0.0675645	-0.076257	0.0900404	0.0396301		0.0768889	-0.188804	-0.0074789	-0.18873	0.0124396	-0.0185108	0.0369707	0.0304053	-0.0267223	-0.209412	0.115851		-0.0948336	-0.0086697	-0.153367	0.0380552	-0.0135982	-0.0116776	-0.0571778	-0.148184	-0.0711091	0.107786	0.0821261	-0.0710084	0.0580477		0.00391054
TG-GATES	Rat	Liver	vivo	bolus	TG-RVivoLiverSingle - clomipramine.Low.9hr	Clomipramine	L		9h	0.337048	-0.0222635		0.0521271	0.0253747	0.0202885	-0.0838008	0.453516	-0.242125	-0.0202712	0.0015855		0.137114	-0.152956						0.054994		-0.00619493	-0.0585322	-0.0446976	0.0526608				-0.133743		0.289403		-0.210457					-0.145194	0.124044	0.0229734
TG-GATES	Rat	Liver	vitro	bolus	TG-Rvitro PRH - rifampicin.Low.24hr	Rifampicin	L		24h	0.0571766	-0.0222338		0.16355	0.0997706	0.199873	0.0288379	0.149551	0.0996673	0.0301093	0.0656822	-0.149829	0.0753074	0.230638	-0.0896983	-0.0903665			0.0397432	0.0422365	0.0304801	0.115711	-0.0158525	0.0604487	0.0322208				0.0628415		-0.115097		0.160636				0.171537	-0.00521673	0.0972154	0.0289953
TG-GATES	Human	Liver	vitro	bolus	TG-HVitro PHH - chlormezanone.High.8hr	Chlormezanone	H		8h	-0.00167534	-0.0221416	-0.009682	0.124556	0.126092	-0.124126	0.0446211	0.0678209	0.10423	0.138769	-0.0521512	0.0444656		0.0942758	-0.152992	-0.0272688	-0.0164017	-0.0193043	-0.011268	-0.034224	0.103025	0.112207	-0.118454	-0.0352719		0.0163916	0.0874051	0.186033	0.0629004	0.0413679	0.120581	-0.0415379	0.121642	-0.00331971	-0.0167714	0.0102355	-0.0780874	-0.081588		-0.0207441
TG-GATES	Rat	Liver	vitro	bolus	TG-Rvitro PRH - chlorpropamide.Low.24hr	Chlorpropamide	L		24h	0.0180019	-0.0221192		-0.0936232	0.230613	-0.194553	-0.0927299	-0.0440146	-0.0651469	-0.21403	-0.000581718	-0.0612065	0.055292	0.164851	-0.0492052	0.162815			-0.121946	0.0340169	-0.0180606	0.108442	-0.0713974	0.150322	0.0706932				-0.0947795		-0.0706667		0.0206987				-0.0255639	-0.0718141	-0.0334007	0.0567747
TG-GATES	Rat	Liver	vivo	repeat	TG-RVivoLiverRepeat - cyclosporine A.High.29day	Cyclosporine A	H		29d	0.0388598	-0.0220399		-0.145403	1.64599	-0.0426442	0.154766	-0.525533	0.115526	0.268612	0.170766		0.225325	-0.300597						-0.0203247		0.387561	-0.0408164	0.373245	-0.102063				0.165941		-1.13545		2.43024					0.0106755	0.00787169	-0.0420763
TG-GATES	Rat	Liver	vivo	repeat	TG-RVivoLiverRepeat - ranitidine.High.15day	Ranitidine	H		15d	-0.0729388	-0.0220157		-0.0597324	0.444128	0.26373	-0.103877	0.162497	0.0234094	0.17498	-0.140026		-0.193995	-0.00517205						-0.173485		-0.340345	0.0467437	-0.0892301	-0.131727				-0.192159		0.159402		0.407049					-0.0720063	-0.107967	-0.0127679
TG-GATES	Rat	Kidney	vivo	repeat	TG-RVivoKidneyRepeat - caffeine.High.29day	Caffeine	H		29d	-0.168055	-0.0219747	-0.0951435	-0.152949	0.0786344	0.0332166	-0.281772	-0.0765776	-0.0340991	-0.0188181	-0.116048	-0.29825	-0.0555746	0.154128		0.0782442			-0.055224	-0.0698481	0.117409	0.121365	0.052456	-0.0542686	0.102313				1.22533		0.0148861		-0.0237709				-0.157335	0.129792	-0.00766156	-0.076396
PREDICT-IV	Human	Kidney	vitro	repeat	HVitroPIV RPTEC - CIDOVR_HD14_LFC	Cidofovir	H		14d	-0.212702	-0.0218081	0.0512001	0.0109586	0.0768026	-0.996934	-0.384891	-0.0795961	0.29249	0.195803	-0.762946	0.0841166	-0.0431082	0.544944	0.00843013	-0.136811	-0.392451	-0.0105969	-0.407164	0.21929	0.323419	-0.468282	0.0408887	-0.0252742	0.141468	-0.588774	0.684486	1.82734	-0.0984011	-0.468147	0.230982	-0.299802	-0.522272	2.01996	0.224647	-0.147468	-0.13467	0.559074	-0.344788	-0.0502482
TG-GATES	Human	Liver	vitro	bolus	TG-HVitro PHH - thioacetamide.Middle.8hr	Thioacetamide	M		8h	0.0208847	-0.0217963	0.0374063	-0.104569	-0.104657	-0.0528189	0.175349	0.082896	0.137295	-0.116798	-0.131169	-0.0367237		-0.00231911	0.0279576	0.123907	0.259922	-0.131694	-0.208305	0.0438148	0.00720596	0.208352	0.0749506	0.0689863		0.0257387	0.0246965	-0.046698	0.0386832	-0.0224081	-0.0120725	-0.135224	-0.0961165	-0.0419976	0.0525292	0.0553962	-0.138955	0.00248008		-0.0419103
TG-GATES	Rat	Liver	vivo	repeat	TG-RVivoLiverRepeat - valproic acid.Low.8day	Valproic acid	L		8d	-0.00765405	-0.0217809		-0.119345	0.13599	0.337842	-0.0272546	-0.62496	-0.0158124	0.0703824	-0.0716863		0.165504	-0.0921421						-0.128329		0.128174	-0.0400456	0.117869	0.0413781				-0.138899		0.0535127		1.04677					0.0251643	0.34837	0.0106722
TG-GATES	Rat	Liver	vivo	repeat	TG-RVivoLiverRepeat - fluoxetine hydrochloride.Low.8day	Fluoxetine	L		8d	-0.0740689	-0.0217749		0.415249	-0.0754685	0.097046	0.0108785	0.560283	-0.0653645	-0.304631	-0.170785		0.0748765	0.205942						0.155328		-0.00954189	0.143054	-0.278878	-0.147736				-0.0686221		-0.10479		-0.434181					-0.00572956	-0.0297684	-0.029457
TG-GATES	Rat	Liver	vitro	bolus	TG-Rvitro PRH - cyclosporine A.Low.8hr	Cyclosporine A	L		8h	0.156432	-0.0217532		-0.0629439	-0.065399	-0.285309	-0.0115156	0.0354238	0.0053465	0.0113487	0.0370072	-0.00270292	-0.0528453	-0.0536174	-0.0207291	0.218183			0.00653041	-0.03882	-0.0294201	-0.286148	-0.0788986	-0.12405	-0.128847				-0.0548708		0.151068		-0.193943				0.0421346	0.0646424	-0.074141	0.0654729
TG-GATES	Rat	Liver	vivo	bolus	TG-RVivoLiverSingle - moxisylyte.Low.24hr	Moxisylyte	L		24h	-0.226119	-0.0215709		-0.219615	-0.0229846	0.00888277	-0.000349991	-0.17912	-0.026066	0.433746	0.00723201		-0.039119	-0.0110595						-0.0715893		-0.0229966	0.032346	0.040639	-0.165521				0.0987928		-0.0395229		-0.320763					0.0329547	-0.180561	-0.0153259
TG-GATES	Human	Liver	vitro	bolus	TG-HVitro PHH - hexachlorobenzene.Middle.8hr	Hexachlorobenzene	M		8h	0.0315896	-0.0214272	-0.106607	0.0721031	0.0258832	0.0388545	0.0337451	0.0684222	0.0175603	0.0597638	0.014255	-0.0413682		0.0592155	-0.0545082	-0.0603314	-0.114876	0.042681	-0.082295	0.0222998	0.00575255	-0.0930291	0.00811654	0.002897		-0.143051	-0.127324	0.13046	0.0534717	0.00885145	0.0486245	0.0317681	0.0212725	-0.0814853	-0.124683	-0.0535579	0.0350499	-0.0111162		-0.0292705
TG-GATES	Rat	Liver	vivo	repeat	TG-RVivoLiverRepeat - perhexiline.Middle.15day	Perhexiline	M		15d	-0.0161118	-0.0214232		0.232776	-0.1309	-0.128785	0.115727	0.519609	-0.0857736	0.0523081	-0.175486		0.237094	0.00283077						-0.149415		0.229325	0.0979964	-0.257365	-0.192823				0.537704		0.0842051		0.399931					0.0418317	0.29514	-0.0143762
TG-GATES	Rat	Liver	vivo	bolus	TG-RVivoLiverSingle - diltiazem.High.6hr	Diltiazem	H		6h	-0.13165	-0.0214185		-0.255737	0.394996	-0.0405546	-0.11222	0.481633	0.0851444	0.31879	0.105364		-0.153182	0.119674						-0.0237284		0.16708	0.0311481	0.0579539	0.0670634				-0.177391		-0.243036		0.177812					0.0891499	-0.51415	0.0288423
TG-GATES	Rat	Liver	vivo	bolus	TG-RVivoLiverSingle - ethionamide.Low.24hr	Ethionamide	L		24h	-0.0421467	-0.0213839		0.0268376	0.402741	0.776037	0.0462202	0.075939	0.181457	-0.11228	-0.140483		0.232374	-0.933746						-0.139831		-0.183363	-0.00993165	0.155075	-0.263817				-0.985234		-0.31839		0.498817					-0.0935738	-0.253301	-0.0497482
TG-GATES	Rat	Liver	vivo	bolus	TG-RVivoLiverSingle - chlormezanone.Middle.9hr	Chlormezanone	M		9h	0.369	-0.021381		0.835422	1.07531	0.676375	0.0875374	-0.381687	0.40899	0.0485946	-0.206643		-0.327084	-0.381059						-0.0249167		0.613485	0.038718	-0.226827	0.177243				0.825655		0.0163184		1.14287					0.00723663	-0.0529998	-0.0322767
TG-GATES	Rat	Liver	vitro	bolus	TG-Rvitro PRH - glibenclamide.Low.2hr	Glibenclamide	L		2h	-0.0129292	-0.0212839		-0.0261615	0.120861	0.00918469	0.00223955	0.000778994	-0.0640213	0.17591	0.0234128	0.0380929	0.058293	0.169994	0.0247277	-0.0550079			-0.0601054	-0.0709606	-0.12226	-0.0129175	0.0154642	-0.0372188	0.0411354				-0.0963556		-0.0466818		0.0346248				-0.0243495	-0.0408203	0.0702904	-0.00440362
TG-GATES	Rat	Kidney	vivo	bolus	TG-RVivoKidneySingle - triamterene.Middle.6hr	Triamterene	M		6h	0.0750267	-0.0212759	0.0804641	0.164583	-0.0567599	-0.0587297	-0.191015	-0.0164181	-0.0325889	-0.109172	0.00410096	-0.0538718	0.037257	0.332365		0.232943			-0.122669	-0.192851	0.160503	0.135591	0.0471843	-0.0718763	0.116608				1.25847		-0.270349		-0.0966347				-0.0366633	0.114875	-0.073167	-0.20471
TG-GATES	Rat	Liver	vivo	bolus	TG-RVivoLiverSingle - ethinylestradiol.Middle.3hr	Ethinylestradiol	M		3h	0.11245	-0.0212184		-0.0812305	-0.0930112	-0.178588	-0.0533301	-0.207331	-0.0729068	0.160295	-0.0154624		-0.0569263	-0.0753407						-0.0503164		-0.0501772	-0.0198326	0.0619582	0.0510251				1.39291		0.333846		-0.765285					0.179392	0.435567	-0.0136092
TG-GATES	Rat	Liver	vitro	bolus	TG-Rvitro PRH - amitriptyline.High.2hr	Amitriptyline	H		2h	0.204094	-0.0211335		0.00950359	0.225632	-0.202306	-0.0955617	0.0603966	0.221449	0.328618	0.0357685	0.106097	0.628342	0.0291776	-0.0400312	-0.0804385			0.146754	-0.249878	0.10644	0.214307	0.170653	0.0750299	0.0632002				0.223853		-0.0202319		-0.135279				0.0524486	0.249139	-2.77774e-05	0.00382961
TG-GATES	Rat	Liver	vivo	bolus	TG-RVivoLiverSingle - phenytoin.Middle.6hr	Phenytoin	M		6h	-0.0701981	-0.0211286		0.163591	-0.127347	-0.176655	0.00266976	-0.380978	0.0985911	0.134556	-0.0492446		-0.0935316	-0.202702						-0.0690919		0.996631	-0.0410055	-0.0742297	0.172847				-0.919087		-0.231305		0.291801					0.124884	0.0410374	-0.0128614
TG-GATES	Rat	Kidney	vivo	bolus	TG-RVivoKidneySingle - bucetin.Middle.3hr	Bucetin	M		3h	0.0104849	-0.0210602	-0.191635	0.079578	-0.00615527	0.0949947	0.214208	0.0558483	0.0860901	0.0360313	0.0474484	0.0509858	0.0503339	-0.166013		0.0249402			0.0138759	0.0828614	-0.067721	-0.0875034	0.1014	-0.12467	-0.0385771				0.540454		0.191526		-0.0643867				0.0551166	0.130522	-0.152696	-0.044575
TG-GATES	Rat	Liver	vivo	bolus	TG-RVivoLiverSingle - captopril.Low.9hr	Captopril	L		9h	0.130433	-0.0210311		0.0624597	-0.531859	-0.193302	-0.045528	0.250414	-0.118373	-0.422654	-0.110769		0.020219	-0.176153						-0.0171969		-0.328725	0.00181167	-0.213591	-0.0770771				-1.00034		-0.223729		-0.501932					0.127158	-0.51637	0.00554832
TG-GATES	Rat	Liver	vitro	bolus	TG-Rvitro PRH - methimazole.Middle.2hr	Methimazole	M		2h	0.0378021	-0.0210295		-0.134928	-0.153549	-0.298112	0.058666	-0.0353635	-0.205522	0.306914	0.020531	0.365495	0.0403269	0.0832076	0.10872	0.018411			-0.0145376	-0.093027	0.0903522	-0.142455	-0.191539	-0.0944741	-0.0240762				0.763443		0.553455		-0.0652892				-0.0430663	-0.0707418	0.22154	0.0298493
TG-GATES	Rat	Kidney	vivo	repeat	TG-RVivoKidneyRepeat - caffeine.Low.8day	Caffeine	L		8d	-0.00822221	-0.021025	-0.118426	-0.415426	0.0548997	-0.0921354	0.136248	0.0377995	-0.0863674	-0.0263254	-0.085433	-0.169149	0.109171	0.183625		0.237155			0.049062	-0.0204961	0.0358197	0.13296	-0.0405914	0.11401	0.0707732				0.739259		0.0148089		0.0513722				-0.0631167	-0.0807776	-0.0396531	-0.302724
TG-GATES	Rat	Liver	vivo	bolus	TG-RVivoLiverSingle - promethazine.Middle.3hr	Promethazine	M		3h	-0.0896051	-0.0209914		-0.170818	0.0462278	-0.76019	0.0381016	-0.711699	-0.0259943	0.153193	0.116241		0.0385263	0.0871492						0.0206753		1.4681	0.0765554	-0.019048	0.162411				-0.985925		0.316413		-0.177598					0.0412242	-0.517626	-0.00316172
TG-GATES	Human	Liver	vitro	bolus	TG-HVitro PHH - phenylbutazone.Low.8hr	Phenylbutazone	L		8h	-0.0491216	-0.0209592	0.0311429	-0.00864937	-0.0206567	-0.160323	-0.0220297	-0.0224892	-0.0770244	-0.040937	0.0321314	0.160468		0.103047	0.051631	-0.115718	-0.214859	0.0818109	-0.157418	0.00509128	0.0684688	0.168286	0.0195837	-0.107366		0.122399	0.065056	0.130547	-0.00621225	0.0151126	0.0338582	-0.122978	-0.0981608	-0.133179	-0.0433599	0.0628192	0.0963374	0.0383464		0.00221681
TG-GATES	Rat	Kidney	vivo	bolus	TG-RVivoKidneySingle - triamterene.High.9hr	Triamterene	H		9h	0.10171	-0.0208653	0.0615565	0.610163	0.0893458	-0.0917638	0.204206	0.0235571	0.0515289	-0.183676	-0.0483761	-0.223155	-0.0510195	-0.0510305		-0.030887			-0.0161878	-0.0133244	-0.0305524	-0.011816	0.1733	-0.199946	-0.217014				-0.0677754		-0.0714536		-0.0694466				0.0282685	-0.0994735	-0.204953	0.120578
TG-GATES	Rat	Liver	vivo	bolus	TG-RVivoLiverSingle - phenacetin.Middle.3hr	Phenacetin	M		3h	-0.100463	-0.0208578		0.197591	0.252537	-0.215041	-0.022495	0.51038	-0.0125369	0.0763985	-0.170857		0.0823654	-0.172774						0.113618		0.6763	0.0929739	-0.589181	0.316374				0.728477		-0.174844		0.136772					0.0244331	-0.102604	-0.00951375
TG-GATES	Rat	Liver	vivo	repeat	TG-RVivoLiverRepeat - tetracycline.Middle.8day	Tetracycline	M		8d	0.109256	-0.020845		-0.0405538	-0.306141	-0.218402	0.134754	0.53283	-0.0311739	0.0342756	0.0210548		-0.161745	-0.160926						-0.126767		-0.0623945	0.0315434	-0.318566	0.0322467				0.0993352		0.433281		-0.0201507					-0.11037	-0.136794	-0.0222091
TG-GATES	Rat	Kidney	vivo	bolus	TG-RVivoKidneySingle - phenylanthranilic acid.Middle.24hr	Phenylanthranilic acid	M		24h	-0.0463584	-0.0207853	0.263787	1.19842	0.0109094	0.441787	0.281354	-0.288332	0.129618	0.218788	-0.0452476	0.133462	0.060028	-0.469896		-0.047419			0.0810117	0.158739	0.071098	-0.100857	0.215888	0.12665	-0.0587239				0.260243		0.14144		-0.0929812				-0.143467	0.240535	-0.287838	-0.0773385
TG-GATES	Rat	Liver	vitro	bolus	TG-Rvitro PRH - cisplatin.Low.24hr	Cisplatin	L		24h	-0.339012	-0.0207726		0.317384	-0.0780024	-0.295974	0.0350411	-0.0785048	0.773221	-0.389982	0.277592	-0.109622	-0.465967	0.319197	0.0397286	0.238075			-0.0244747	-1.4881	0.10035	0.750869	0.0651696	0.337688	-0.757317				-0.0597521		0.395135		2.21613				0.0702301	0.281064	0.651147	0.0300142
TG-GATES	Rat	Liver	vitro	bolus	TG-Rvitro PRH - cimetidine.High.24hr	Cimetidine	H		24h	-0.00469202	-0.0207619		-0.032373	0.00633717	-0.200362	-0.0577156	-0.0798869	3.56154e-05	0.00226191	0.0886049	0.022404	-0.145882	-0.110909	0.032064	0.0770432			-0.0615932	-0.0915072	-0.162172	-0.159373	0.0121444	-0.0559686	0.0199574				0.321382		-0.506727		-0.0493564				0.0119321	-0.0839817	-0.0911559	0.0187549
TG-GATES	Rat	Kidney	vivo	bolus	TG-RVivoKidneySingle - nitrofurantoin.High.9hr	Nitrofurantoin	H		9h	0.401413	-0.020758	0.0485327	2.63709	0.463759	0.718414	0.181516	-0.219674	-0.0196954	0.0370369	-0.00355675	0.306402	0.11218	-0.316362		-0.0624117			-0.0619596	0.0570546	-0.033242	-0.414263	-0.0656462	0.0864779	0.132944				0.127491		-0.0184802		0.0322408				-0.067599	0.00901817	-0.366279	-0.225011
TG-GATES	Rat	Kidney	vivo	repeat	TG-RVivoKidneyRepeat - indomethacin.Low.4day	Indomethacin	L		4d	-0.000819577	-0.0207085	-0.0896182	-0.00842136	-0.054208	-0.0228429	0.171672	-0.0728411	-0.079807	0.0436386	-0.0459439	0.119244	0.0836024	0.0023427		-0.0412092			0.0145566	-0.0016257	-0.173059	-0.123613	0.0766467	-0.0258016	0.0502696				0.752767		0.0736352		0.0434609				0.0141012	-0.0797644	0.0740381	-0.315451
TG-GATES	Rat	Liver	vivo	bolus	TG-RVivoLiverSingle - chloramphenicol.Low.9hr	Chloramphenicol	L		9h	0.117335	-0.0206062		0.0753723	0.00720018	0.138324	0.0639588	0.152376	0.0245854	-0.47365	-0.115126		0.064088	-0.114823						-0.0584729		-0.220425	0.0494791	-0.125249	0.0497087				0.785602		-0.0501149		-0.113519					-0.0413596	0.176551	0.00640711
TG-GATES	Rat	Liver	vivo	repeat	TG-RVivoLiverRepeat - cimetidine.Middle.4day	Cimetidine	M		4d	-0.132334	-0.0205492		0.07502	0.125427	0.00318155	0.0850466	0.154287	-0.0200361	-0.371281	0.0854513		-0.064795	-0.613183						0.0219345		0.117164	0.0194712	0.188618	-0.0761943				0.585206		0.0677104		0.289316					0.0992048	0.112712	-0.0476254
TG-GATES	Rat	Liver	vivo	bolus	TG-RVivoLiverSingle - amiodarone.Low.6hr	Amiodarone	L		6h	-0.0677477	-0.0205252		0.00236073	0.0900232	-0.0869778	-0.401591	-0.45702	-0.0718263	0.0344971	0.141709		0.324217	0.725241						0.0270041		0.168669	0.0165224	0.26947	0.152026				0.56817		-0.180462		-0.0815372					-0.146849	0.211904	0.0577483
TG-GATES	Rat	Kidney	vivo	repeat	TG-RVivoKidneyRepeat - indomethacin.Middle.15day	Indomethacin	M		15d	-0.0311477	-0.0204795	0.0536383	0.2159	0.0504915	-0.193091	0.0132597	0.0240677	-0.0509435	-0.442138	0.0844561	0.0604717	-0.0836263	0.275951		-0.159335			0.150259	0.0789078	0.0147971	-0.0779165	-0.0256972	-0.0235135	-0.0336682				0.187021		0.0745706		0.0469381				0.191764	0.0658806	0.0718512	-0.0636885
TG-GATES	Human	Liver	vitro	bolus	TG-HVitro PHH - coumarin.Middle.2hr	Coumarin	M		2h	0.00744814	-0.0204593	-0.0465497	-0.0396975	-0.0416404	0.12779	-0.157248	-0.228195	0.0199092	0.0587599	0.0672479	-0.0625233		0.0317479	0.201836	-0.0201166	-0.0697728	-0.00898244	-0.059017	-0.0700526	-0.0152827	0.0414296	-0.114659	-0.0654316		0.0152789	-0.0385288	-0.0479871	0.00649044	0.00844619	-0.0228561	0.000255943	-0.0172739	-0.0463814	-0.104626	-0.128265	-0.0741664	-0.0161577		-0.0387439
TG-GATES	Rat	Liver	vivo	repeat	TG-RVivoLiverRepeat - acetamide.Low.15day	Acetamide	L		15d	-0.0445898	-0.0204488		0.156705	-0.0319493	-0.205157	0.104146	-0.431062	0.0784743	0.0158178	-0.18282		0.0232662	-0.187676						-0.146873		-0.10099	0.187489	-0.359099	-0.026246				0.524267		-0.205114		0.116649					0.10691	-0.0529648	-0.015128
TG-GATES	Human	Liver	vitro	bolus	TG-HVitro PHH - ticlopidine.Middle.8hr	Ticlopidine	M		8h	-0.0278772	-0.0204267	-0.210655	0.0550423	0.0134836	-0.0311938	-0.135838	-0.063804	-0.062972	-0.00284967	0.00801922	0.123317		0.114763	-0.0231951	-0.0223386	0.0454432	-0.032547	-0.01385	0.0133923	0.0925878	0.015594	-0.0792465	-0.00924856		0.00526787	0.031219	0.0649664	-0.0594364	0.0150519	0.0859187	-0.0674012	0.063882	0.0404123	0.0336093	-0.16065	-0.116861	0.0738053		-0.0144845
TG-GATES	Rat	Kidney	vivo	bolus	TG-RVivoKidneySingle - nitrofurantoin.High.3hr	Nitrofurantoin	H		3h	0.341518	-0.020336	0.0174469	1.60261	-0.0152985	0.069632	-0.251173	-0.0297397	-0.00762926	-0.065414	0.114819	-0.0240026	0.156526	-0.418767		0.0289847			-0.0408142	-0.0475994	0.146969	-0.0728085	-0.303493	-0.0126042	0.202329				0.0721277		-0.0118958		-0.114863				2.19538e-05	-0.0495806	-0.305393	0.153179
TG-GATES	Rat	Liver	vivo	bolus	TG-RVivoLiverSingle - desmopressin acetate.High.6hr	Desmopressin acetate	H		6h	-0.211651	-0.0203343		-0.326442	-0.438095	-0.419755	-0.179339	0.243866	-0.182305	0.103421	-0.00657222		-0.0348463	-0.441358						0.170343		-0.523889	-0.0130787	-0.137304	-0.0723611				-0.524573		-0.0523091		-0.669384					-0.0420755	-0.216886	-0.00718875
TG-GATES	Rat	Liver	vitro	bolus	TG-Rvitro PRH - carboplatin.High.24hr	Carboplatin	H		24h	-0.55994	-0.0202574		-1.32854	-0.154349	-2.94093	-0.894719	-0.457211	-0.338142	-0.794845	0.1486	-0.861729	-1.75028	0.167485	0.0309725	0.387188			-1.59762	-1.73742	1.05962	-2.19677	0.0266225	0.0813222	-2.02139				0.692474		-0.268471		-0.665951				0.0424882	-0.179484	1.09618	0.320703
TG-GATES	Rat	Liver	vivo	repeat	TG-RVivoLiverRepeat - haloperidol.Middle.15day	Haloperidol	M		15d	0.129041	-0.0202255		-0.163981	0.0584585	-0.0500657	0.0902635	-0.199778	0.0673343	0.279472	-0.0266313		-0.00992365	0.17827						0.01039		-0.0542453	-0.0729561	0.0501412	0.13339				0.0443285		0.272263		1.03067					-0.0515317	-0.193785	-0.0335507
TG-GATES	Rat	Kidney	vivo	repeat	TG-RVivoKidneyRepeat - triamterene.Middle.4day	Triamterene	M		4d	-0.0446154	-0.0202147	0.00686596	0.104698	-0.108606	-0.0555103	0.219571	-0.0787866	0.0104839	0.225676	-0.0631241	0.0562986	0.0760472	0.00679452		0.0903072			-0.0199716	-0.0320588	0.0157112	-0.253166	0.0690021	0.0106869	-0.0297882				-0.0316076		0.14826		0.0785764				-0.0434589	0.216087	-0.0857375	-0.175803
TG-GATES	Rat	Kidney	vivo	repeat	TG-RVivoKidneyRepeat - thioacetamide.Low.29day	Thioacetamide	L		29d	-0.0513062	-0.0201969	0.150783	0.685067	-0.116353	0.0053929	-0.18563	-0.179969	0.026412	0.092373	-0.137139	0.0418343	0.0473528	0.475004		-0.0600738			0.00492785	0.00168709	0.0690743	-0.313468	0.151109	-0.171763	-0.0881689				0.897208		0.0363943		0.0572317				0.0890201	-0.0660137	0.288058	-0.121749
TG-GATES	Human	Liver	vitro	bolus	TG-HVitro PHH - naphthyl isothiocyanate.High.2hr	Naphthyl isothiocyanate	H		2h	-0.00312773	-0.0201863	0.0550235	0.00755653	0.00014626	-0.0630489	-0.0841969	0.0270858	0.0463239	0.0148952	-0.0424344	-0.126296		-0.195235	0.0352197	0.0889291	0.0302875	-0.00237994	-0.0600096	-0.00237378	0.0109904	0.0872292	0.00413654	0.00649491		-0.0333594	-0.102317	0.120159	0.0186559	-0.0518406	-0.0156524	-0.0847653	0.032143	-0.0931906	0.0611283	0.0413172	0.083716	-0.0625749		-0.0612014
TG-GATES	Rat	Liver	vivo	repeat	TG-RVivoLiverRepeat - pemoline.Low.29day	Pemoline	L		29d	0.0226009	-0.0201631		0.0633695	0.166967	0.0820658	0.0263075	0.195411	-0.0220044	-0.176787	-0.133673		0.056633	-0.0676194						-0.0208202		0.207705	-0.00604137	-0.331599	-0.128858				-0.226182		0.264842		0.484879					0.155619	0.00751722	-0.0191241
TG-GATES	Human	Liver	vitro	bolus	TG-HVitro PHH - ethionine.High.8hr	Ethionine	H		8h	-0.274006	-0.0201394	-0.0524607	0.00257398	-0.385452	0.0798325	0.0758294	-0.135425	0.0678424	-0.104499	-0.166362	0.214935		-0.139583	-0.0896735	-0.0617796	-0.0108142	0.322207	0.347664	-0.0967219	0.120912	0.97457	-0.0403833	0.12947		-0.175535	-0.0531634	-0.0836021	0.0182091	0.0265339	-0.0632815	-0.106213	-0.488657	-0.164905	0.0714021	-0.0220962	-0.390167	-0.33231		0.0357784
TG-GATES	Rat	Liver	vitro	bolus	TG-Rvitro PRH - sulfasalazine.Low.8hr	Sulfasalazine	L		8h	0.00711433	-0.0200904		-0.00342648	-0.0301501	0.042607	-0.039813	-0.132246	0.0798179	0.0260632	-0.0416661	-0.0368659	0.507817	0.172842	-0.0238365	-0.0826574			-0.0748387	-0.0436416	0.0294444	-0.0318768	0.0480134	0.0384338	-0.0201032				0.00474343		0.110662		0.24405				0.0105028	0.121261	0.124493	-0.0277667
TG-GATES	Rat	Liver	vivo	bolus	TG-RVivoLiverSingle - sulindac.Middle.3hr	Sulindac	M		3h	0.210048	-0.0200222		0.313349	0.183323	0.0384971	-0.224772	0.737091	0.0531599	0.263954	-0.0872313		0.0856212	-0.0021795						-0.0698958		0.507289	0.115571	-0.235632	0.182647				-1.0258		0.0120054		0.824616					0.0103634	0.245592	0.0331667
TG-GATES	Rat	Liver	vitro	bolus	TG-Rvitro PRH - amiodarone.High.24hr	Amiodarone	H		24h	0.0343613	-0.0199925		0.0311555	-0.151334	-0.121549	0.0629138	0.203222	-0.070345	0.23945	-0.0628682	0.0521817	0.0512678	0.0458058	-0.137552	0.0260887			-0.0121493	0.0360373	0.0351569	-0.0369627	-0.00380489	0.193473	-0.0492983				0.0807322		-0.0146653		-0.18769				0.0299068	0.0153921	-0.000790653	-0.0124111
TG-GATES	Human	Liver	vitro	bolus	TG-HVitro PHH - carbamazepine.High.24hr	Carbamazepine	H		24h	0.0794791	-0.0199505	-0.0569561	0.766603	-0.00744839	0.136801	-0.0536913	-0.0808545	0.135437	0.427665	-0.195771	0.0174951		-0.0748946	0.0367814	-0.0483086	0.158597	0.15679	-0.0471848	0.304871	-0.0299053	-0.176261	-0.0204193	0.0413242		0.0300691	0.314551	0.366042	0.053958	0.0878242	0.0266978	0.0237505	0.152932	0.047489	0.00440581	0.0835273	0.100514	0.0193748		-0.0641972
TG-GATES	Rat	Kidney	vivo	repeat	TG-RVivoKidneyRepeat - doxorubicin.Middle.15day	Doxorubicin	M		15d	-0.0434796	-0.0199241	-0.0221738	0.14754	0.092075	-0.164656	0.0360289	-0.00944977	0.035236	-0.0490268	0.0673924	-0.0884978	0.0243145	0.167238		-0.195979			0.0313543	0.07345	0.113567	0.0848086	0.0348711	0.280891	-0.00115768				-1.66929		-0.108568		-0.00716071				-0.0246128	0.455902	0.125771	0.0388086
TG-GATES	Rat	Liver	vivo	bolus	TG-RVivoLiverSingle - simvastatin.High.6hr	Simvastatin	H		6h	0.116208	-0.019687		-0.167195	-0.097717	0.139724	-0.286788	-0.181324	0.0640018	0.165961	0.0700417		1.41438	-0.0464371						-0.085479		0.553532	-0.0171635	0.0524154	0.213123				0.46623		-0.280547		0.33581					0.0012668	-0.0826036	0.00667709
TG-GATES	Human	Liver	vitro	bolus	TG-HVitro PHH - diazepam.Low.2hr	Diazepam	L		2h	0.0177115	-0.0196052	-0.0248402	-0.0113192	0.00588352	0.00129858	0.103117	-0.0096197	-0.0442247	0.0194562	0.0011565	-0.00386446		-0.0216343	-0.0799143	-0.024714	-0.0147982	-0.0421919	0.111813	-0.112688	-0.0387179	-0.0727484	0.0126432	-0.0145983		-0.137381	-0.076048	-0.0323631	-0.00973749	-0.000707682	-0.0275437	0.0437935	0.0157399	0.125017	0.129543	0.015812	-0.0542904	0.0286554		0.0255014
TG-GATES	Rat	Liver	vivo	repeat	TG-RVivoLiverRepeat - cyclosporine A.High.15day	Cyclosporine A	H		15d	-0.0853054	-0.0195374		-0.341744	0.738343	-0.122093	0.165681	-0.0219831	0.0157654	-0.122943	0.2767		0.207124	0.108628						-0.0930419		0.925304	-0.0899609	0.12598	-0.194378				-0.865218		-0.165218		3.62879					-0.088555	-0.0959439	-0.00796054
TG-GATES	Human	Liver	vitro	bolus	TG-HVitro PHH - clozapine.High.24hr	Clozapine	H		24h	0.103479	-0.0195325	-0.068382	0.33033	-0.192547	-0.0302013	0.0440905	0.311866	0.153984	-0.117346	-0.454359	0.173981		-0.312148	0.0115201	0.148686	0.0180066	0.197963	0.0496814	0.318132	0.501304	-0.200322	0.187987	0.202021		-0.104497	0.223052	-0.715625	0.136043	0.0703477	0.0041249	-0.198457	-0.680993	-0.178015	0.127694	0.184795	0.136756	-0.200517		0.0601203
TG-GATES	Rat	Liver	vivo	bolus	TG-RVivoLiverSingle - naproxen.Middle.6hr	Naproxen	M		6h	0.246517	-0.0194908		-0.0115708	0.0830541	-0.0179894	-0.0629706	-0.247083	0.0152112	-0.101741	-0.0901		0.195371	-0.572109						0.0296191		0.0452958	0.0358007	0.114473	0.0733951				0.722217		-0.299564		0.519159					0.102522	0.0653941	-0.0376421
TG-GATES	Human	Liver	vitro	bolus	TG-HVitro PHH - fluphenazine.Low.24hr	Fluphenazine	L		24h	-0.0684217	-0.0194854	0.0126924	0.0589865	-0.00132878	-0.0718481	0.0133291	-0.0798999	-0.0271646	0.0446062	0.0643319	-0.0253134		0.0550886	0.109482	0.0564518	-0.0506234	-0.045054	0.116995	-0.0285579	-0.193371	0.141429	-0.0820909	-0.133472		0.0410736	-0.0541552	0.0770051	-0.0168195	0.048273	0.0554759	-0.0434103	0.023566	-0.206888	0.120196	-0.0932563	0.0924723	-0.0350455		0.00795347
TG-GATES	Rat	Liver	vivo	repeat	TG-RVivoLiverRepeat - diltiazem.High.15day	Diltiazem	H		15d	-0.0144868	-0.0194136		-0.0773787	2.15013	-0.204624	-0.0453639	-0.830324	0.145398	-0.132051	-0.326103		0.00493997	0.0492585						-0.0680101		0.369753	0.224909	0.373863	-0.0138767				0.0151298		-0.0270542		2.81748					0.0861075	0.104811	-0.0870812
TG-GATES	Rat	Liver	vivo	repeat	TG-RVivoLiverRepeat - nicotinic acid.Middle.15day	Nicotinic acid	M		15d	-0.0466463	-0.0193628		-0.1161	0.270085	0.0323724	0.203048	-0.356772	-0.05649	-0.177416	-0.0560011		-0.0559886	0.0282685						-0.0372225		0.49014	0.0778681	-0.114069	0.0499023				0.0718535		0.135635		-0.151892					-0.0240633	-0.158777	0.0106301
TG-GATES	Rat	Kidney	vivo	bolus	TG-RVivoKidneySingle - triamterene.Middle.24hr	Triamterene	M		24h	0.0164861	-0.019241	-0.041201	0.258044	-0.0157076	-0.0142613	0.00305379	-0.00551121	0.0694569	0.203138	-0.0176954	0.0329253	0.187062	-0.211561		-0.148671			-0.0518192	-0.0688779	0.00268717	0.129353	0.148303	-0.0259898	-0.0260442				0.588358		0.165143		0.100506				0.0460396	0.148834	0.13599	-0.0254564
TG-GATES	Rat	Kidney	vivo	bolus	TG-RVivoKidneySingle - thioacetamide.Middle.9hr	Thioacetamide	M		9h	-0.12633	-0.0192354	0.0160708	1.21864	-0.0400889	-0.150165	-0.100979	-0.13538	0.0335871	-0.0289912	0.0358949	-0.140889	0.00429514	-0.522898		0.0244898			0.0582475	-0.0400098	0.224902	0.0584446	-0.04683	0.246804	-0.0631215				0.642838		-0.203194		0.0554162				0.0774925	-0.0216593	-0.206981	0.11687
TG-GATES	Rat	Liver	vivo	repeat	TG-RVivoLiverRepeat - cyclophosphamide.High.29day	Cyclophosphamide	H		29d	0.201465	-0.0192246		-0.37133	0.132295	-0.37654	-0.14013	0.559909	0.118596	0.0439884	-0.000788406		-0.0859653	-0.930449						-0.0444113		0.956319	0.224915	0.0610818	0.13972				-0.122372		-0.792372		2.32147					0.237811	-0.103471	0.000948279
TG-GATES	Rat	Liver	vivo	bolus	TG-RVivoLiverSingle - 3-methylcholanthrene.Middle.3hr	3-Methylcholanthrene	M		3h	0.0268231	-0.0191736		0.350364	0.0360828	1.64838	-0.235188	0.193474	-0.0418801	0.0381855	-0.00287573		-0.118598	-1.0667						0.064375		0.57222	0.141478	-0.166065	0.147273				-0.823567		0.237426		-0.460554					0.027851	-0.149901	0.0426234
TG-GATES	Rat	Liver	vivo	bolus	TG-RVivoLiverSingle - enalapril.High.24hr	Enalapril	H		24h	-0.107831	-0.0191486		-0.151156	0.272405	-0.284534	-0.0586907	-0.134275	4.34268e-05	0.170686	-0.00947339		-0.00169339	-0.0406536						-0.0560945		0.557482	-0.0222739	-0.00868212	0.0338486				-0.630763		0.221998		0.267645					0.158686	0.0787591	-0.0119918
carcinoGENOMICS	Rat	Kidney	vitro	bolus	CX RVitro NRK Nifedipine 72h (35uM)	Nifedipine	IC10	35	72h	-0.0123289	-0.0191459	0.0134379	-0.00160617	0.0882434	0.0204842	0.174904	-0.182305	0.0284768	-0.0500131		9.68383e-05	0.0109505	-0.00206558	-0.00944089			-0.000586802		0.00140904		0.2736	-0.00348297	-0.0154861	-0.0903068	0.00259258		-0.00223374	0.00161608		-0.000320186	-0.0619055	-0.00112823	0.0069319		0.0391535	0.0140982	0.104278	0.0177348	-0.00201442
TG-GATES	Human	Liver	vitro	bolus	TG-HVitro PHH - phenylbutazone.Middle.8hr	Phenylbutazone	M		8h	-0.0539053	-0.0191435	-0.0242075	0.228664	0.0505629	-0.0485201	-0.100348	0.000812955	-0.0677386	0.0416943	0.00412712	0.00819699		0.0284057	0.129468	0.0755271	-0.0165279	0.0375076	-0.131752	-0.067589	0.0255121	0.0626845	0.00240511	-0.0405472		0.128894	0.0373484	0.126407	0.0184801	0.0603548	0.0816839	0.00304238	0.0818467	-0.0295653	0.00446206	0.0419868	-0.0469	-0.00664022		0.014561
carcinoGENOMICS	Human	Kidney	vitro	bolus	CX HVitro RPTEC 24h - TDP vs DMSO	Tris(2,3-dibromopropyl)phosphate	IC10	1.26	24h	-0.342628	-0.0191412	0.217576	-0.240426	0.125794	0.357908	0.39989	0.751202		0.403307	-0.083993	-0.163682		0.307524	0.353954	0.208443	-0.391681	-0.0152178	0.140431	-0.0802813	-0.362785	-0.276302	-0.211419	-0.112144		-0.00377274	-0.195535	0.457218	0.084899		0.244951	0.0220137	0.112008	0.710973	-0.586134	-1.08414	-0.0493584	-0.231656	-0.253036	2.10738
TG-GATES	Rat	Liver	vivo	bolus	TG-RVivoLiverSingle - tetracycline.High.24hr	Tetracycline	H		24h	-0.0208658	-0.0190567		-0.0585118	0.309588	0.300174	-0.0419682	0.0998639	0.0589612	-0.445074	-0.171234		-0.0936259	-0.0784221						-0.0108009		0.416086	-0.0886989	0.058126	0.0320531				-0.202522		-0.387371		-0.662971					0.111907	-0.199804	-0.024759
TG-GATES	Rat	Liver	vitro	bolus	TG-Rvitro PRH - colchicine.Middle.8hr	Colchicine	M		8h	-0.0705202	-0.019049		-0.227894	-0.210843	-0.951973	-0.352234	-0.342461	-0.285744	0.115502	-0.268041	0.447457	0.911044	0.000335093	0.168808	-0.0603511			-0.34803	-0.0280449	0.249837	-0.390924	-0.0399785	-0.825624	0.252212				-0.0218683		0.486203		-0.682834				0.6346	0.270494	0.78467	0.0334475
TG-GATES	Rat	Liver	vivo	bolus	TG-RVivoLiverSingle - chlormadinone.Middle.9hr	Chlormadinone	M		9h	0.0968457	-0.0189279		0.205047	0.153019	-0.133702	0.161727	-0.0746152	0.0532031	0.192727	-0.0472655		-0.135285	0.0138524						0.0590685		0.251941	0.124474	0.0656546	0.572608				0.348984		-0.822828		-0.65311					0.152268	-0.185652	-0.0350412
TG-GATES	Rat	Kidney	vivo	repeat	TG-RVivoKidneyRepeat - lomustine.Middle.15day	Lomustine	M		15d	-0.0426303	-0.0189141	0.0139017	0.317997	-0.107353	-0.132546	0.113536	-0.0625902	0.0716334	0.00279719	0.0814328	-0.0729009	-0.102524	0.0628078		-0.00250644			-0.0663695	-0.0171097	0.0119655	0.174227	-0.072488	-0.101247	-0.0412443				0.320759		-0.0652156		-0.0819569				-0.0939376	0.0613155	0.134173	-0.174619
TG-GATES	Rat	Liver	vitro	bolus	TG-Rvitro PRH - triazolam.High.24hr	Triazolam	H		24h	0.0857989	-0.0188068		0.0267632	0.273054	-0.121068	0.049204	-0.0701804	-0.0574003	0.0683815	0.0362886	-0.0046346	0.179438	0.0698232	0.092593	0.0193162			-0.0224325	0.156066	-0.0970392	-0.0771148	-0.284015	0.139029	0.0996221				-0.0138267		-0.0667587		-0.0108924				0.0751464	-0.021396	0.080126	-0.0242033
TG-GATES	Rat	Kidney	vivo	repeat	TG-RVivoKidneyRepeat - gentamicin.High.8day	Gentamicin	H		8d	0.209805	-0.0187537	0.018213	1.2987	0.0383301	0.162504	-0.242503	-0.198669	-0.0372844	-0.211905	-0.255233	-0.171492	-0.0315309	-0.0935875		-0.294972			0.194612	-0.0884012	-0.0428127	-0.10001	-0.00903195	0.0928027	-0.238268				-0.368819		-0.0318788		-0.41643				-0.121023	-0.0806566	0.0493041	-0.0570685
TG-GATES	Rat	Liver	vitro	bolus	TG-Rvitro PRH - propylthiouracil.High.2hr	Propylthiouracil	H		2h	-0.0472313	-0.0187374		0.193	-0.0775716	-0.171305	-0.0273596	-0.118618	0.0312701	-0.152655	0.018503	0.0936491	-0.0668047	0.328423	0.0118925	0.0546606			-0.0176416	-0.0150484	0.0827665	0.0360416	0.0774773	-0.0440282	-0.336027				0.384469		0.240495		0.373005				-0.0174865	0.0363054	0.29207	-0.0131907
TG-GATES	Rat	Liver	vivo	repeat	TG-RVivoLiverRepeat - isoniazid.Middle.29day	Isoniazid	M		29d	-0.0902786	-0.0187116		0.0259689	-0.0407575	-0.067316	0.00223442	0.181824	0.0634669	-0.0118661	0.0472391		-0.0484442	0.696351						0.00428968		0.424656	0.0292731	-0.0878024	0.211043				-0.295839		-0.0311311		-0.32385					-0.110516	0.0165839	-0.0160071
TG-GATES	Rat	Liver	vitro	bolus	TG-Rvitro PRH - cyclophosphamide.Middle.24hr	Cyclophosphamide	M		24h	-0.0160566	-0.0187106		0.161756	0.0058143	0.0494662	0.0670183	-0.172365	0.0706327	-0.161877	-0.0391325	-0.161289	-0.0241402	0.11302	0.3109	-0.0224276			-0.0837625	-0.0776868	0.0549397	0.0970669	-0.0567467	-0.0332344	-0.236611				-0.106371		0.239304		0.923186				-0.115163	0.0958618	-0.00647825	-0.137799
TG-GATES	Rat	Liver	vitro	bolus	TG-Rvitro PRH - gemfibrozil.High.8hr	Gemfibrozil	H		8h	-0.0394302	-0.0186184		0.0802602	-0.0737174	0.353137	0.0769415	-0.00636204	-0.113253	-0.0018605	-0.0825026	0.0109543	1.07552	0.15493	0.0166117	-0.149684			-0.107402	0.204965	0.0387722	-0.0720574	0.0475784	0.0834507	0.0861668				0.232198		-0.259462		0.180756				0.052737	0.0677448	-0.113806	-0.035712
TG-GATES	Rat	Liver	vivo	repeat	TG-RVivoLiverRepeat - fluphenazine.Middle.8day	Fluphenazine	M		8d	0.121245	-0.018607		-0.0915675	0.0781991	0.123682	0.0673557	-0.338898	-0.0804388	-0.159081	0.040904		-0.00126933	0.237239						0.0196613		-0.185816	0.0438665	0.249106	0.0583567				0.0825876		0.195405		1.89918					0.0431135	0.0544022	-0.0201525
TG-GATES	Rat	Liver	vivo	bolus	TG-RVivoLiverSingle - quinidine.Low.6hr	Quinidine	L		6h	0.0469043	-0.018604		0.0694636	0.217419	-0.400862	-0.0606686	0.167149	0.0168467	-0.17498	-0.0387489		0.0893264	-0.434996						0.0277683		0.432838	-0.0720273	0.0860027	-0.111763				-1.10425		-0.263064		0.884533					-0.0332041	-0.267518	0.0236612
TG-GATES	Human	Liver	vitro	bolus	TG-HVitro PHH - nitrofurantoin.Low.8hr	Nitrofurantoin	L		8h	0.007393	-0.0186003	-0.036003	0.0219542	-0.0157939	0.10141	0.0140571	-0.0450687	0.0823967	-0.0109218	0.0503343	0.0603023		-0.0337992	-0.0459283	0.0362119	-0.0313849	0.0482978	0.0835697	-0.0262682	0.0654515	0.0648278	-0.0144258	-0.00782246		0.0567127	0.0632932	0.0805763	0.00414139	-0.0498274	-0.0133474	-0.0133117	0.099506	0.055463	0.0397363	-0.0471176	0.0894017	0.0219031		-0.0420433
TG-GATES	Rat	Liver	vivo	bolus	TG-RVivoLiverSingle - chlormadinone.Middle.3hr	Chlormadinone	M		3h	-0.0190205	-0.018531		-0.0727832	0.482256	-0.147402	-0.018052	-0.289079	-0.06753	0.0376082	-0.0304422		0.0374846	0.346056						-0.0679622		0.981614	-0.330986	0.344274	0.113542				-0.0516821		-0.145212		0.93924					0.0981267	-0.618287	-0.00608386
TG-GATES	Rat	Liver	vivo	bolus	TG-RVivoLiverSingle - monocrotaline.High.3hr	Monocrotaline	H		3h	0.107371	-0.0184894		-0.325583	0.119541	-0.514679	-0.0799482	-0.247325	0.135733	-0.900681	-0.223185		0.00173764	-0.397188						-0.71139		0.793636	0.13492	-0.180629	-0.243788				-0.369954		-0.15988		-0.107185					-0.0678568	0.0823866	-0.0790166
TG-GATES	Rat	Liver	vivo	bolus	TG-RVivoLiverSingle - caffeine.Middle.24hr	Caffeine	M		24h	-0.0167173	-0.0184874		0.00650936	0.00697176	-0.416276	0.127927	-0.423814	-0.06391	-0.277844	-0.057508		0.139926	-0.231592						-0.183574		0.151066	0.114588	-0.106931	-0.232306				0.659056		-0.126252		0.574047					0.141439	0.307346	0.0243113
TG-GATES	Rat	Liver	vitro	bolus	TG-Rvitro PRH - disulfiram.Low.24hr	Disulfiram	L		24h	-0.0219541	-0.0184858		-0.0769236	0.181844	-0.0863173	-0.0654674	-0.107003	-0.0451983	-0.0840286	0.0403495	-0.0128176	-0.0530681	-0.0382126	-0.0810605	-0.0465992			-0.037752	-0.00549656	-0.0354813	-0.111957	0.230787	0.0464143	0.0558008				0.310834		-0.251675		0.0408182				-0.0500989	0.00665858	0.036388	0.0429205
TG-GATES	Rat	Liver	vivo	bolus	TG-RVivoLiverSingle - thioacetamide.Low.6hr	Thioacetamide	L		6h	-0.114075	-0.0184494		0.0453242	0.494897	-0.0119382	0.0836515	0.0222191	-0.0625257	-0.0642316	-0.0472052		-0.183914	-0.712247						-0.0247416		0.249311	0.240976	-0.0672701	-0.143269				0.856194		0.0531403		0.143209					-0.0430595	-0.206914	-0.00534305
TG-GATES	Human	Liver	vitro	bolus	TG-HVitro PHH - glibenclamide.Low.24hr	Glibenclamide	L		24h	-0.0160706	-0.0183971	0.0908129	0.117395	-0.0559661	-0.0648436	-0.125788	-0.0313581	0.0260811	0.0587229	-0.219596	-0.000741729		0.0464831	0.281986	0.0573965	0.00933899	-0.0596486	0.114693	0.0498588	-0.0675702	0.0267764	-0.00156207	-0.00427289		-0.150698	-0.162342	0.0319113	0.0304532	0.0222191	-0.00201696	0.00580004	0.0326306	-0.246275	0.032042	-0.0649066	-0.173572	0.0808536		-0.0304133
carcinoGENOMICS	Rat	Kidney	vitro	bolus	CX RVitro NRK 2-Nitrofluorene 24h (20uM)	2-Nitrofluorene	IC10	20	24h	0.0135843	-0.018308	-0.0504562	0.00661781	-0.00251759	-0.0328286	-0.158724	0.00842568	-0.00144418	-0.0354107		0.00382924	-0.0189585	0.00576532	-0.0388527			-0.00180223		-0.0720641		0.10127	0.0140509	-0.0157436	0.0123617	0.000731768		0.0065413	0.00966411		0.00219755	0.0112398	0.0027935	0.0240001		0.00242514	-0.0217339	-0.00569524	-0.0271979	0.00703978
TG-GATES	Rat	Liver	vivo	bolus	TG-RVivoLiverSingle - valproic acid.High.9hr	Valproic acid	H		9h	-0.182815	-0.0182676		-0.57689	0.305469	-0.0924771	0.393515	0.774046	0.0964017	-0.725719	-0.00403235		1.58946	-0.779288						0.0393593		-0.0934528	0.160093	0.322115	-0.0151116				-0.497208		-0.43103		1.31065					-0.0111097	-0.0521893	-0.0120202
TG-GATES	Rat	Liver	vivo	repeat	TG-RVivoLiverRepeat - disopyramide.High.15day	Disopyramide	H		15d	0.0573377	-0.0181289		0.619571	0.340758	-0.0684362	0.0599365	0.394932	-0.0071333	0.0427463	0.0312493		0.305374	-0.126346						0.0960809		0.160843	0.0890049	-0.0916628	-0.0648752				0.171376		0.179175		3.038					-0.0795521	0.0829455	-0.0456615
TG-GATES	Rat	Liver	vivo	repeat	TG-RVivoLiverRepeat - amiodarone.Middle.4day	Amiodarone	M		4d	0.0150915	-0.0180996		0.327156	0.0509798	-0.156744	-0.051474	0.130286	-0.0891484	0.109163	-0.0221641		0.163747	-0.0345275						-0.0787138		-0.371408	0.0843573	0.0822492	-0.0379716				0.670866		0.118499		0.0676728					0.0964872	0.202169	-0.0224396
TG-GATES	Rat	Liver	vivo	repeat	TG-RVivoLiverRepeat - tetracycline.Low.4day	Tetracycline	L		4d	0.041848	-0.0180314		0.247818	-0.0820915	0.167906	0.00697135	-0.259706	-0.0188354	0.00187782	0.0278175		-0.0186603	-0.127466						-0.0349816		-0.193005	0.0537645	-0.220394	0.0277966				-0.454285		-0.0100303		-0.252515					-0.0261664	0.364254	-0.0152534
TG-GATES	Rat	Liver	vitro	bolus	TG-Rvitro PRH - ciprofloxacin.Low.2hr	Ciprofloxacin	L		2h	0.000203304	-0.0179908		-0.021442	-0.225283	-0.0573612	0.0287377	-0.00589326	0.0196129	-0.0904381	0.0205965	0.14153	0.0584509	-0.221938	0.121229	0.0816949			0.00739153	-0.00577065	-0.0416525	-0.0833831	0.0253104	0.0265848	0.0581552				0.0544277		-0.0207512		0.00728689				0.0450064	-0.0342691	-0.0374468	-0.0024698
TG-GATES	Human	Liver	vitro	bolus	TG-HVitro PHH - 2-nitrofluorene.Low.24hr	2-Nitrofluorene	L		24h	-0.146184	-0.0179095	0.147704	-0.0786211	-0.185307	0.0794593	-0.0052159	-0.0583184	0.0740084	0.0126469	-0.08477	0.162225		-0.309442	0.0240052	0.0560741	-0.121727	0.0878165	-0.0825647	-0.0515069	0.0518966	-0.0299424	-0.00653333	-0.097684		-0.0356986	-0.248061	0.0912004	0.0852557	-0.00744672	0.107687	-0.0284524	0.0150948	-0.0966082	-0.0248604	-0.0269983	-0.0149477	-0.125083		-0.101407
TG-GATES	Human	Liver	vitro	bolus	TG-HVitro PHH - dexamethasone.Low.8hr	Dexamethasone	L		8h	0.0544256	-0.0179052	0.0297764	-0.00802051	-0.057166	0.0645985	0.0176189	-0.176393	0.13056	0.11781	-0.0858794	-0.0541833		0.0127986	-0.178363	0.0894502	0.0794899	0.0377467	-0.0347264	-0.00290179	-0.117748	-0.107193	-0.0625351	-0.0245191		-0.053801	-0.143146	-0.283973	-0.0276909	-0.0282726	-0.0634206	-0.112484	-0.201375	0.0241989	-0.0205866	0.105297	0.0149925	-0.0288696		0.0212045
TG-GATES	Rat	Kidney	vivo	bolus	TG-RVivoKidneySingle - hexachlorobenzene.Middle.3hr	Hexachlorobenzene	M		3h	0.0229011	-0.0178365	-0.295486	0.226365	0.0334373	-0.229125	-0.383217	-0.140121	0.0185809	-0.0658419	0.0270675	0.168338	0.0210072	0.472046		-0.0243048			0.0736891	-0.0413238	-0.0664273	0.160882	-0.0866593	0.107295	0.0274184				1.6624		0.058882		0.00524637				0.135687	0.0486835	0.156613	-0.0571547
TG-GATES	Rat	Liver	vitro	bolus	TG-Rvitro PRH - tannic acid.Low.8hr	Tannic acid	L		8h	0.13717	-0.0177694		0.102743	0.197756	0.0243719	-0.00930161	-0.00957726	0.074174	0.054021	-0.0797138	0.115152	0.101095	-0.393382	0.0379743	-0.106243			-0.0203617	0.0997635	0.00486799	0.206224	0.0530204	0.0739874	0.0947699				-0.37731		-0.345318		-0.112316				0.00890433	0.200521	-0.108937	-0.0181588
TG-GATES	Rat	Kidney	vivo	repeat	TG-RVivoKidneyRepeat - caffeine.Middle.8day	Caffeine	M		8d	-0.200901	-0.0177265	-0.0299088	-0.386495	0.0225301	-0.0395303	-0.155862	0.0214111	-0.0296169	0.158048	-0.0882738	0.257562	0.0133412	0.286256		0.0655171			-0.0708116	-0.0675024	-0.0777598	0.170482	0.0311727	0.0253589	0.0304704				0.413601		0.121063		0.00159092				-0.143683	-0.277851	0.0349423	-0.146642
TG-GATES	Rat	Liver	vitro	bolus	TG-Rvitro PRH - fluphenazine.Low.8hr	Fluphenazine	L		8h	0.000413028	-0.0176899		0.0587291	-0.0654972	0.0300701	0.0579039	-0.0376972	0.0385976	0.107395	0.0252135	0.0741798	-0.0273969	0.106308	0.00224358	0.0504144			0.0177282	-0.0655612	0.0382853	-0.0645305	-0.0375734	0.102098	-0.0367689				0.102296		0.144592		0.100841				0.0580323	0.158304	0.0847212	0.011927
TG-GATES	Rat	Liver	vivo	repeat	TG-RVivoLiverRepeat - WY-14643.Low.4day	WY-14643	L		4d	-0.153812	-0.0176501		-0.719837	0.500141	0.0495474	-0.0704359	0.342079	0.396089	0.500457	-0.12474		2.47493	-0.739525						0.0843024		0.118566	-0.164234	0.429721	-0.159887				-1.52336		0.474453		3.1101					-0.124216	-0.70398	-0.137893
TG-GATES	Rat	Liver	vivo	repeat	TG-RVivoLiverRepeat - amphotericin B.High.4day	Amphotericin B	H		4d	0.174614	-0.0175457		0.030917	-0.0654933	-0.490303	-0.00571736	0.181236	-0.0264947	-0.287528	0.165455		0.0857834	-0.660569						0.0160062		0.42695	-0.0931536	0.153545	0.0723212				0.194016		0.135757		0.0908958					-0.0696622	0.352793	0.0428026
TG-GATES	Rat	Kidney	vivo	bolus	TG-RVivoKidneySingle - hexachlorobenzene.Low.3hr	Hexachlorobenzene	L		3h	0.0485621	-0.0173689	-0.297372	0.0782495	-0.0543288	-0.0323694	-0.227285	-0.0165294	-0.0136646	0.0110252	0.0136006	0.0856917	0.06555	0.391158		0.236948			0.00180249	-0.0892064	-0.150732	0.15488	-0.164316	0.0386068	0.174599				1.1669		-0.0197491		-0.0163078				0.0034035	-0.16165	-0.0409477	0.0109984
TG-GATES	Rat	Liver	vitro	bolus	TG-Rvitro PRH - propylthiouracil.Low.8hr	Propylthiouracil	L		8h	0.0624886	-0.0173663		0.0876813	-0.0995538	0.0406479	-0.127138	-0.0783649	-0.00878698	0.0135896	-0.0795912	-0.00894523	-0.0400939	0.221563	-0.0347149	0.0223008			-0.0185541	0.00208252	0.167748	0.0910276	0.0378701	-0.0418601	-0.126451				0.268553		0.139443		-0.0187426				0.0325109	-0.125314	0.145041	0.0359204
TG-GATES	Human	Liver	vitro	bolus	TG-HVitro PHH - methyltestosterone.Low.2hr	Methyltestosterone	L		2h	0.0713086	-0.0173639	0.0223027	-0.0411395	-0.0668568	-0.0614322	-0.0209812	0.00517532	-0.0598808	0.0230624	-0.154087	-0.110808		0.0480601	0.0875498	0.103826	-0.132775	-0.0998021	0.00476959	-0.0503609	-0.144914	-0.200194	0.0193791	0.052052		-0.0257812	-0.143024	-0.136434	-0.0360786	-0.0217864	-0.0605348	0.0326683	-0.0839976	0.0125211	0.103146	-0.00499691	-0.0355555	0.00919535		-0.00669859
TG-GATES	Human	Liver	vitro	bolus	TG-HVitro PHH - TNF.Low.8hr	TNF	L		8h	0.0935205	-0.0172794	0.106327	-0.00603087	-0.165798	0.0778967	0.131358	-0.0227295	0.126029	-0.064518	0.0491817	-0.127573		-0.0185277	0.0718909	0.0580379	0.0945718	0.0966049	0.00174504	-0.00527232	-0.22855	-0.251129	0.269913	0.0826117		-0.0149077	-0.0946237	-0.149745	-0.0182033	-0.0262206	-0.103878	-0.0180038	-0.650136	-0.186056	-0.0340846	0.0103721	-0.137212	0.0479881		-0.00225219
TG-GATES	Rat	Liver	vivo	repeat	TG-RVivoLiverRepeat - aspirin.Low.4day	Aspirin	L		4d	0.0498649	-0.0172343		-0.0428001	0.0112155	-0.0896626	0.259397	0.00860589	0.00575528	0.0736207	-0.0918626		0.289287	0.379717						-0.0479316		-0.25462	0.0775947	0.0390566	0.0662445				-0.524457		-0.0193319		0.554982					0.00744878	0.194717	0.0134824
TG-GATES	Rat	Liver	vivo	bolus	TG-RVivoLiverSingle - ibuprofen.High.3hr	Ibuprofen	H		3h	-0.0281566	-0.0172228		0.0531854	0.357421	-0.230966	-0.0391714	-0.501375	-0.00731676	-0.144058	-0.0962367		1.69377	0.0694879						-0.0417155		-0.285938	-0.0576282	0.125737	0.332093				-0.329346		-0.037538		0.94058					-0.0245413	0.0610287	0.0424164
TG-GATES	Rat	Liver	vivo	repeat	TG-RVivoLiverRepeat - rosiglitazone maleate.Middle.15day	Rosiglitazone	M		15d	0.124852	-0.0172124		0.170363	0.0453602	-0.0994815	-0.0255973	-0.032024	0.127503	-0.250207	0.0631047		0.0238623	0.546334						-0.109558		-0.101423	-0.0014567	-0.0963793	-0.220696				0.561377		-0.111321		0.507967					0.174143	-0.285255	-0.0468248
TG-GATES	Rat	Liver	vitro	bolus	TG-Rvitro PRH - acarbose.Low.8hr	Acarbose	L		8h	-0.0285805	-0.0171936		-0.0309739	-0.113704	-0.0770984	-0.13596	-0.126678	0.0265991	0.0971594	-0.0583345	-0.0232152	-0.0165428	-0.175265	-0.0784254	0.00980522			-0.034493	-0.114516	-0.0581413	-0.128311	-0.038376	-0.0526583	-0.0696758				0.0270572		-0.0379206		-0.00655957				-0.0585467	-0.0600687	-0.0332225	0.0205398
TG-GATES	Rat	Liver	vitro	bolus	TG-Rvitro PRH - allyl alcohol.Middle.8hr	Allyl alcohol	M		8h	-0.146899	-0.0171836		-0.0447796	0.157383	-0.0175379	-0.0806285	0.0635429	-0.0837017	-0.0334885	-0.0194398	-0.0081388	-0.0717761	-0.215811	0.259007	-0.0690941			-0.117081	-0.105971	0.0505607	0.0969302	-0.0178971	-0.217458	-0.0507813				-0.109083		0.087094		0.0618209				0.158683	-0.0476817	-0.0684799	0.00417206
TG-GATES	Human	Liver	vitro	bolus	TG-HVitro PHH - labetalol.Middle.2hr	Labetalol	M		2h	0.0518631	-0.0171772	-0.117124	0.0233612	-0.0328842	0.076325	0.0730946	0.0194618	-0.0455063	0.0145051	0.00307448	0.0761758		-0.0293547	-0.100299	-0.218098	-0.140683	0.0574951	-0.129622	-0.0249744	0.0511942	0.0877484	-0.142337	-0.0329008		0.0744177	0.150041	0.0968215	0.0404161	0.013339	0.00961703	0.116327	0.0201591	-0.0507465	-0.0708624	-0.0697123	-0.00873677	-0.0262844		0.0374288
TG-GATES	Rat	Liver	vivo	bolus	TG-RVivoLiverSingle - chloramphenicol.Low.6hr	Chloramphenicol	L		6h	-0.0900854	-0.0171413		0.138074	0.00830111	-0.162239	0.0629518	0.145659	0.0339644	-0.324945	-0.201365		-0.0643862	-0.155402						-0.0706729		-0.323096	-0.00454613	-0.159872	-0.0282978				-0.229514		-0.00521202		-0.403582					0.125643	0.0225726	0.00680256
TG-GATES	Rat	Liver	vivo	bolus	TG-RVivoLiverSingle - allopurinol.High.3hr	Allopurinol	H		3h	-0.0844259	-0.017081		-0.144053	-0.068624	-0.353989	0.196216	-0.504005	-0.0509439	-0.593176	0.00286928		-0.247641	0.606415						0.0370161		0.471457	0.0284547	-0.155411	0.110107				-0.256037		0.398245		-0.617897					0.00269752	0.0632412	0.00245017
TG-GATES	Rat	Kidney	vivo	repeat	TG-RVivoKidneyRepeat - hexachlorobenzene.High.15day	Hexachlorobenzene	H		15d	-0.104827	-0.0170294	0.0513636	0.0326046	0.0150408	-0.181163	-0.10014	-0.190552	0.0976022	0.287984	0.0284344	0.443744	0.241673	0.0840443		0.076757			-0.0606604	0.0375746	0.12171	-0.151161	-0.053532	0.116489	0.222188				0.630046		0.0770745		-0.213342				-0.0940999	0.22397	0.156407	-0.0388158
TG-GATES	Rat	Liver	vivo	repeat	TG-RVivoLiverRepeat - ketoconazole.Low.8day	Ketoconazole	L		8d	-0.0072749	-0.0170187		0.170895	0.102852	-0.220821	0.128383	-0.339635	0.0732697	-0.0292105	-0.154694		0.143028	0.269185						-0.092693		0.133152	0.100929	-0.0844572	0.210457				-0.535042		0.0037334		0.28205					0.128767	-0.123556	-0.00527322
TG-GATES	Rat	Liver	vitro	bolus	TG-Rvitro PRH - nitrosodiethylamine.Low.2hr	Nitrosodiethylamine	L		2h	-0.00566957	-0.0169393		-0.0281259	-0.192529	0.11384	-0.0774997	-0.0192901	-0.058079	-0.263327	0.124054	0.0245354	0.0172837	0.14726	-0.0303259	0.185118			-0.0805904	0.0331032	-0.0046906	-0.0687409	0.057683	0.0109794	0.0366247				-0.0795582		-0.0530948		0.0401825				-0.0535221	0.0179937	0.125601	0.00997097
TG-GATES	Rat	Liver	vivo	repeat	TG-RVivoLiverRepeat - indomethacin.Middle.29day	Indomethacin	M		29d	0.00302049	-0.0167959		-0.374735	-0.0354042	0.214373	-0.0774441	0.00945368	0.027373	0.127377	0.0210561		0.0343017	0.222015						0.0577175		0.00742689	-0.0399162	0.00317896	0.0194384				-0.259153		-0.0767593		0.256898					0.0422005	0.0109013	-0.0573243
TG-GATES	Rat	Liver	vivo	bolus	TG-RVivoLiverSingle - disulfiram.Low.3hr	Disulfiram	L		3h	-0.0933376	-0.01675		0.28955	-0.0541691	-0.428417	-0.23461	0.0176292	0.0300755	0.481699	-0.190491		0.149095	-0.595454						0.103851		-0.0573297	0.17057	-0.171104	-0.0482793				0.021937		-0.272752		-0.24946					0.130333	0.00382397	-0.00532891
TG-GATES	Rat	Liver	vivo	bolus	TG-RVivoLiverSingle - fluoxetine hydrochloride.Middle.6hr	Fluoxetine	M		6h	-0.0500299	-0.0166944		-0.0895726	-0.00863692	0.0310383	0.050355	-0.412616	0.00519334	0.358247	-0.0293358		-0.12919	0.352045						0.0217134		0.65529	-0.127836	0.00993536	0.0768316				-0.0622185		0.0830568		-0.0060747					0.0314011	0.01673	-0.0267678
TG-GATES	Rat	Liver	vivo	bolus	TG-RVivoLiverSingle - metformin.Middle.3hr	Metformin	M		3h	-0.0318183	-0.0166452		0.13796	-0.0674373	0.171206	-0.0211891	-0.340913	-0.0490686	0.302223	0.020524		0.138382	-0.132682						0.0262397		0.252537	-0.0601114	-0.0951108	0.0802348				-0.00498069		-0.0681937		-0.495349					-0.0464797	-0.170951	0.00643939
TG-GATES	Rat	Liver	vivo	bolus	TG-RVivoLiverSingle - fluoxetine hydrochloride.High.9hr	Fluoxetine	H		9h	0.0565885	-0.0165729		0.230286	1.01456	-0.261265	0.0642438	0.371425	-0.052611	-0.325227	0.0186529		0.0179248	0.75148						0.0676146		0.282171	-0.10238	-0.00495645	-0.0181803				-0.572225		-0.141628		0.562264					-0.0848514	-0.00826154	-0.0211984
TG-GATES	Rat	Liver	vivo	repeat	TG-RVivoLiverRepeat - ethanol.High.4day	Ethanol	H		4d	0.00766348	-0.0164443		-0.338819	0.064023	-0.413723	0.0485394	0.113221	-0.153079	0.123948	-0.0240425		-0.0299087	0.000941704						-0.027497		0.411341	0.0156203	0.18888	-0.203706				0.821836		-0.0856006		-0.309904					0.070648	0.260738	-0.0232211
TG-GATES	Human	Liver	vitro	bolus	TG-HVitro PHH - disulfiram.Middle.24hr	Disulfiram	M		24h	0.0451874	-0.0164237	0.126976	0.158444	-0.0359698	-0.00109758	0.0435136	-0.0632957	0.0700754	0.0475785	0.0655498	0.108916		-0.222923	-0.12135	0.0323523	0.0880289	-0.0118029	-0.0477575	-0.04279	0.144597	0.0274333	-0.120554	0.0228351		0.00796354	-0.0704247	-0.00744867	-0.000772109	-0.0309868	-0.0109366	0.0400669	-0.0561991	-0.0500478	-0.0966001	0.0260346	0.085575	-0.0536126		-0.0481395
TG-GATES	Rat	Kidney	vivo	repeat	TG-RVivoKidneyRepeat - caffeine.Low.4day	Caffeine	L		4d	-0.0591087	-0.0164074	0.070097	0.0103824	0.0341774	-0.150935	-0.0662038	0.0681716	-0.0410787	0.00698046	-0.062527	-0.0730441	-0.0737535	0.408478		-0.0281874			-0.0182766	-0.105711	-0.0743775	-0.0687939	-0.136989	-0.0434356	-0.146129				0.139163		0.0229166		0.0831025				-0.021024	0.0503443	0.0835629	-0.0159909
TG-GATES	Rat	Kidney	vivo	bolus	TG-RVivoKidneySingle - doxorubicin.High.3hr	Doxorubicin	H		3h	-0.0453455	-0.0163796	0.14953	-0.0549827	-0.0801174	-0.418067	-0.0206351	0.186977	0.371101	-0.14078	0.116028	0.123235	-0.169002	-0.114008		0.000449227			-0.229068	-0.477631	-0.034156	0.188328	0.18098	-0.291366	-0.366185				0.0429138		0.109303		-0.0101984				-0.124535	0.208692	-0.00452739	-0.0612104
TG-GATES	Rat	Liver	vitro	bolus	TG-Rvitro PRH - glibenclamide.Low.24hr	Glibenclamide	L		24h	0.0540437	-0.0163218		-0.0652175	-0.146606	-0.0594347	-0.0514361	0.107706	-0.0155644	-0.00244594	0.0233841	0.101793	0.0824871	0.0360451	-0.0408377	0.169851			0.0383023	0.0143176	0.0795158	-0.0222478	-0.0741071	-0.054349	-9.29187e-06				-0.0879862		-0.099529		-0.0637362				-0.0103119	-0.00793454	0.0061291	-0.0125354
TG-GATES	Rat	Liver	vitro	bolus	TG-Rvitro PRH - chlormezanone.High.8hr	Chlormezanone	H		8h	0.0641278	-0.0161746		0.0605778	0.0937958	-0.123919	-0.0153748	-0.0847378	-0.101184	-0.284226	0.115209	-0.136139	0.202008	0.334951	-0.0260705	0.0751415			0.0258136	0.0995532	0.0826789	-0.111235	-0.0907843	-0.0440673	0.0408179				-0.0554243		0.0306835		0.0390826				-0.100206	0.0612571	-0.045982	-0.0530135
TG-GATES	Rat	Liver	vivo	repeat	TG-RVivoLiverRepeat - hydroxyzine.Middle.29day	Hydroxyzine	M		29d	-0.0894077	-0.0161225		-0.315578	0.907105	-0.0474714	0.0094894	-0.399063	0.070438	0.322301	-0.241339		0.0531379	-0.0734122						-0.264759		0.541297	0.261285	-0.116821	0.0874528				0.421413		0.418976		1.35358					-0.0145821	-0.210154	-0.0458331
TG-GATES	Rat	Liver	vivo	bolus	TG-RVivoLiverSingle - nifedipine.Low.3hr	Nifedipine	L		3h	-0.124584	-0.0160393		-0.0718173	0.180608	-0.0467145	0.0782383	-0.375951	0.111076	0.128973	0.0374681		-0.321759	0.153719						-0.0411158		0.444476	0.122107	-0.805257	0.609231				0.458653		-0.211373		0.0381523					-0.109397	-0.131039	0.0298277
TG-GATES	Human	Liver	vitro	bolus	TG-HVitro PHH - rifampicin.Low.24hr	Rifampicin	L		24h	0.0907776	-0.0159645	-0.0871869	0.537242	0.0548298	-0.00769224	0.0235172	-0.0533288	0.173114	0.19139	0.0689966	-0.0702973		-0.0320548	0.0320352	-0.159269	0.0700454	-0.100417	-0.0474756	0.0429722	0.0912417	0.15291	0.091755	0.110484		-0.165598	0.126133	-0.0140578	-0.0253221	0.0306762	0.0391082	0.134993	0.0921671	-0.0772525	-0.0114022	-0.00139951	-0.0416005	0.132346		-0.0127738
TG-GATES	Rat	Liver	vivo	repeat	TG-RVivoLiverRepeat - allyl alcohol.Low.8day	Allyl alcohol	L		8d	-0.0626305	-0.0159217		-0.211028	0.0242421	-0.234972	0.0794202	-0.356644	0.0321716	-0.457624	0.107352		-0.0315896	0.802291						-0.00942741		-0.130205	0.0752287	0.14361	-0.202793				0.58941		-0.086151		0.46936					-0.0847632	-0.0720141	-0.037238
TG-GATES	Rat	Liver	vivo	repeat	TG-RVivoLiverRepeat - amiodarone.Low.8day	Amiodarone	L		8d	-0.0481221	-0.0159065		0.110386	-0.0813496	-0.0328958	-0.205505	0.122411	-0.153356	-0.0352121	0.189567		-0.0747623	0.854562						0.0143034		-0.43888	-0.0162579	0.180293	-0.0562461				0.366274		0.0292392		0.46768					0.309419	0.0656223	-0.0112719
TG-GATES	Rat	Liver	vivo	bolus	TG-RVivoLiverSingle - clofibrate.High.6hr	Clofibrate	H		6h	0.0313817	-0.0158505		0.0419812	0.12206	0.110407	0.158859	0.00244718	0.0023266	0.0674411	-0.06461		1.60841	-1.0019						-0.00636719		-0.773746	0.0536833	0.415116	0.0865884				-0.158077		-0.386819		1.14627					0.00252757	-0.268334	-0.0252764
TG-GATES	Rat	Kidney	vivo	repeat	TG-RVivoKidneyRepeat - lomustine.Low.4day	Lomustine	L		4d	-0.140324	-0.0157487	0.0178561	-0.0931509	-0.0458319	-0.243769	-0.152946	-0.0755392	-0.141207	-0.114881	-0.0349833	-0.0720667	0.0289432	0.287223		-0.0357783			0.0654877	0.0607162	-0.014842	-0.144468	0.107546	0.0592962	0.0581048				0.711812		-0.0878113		0.0148387				0.0185525	-0.148783	-0.0709625	-0.136242
TG-GATES	Rat	Liver	vivo	bolus	TG-RVivoLiverSingle - galactosamine.Low.24hr	Galactosamine	L		24h	-0.0956888	-0.015716		0.244068	-0.190462	-0.282472	0.10421	-0.578038	-0.051756	0.145791	-0.119151		-0.126741	0.352594						-0.00755029		-0.268199	-0.124975	-0.139649	0.0905945				-0.980056		-0.197294		0.340386					0.119245	0.0269042	-0.00308514
TG-GATES	Rat	Liver	vivo	repeat	TG-RVivoLiverRepeat - triamterene.Middle.8day	Triamterene	M		8d	0.0264311	-0.0156309		-0.248485	0.0743766	0.0322336	0.077859	-0.683419	-0.112738	-0.160091	-0.049063		-0.255441	-0.478431						-0.0558708		0.674582	0.110803	-0.0871948	-0.0183723				0.766305		0.0312922		-0.309923					-0.00840489	-0.501788	-0.0366875
TG-GATES	Rat	Liver	vivo	repeat	TG-RVivoLiverRepeat - 2,4-dinitrophenol.Low.8day	2,4-dinitrophenol	L		8d	0.0129996	-0.015582		0.0751945	0.150864	-0.144763	0.0200691	-0.00926045	0.0453713	-0.0719914	0.158715		0.0166495	-0.294345						-0.0166511		0.111451	-0.0394737	0.106374	0.172552				-0.323564		0.20873		0.73658					-0.017688	-0.391643	-0.0101769
TG-GATES	Rat	Liver	vitro	bolus	TG-Rvitro PRH - tamoxifen.Middle.8hr	Tamoxifen	M		8h	-0.0907329	-0.0155078		-0.140243	-0.0241335	-0.282808	0.0161939	-0.248848	0.0187068	0.0687979	-0.034237	0.06553	-0.07682	0.0879744	0.306969	0.00491582			-0.0197885	-0.128139	-0.252276	-0.335971	0.0759407	-0.0902969	-0.203028				0.0554394		-0.0895961		-0.305904				-0.0812054	0.134626	-0.0523778	-0.00238431
TG-GATES	Rat	Liver	vivo	repeat	TG-RVivoLiverRepeat - theophylline.High.4day	Theophylline	H		4d	0.0376513	-0.0154648		-0.249077	0.139901	-0.305292	-0.0366048	0.123469	0.0744259	-0.468825	-0.342337		0.325955	0.356638						0.00370641		0.694835	-0.0361579	0.140712	-0.209703				-0.0402929		0.322318		1.09052					-0.110926	-0.159791	-0.0403491
TG-GATES	Rat	Kidney	vivo	repeat	TG-RVivoKidneyRepeat - valproic acid.High.15day	Valproic acid	H		15d	-0.142664	-0.0153988	-0.116933	-0.150638	0.125252	-0.267927	-0.0653808	0.101157	0.0878332	0.181092	0.0221199	0.049805	0.154966	0.364518		-0.0436723			-0.0272883	-0.122478	-0.0368346	0.0365291	0.104615	-0.0682447	-0.0737001				-0.192651		0.0316032		0.243705				-0.156148	0.13615	-0.05963	0.0884364
TG-GATES	Human	Liver	vitro	bolus	TG-HVitro PHH - methylene dianiline.Middle.8hr	Methylene dianiline	M		8h	0.130773	-0.0153909	-0.0479979	-0.042504	0.126902	-0.171539	0.0496372	-0.121384	0.183931	-0.113906	-0.00493651	-0.0033416		0.00211052	0.0687576	0.12073	0.0844331	-0.0838402	-0.0840458	0.0824444	0.220466	-0.134311	-0.0747808	0.0402116		0.0336234	-0.141398	-0.0637217	0.00480113	-0.0689209	-0.0594084	-0.0643116	-0.327411	-0.0721321	0.0155485	0.0442214	-0.317969	-0.0150774		0.0515544
TG-GATES	Rat	Kidney	vivo	repeat	TG-RVivoKidneyRepeat - valproic acid.Middle.15day	Valproic acid	M		15d	-0.0429935	-0.0153489	-0.00243692	-0.119516	0.191378	-0.252745	0.166572	0.00439682	0.101977	0.0152905	0.000563906	0.096568	-0.0194012	0.0667813		0.208757			-0.0357465	-0.0617573	-0.003087	-0.0383099	0.00226817	-0.180957	-0.0750922				-0.837856		0.18601		0.146367				-0.034659	0.166241	0.0619519	0.0185307
TG-GATES	Rat	Liver	vitro	bolus	TG-Rvitro PRH - hexachlorobenzene.Low.24hr	Hexachlorobenzene	L		24h	-0.144195	-0.0153173		0.0967398	0.0735123	0.0953815	-0.0976443	0.079707	-0.0543414	0.320977	-0.0596808	0.00708315	-0.0640805	0.193887	-0.141089	0.0608973			-0.0842388	0.0766885	-0.00766931	-0.0831643	-0.00527679	0.115959	-0.030955				0.0456729		-0.0578784		0.112635				-0.0383574	-0.0499116	-0.0812897	-0.0171347
TG-GATES	Rat	Liver	vitro	bolus	TG-Rvitro PRH - ranitidine.High.2hr	Ranitidine	H		2h	-0.0370821	-0.0153136		-0.193095	0.196033	0.202498	0.0611452	0.108112	-0.23105	0.0809386	0.116165	0.0672043	0.152977	0.364109	-0.0712129	0.120095			0.15766	0.0108358	-0.00999325	0.011009	-0.111858	0.0693859	0.0113798				0.199957		0.114124		0.236305				-0.248277	-0.0314045	0.285526	0.0101278
TG-GATES	Rat	Liver	vivo	bolus	TG-RVivoLiverSingle - 2,4-dinitrophenol.Low.3hr	2,4-dinitrophenol	L		3h	0.0774513	-0.0151951		0.380728	-0.59113	0.0550805	-0.0324934	0.441644	0.0674621	0.265445	0.00369166		-0.0882285	1.02006						-0.099182		-0.452465	0.0847016	-0.18948	-0.0500736				-0.0131283		0.000646735		-0.448933					0.0390598	0.208809	-0.0321439
TG-GATES	Rat	Liver	vivo	bolus	TG-RVivoLiverSingle - propranolol.High.3hr	Propranolol	H		3h	0.189881	-0.0151516		-0.0362831	-0.138455	-0.186876	0.134731	-0.175365	0.044417	0.0458036	-0.134237		-0.290014	0.809365						-0.0185786		-0.096151	0.254994	-0.0114659	0.025106				1.22488		0.104495		-0.652588					0.172916	0.669403	0.00729284
TG-GATES	Rat	Liver	vivo	bolus	TG-RVivoLiverSingle - ethinylestradiol.Middle.6hr	Ethinylestradiol	M		6h	0.085314	-0.0151486		-0.241527	-0.13186	-0.0016651	-0.0883211	-0.344091	-0.0216301	-0.391221	0.028047		-0.0703238	-0.267478						-0.00114855		0.120429	-0.0943846	0.262921	-0.091309				1.3102		-0.394315		0.256688					-0.244726	0.581922	-0.0150907
TG-GATES	Rat	Liver	vivo	repeat	TG-RVivoLiverRepeat - methyltestosterone.Low.4day	Methyltestosterone	L		4d	-0.0483575	-0.0150674		-0.0930357	0.0608187	-0.182769	0.0352133	-0.297424	-0.0306849	-0.0976965	0.0925887		-0.0497017	-0.307363						-0.00785972		0.21538	0.128634	0.120542	0.126115				-0.0716335		-0.108259		-0.481156					0.0318903	-0.0601421	-0.0201135
TG-GATES	Rat	Liver	vitro	bolus	TG-Rvitro PRH - cimetidine.Low.8hr	Cimetidine	L		8h	0.0267087	-0.0150585		-0.0581159	-0.08363	-0.0220873	-0.0481086	-0.0349143	-0.000272723	0.0333518	0.0383164	0.0138067	-0.0343522	0.0871498	0.0649435	0.046273			-0.0459954	-0.108253	-0.161258	-0.0929427	0.130863	-0.0641959	-0.0762886				0.197501		0.0498148		-0.00260366				0.0169179	0.033682	0.0211786	-0.0122717
TG-GATES	Rat	Kidney	vivo	repeat	TG-RVivoKidneyRepeat - imipramine.High.29day	Imipramine	H		29d	-0.160858	-0.0150263	-0.131393	-0.19713	0.117998	-0.00389874	0.204207	-0.316918	-0.0454301	-0.000287796	-0.0495711	-0.14719	-0.238253	-0.0970879		-0.280237			0.0452344	0.0600337	0.049654	0.0384989	0.049497	0.105163	-0.166452				0.644361		0.0303767		0.0962172				-0.013665	-0.139296	-0.106463	0.239974
TG-GATES	Rat	Liver	vivo	bolus	TG-RVivoLiverSingle - penicillamine.High.24hr	Penicillamine	H		24h	-0.0176914	-0.0150046		-0.111044	0.00785678	0.229132	-0.0926661	-0.305811	-0.0123024	0.112749	0.0123438		-0.129487	0.248817						0.0335709		-0.267019	0.104501	0.0822972	0.0220469				-0.0113275		0.0506413		-0.166852					0.134735	-0.0424048	-0.0310444
TG-GATES	Rat	Liver	vitro	bolus	TG-Rvitro PRH - papaverine.Low.8hr	Papaverine	L		8h	-0.00163285	-0.0149737		0.0190353	-0.0510629	-0.186468	-0.0835928	-0.117538	-0.0772776	-0.0680105	-0.0148316	0.0821423	-0.026033	-0.126297	-0.0448107	0.0858828			-0.0461289	-0.00813676	0.0461855	-0.265121	0.387336	0.0224458	-0.107395				0.0993654		0.0662201		-0.0664601				-0.0364252	-0.0993471	-0.0439072	-0.0259241
TG-GATES	Rat	Liver	vivo	repeat	TG-RVivoLiverRepeat - WY-14643.Middle.4day	WY-14643	M		4d	-0.192096	-0.0149692		-0.731008	0.17305	-0.058841	-0.0511597	0.740791	0.434772	0.423261	-0.092116		2.5019	-0.270135						-0.0271767		-0.311609	-0.220904	0.315998	-0.00472745				-1.03345		0.254263		3.34226					-0.289316	-0.788775	-0.21197
TG-GATES	Rat	Liver	vivo	repeat	TG-RVivoLiverRepeat - adapin.Middle.29day	Adapin	M		29d	-0.166967	-0.0149499		-0.0189593	-0.035491	0.021649	0.000743521	-0.474004	0.055599	0.0599408	-0.169926		-0.0109347	-0.320692						0.0423806		0.5942	-0.000830344	-0.163361	0.0797186				-0.482152		0.141333		-0.428072					-0.0193945	-0.265806	-0.00148106
TG-GATES	Rat	Liver	vivo	bolus	TG-RVivoLiverSingle - 3-methylcholanthrene.Low.24hr	3-Methylcholanthrene	L		24h	-0.0751478	-0.0149061		0.252664	0.29789	-0.0101226	-0.0659302	0.386254	0.0136369	-0.11275	0.0864674		-0.153427	0.395303						-0.0517189		0.205972	0.0525198	-0.141947	-0.0535888				-1.7657		0.555669		0.393252					0.110912	-0.0632718	-0.00958728
TG-GATES	Rat	Liver	vitro	bolus	TG-Rvitro PRH - gemfibrozil.Middle.2hr	Gemfibrozil	M		2h	-0.018904	-0.0148451		-0.098457	0.0614679	-0.0721627	0.0982233	-0.0645232	0.00723611	-0.0206912	-0.0100321	-0.0235055	0.149879	-0.00623603	-0.117179	0.220959			0.0983514	0.0313019	-0.0181392	-0.220109	0.0402062	-0.00904969	-0.0526799				0.0789261		-0.189837		-0.220082				-0.0157508	0.027299	-0.0573264	-0.0109617
TG-GATES	Rat	Kidney	vivo	bolus	TG-RVivoKidneySingle - lomustine.Low.24hr	Lomustine	L		24h	0.0960489	-0.0147418	-0.114495	-0.103204	-0.14155	-0.212735	-0.285575	-0.0618315	0.0864549	0.111959	0.0175988	0.0388914	0.0209359	-0.13803		-0.198405			0.0130965	-0.0977187	-0.0203886	-0.0544845	-0.0506246	-0.0322322	-0.0181069				-0.423525		0.227454		0.0946437				0.147653	0.232588	0.0158764	-0.165444
TG-GATES	Rat	Liver	vivo	repeat	TG-RVivoLiverRepeat - danazol.Low.29day	Danazol	L		29d	0.0325945	-0.0147136		0.0307062	0.0647122	-0.0842984	-0.0626602	0.391185	-0.0275606	0.31907	-0.130395		0.0300751	-0.604086						-0.118736		-0.0785123	-0.0410949	0.243062	0.0159435				0.040923		-0.352352		-0.181009					0.177596	0.420765	-0.0296647
TG-GATES	Rat	Kidney	vivo	bolus	TG-RVivoKidneySingle - triamterene.Low.3hr	Triamterene	L		3h	0.107462	-0.0145886	0.0430298	0.249368	-0.0185535	-0.0472165	-0.0337596	0.0321816	0.0900907	0.167976	-0.0150666	0.100394	0.0615484	-0.906281		0.204369			-0.0176191	-0.0726587	0.0710922	0.11521	-0.00863504	0.0844621	0.0679565				0.611279		0.0946381		0.0247528				0.0702006	0.176595	0.0321841	-0.00251298
TG-GATES	Human	Liver	vitro	bolus	TG-HVitro PHH - 2-nitrofluorene.Low.8hr	2-Nitrofluorene	L		8h	-0.0711137	-0.014585	0.103418	-0.0875499	0.0610497	-0.068492	-0.0878997	0.0494293	0.0571015	0.0119087	-0.136228	-0.0243767		-0.168247	0.0614465	0.0778873	0.030833	-0.0200444	-0.0356695	0.190327	0.0227687	-0.144391	0.305163	0.035372		-0.000719852	-0.00829544	0.0667818	-0.00482409	0.0153856	-0.0572238	-0.0806306	-0.0821588	-0.0513276	-0.00437744	-0.0657185	-0.000364387	0.0359977		0.00110793
TG-GATES	Rat	Liver	vivo	bolus	TG-RVivoLiverSingle - cyclophosphamide.Middle.3hr	Cyclophosphamide	M		3h	0.205994	-0.0145348		0.0758937	0.0652976	0.0245453	-0.035653	0.318616	0.0635078	0.21656	-0.0387414		-0.214604	-0.154596						-0.199719		0.583195	0.00747713	-0.348371	0.105499				1.01242		-0.148463		-0.208949					-0.211648	-0.188417	0.0298233
TG-GATES	Rat	Liver	vitro	bolus	TG-Rvitro PRH - methapyrilene.High.8hr	Methapyrilene	H		8h	-0.159765	-0.0145183		0.211271	0.0426875	-0.0725692	-0.163563	-0.129373	-0.0129847	-0.122898	-0.118814	-0.0500345	0.000153611	-0.0395562	0.0636735	-0.141948			-0.0296257	0.0188501	0.255588	-0.148575	-0.103685	0.000446971	-0.12078				0.209301		0.122858		-0.350189				-0.088374	-0.0102545	-0.0837839	-0.0729803
TG-GATES	Human	Liver	vitro	bolus	TG-HVitro PHH - glibenclamide.Low.8hr	Glibenclamide	L		8h	0.0847374	-0.0144903	-0.00967654	-0.0438884	-0.0176571	0.0148427	0.0203265	-0.171024	0.168516	-0.167093	0.039726	-0.206429		-0.142678	-0.0349657	0.137011	0.173078	-0.079449	0.0461215	0.123072	0.0655446	-0.280827	0.0940171	0.135403		-0.120328	-0.134101	0.0194761	-0.0432626	-0.0068159	-0.0690248	-0.135682	0.0385212	0.0114848	-0.100925	0.0449206	-0.185225	0.0361347		0.0567326
TG-GATES	Rat	Liver	vitro	bolus	TG-Rvitro PRH - gemfibrozil.Middle.24hr	Gemfibrozil	M		24h	-0.00754515	-0.0144887		-0.242137	-0.116084	-0.398127	-0.0158705	-0.0133969	-0.0422135	-0.0412396	0.0348687	0.019951	-0.0425042	-0.240755	-0.059732	-0.0409314			0.0255538	0.0887958	-0.0117035	-0.287643	0.0429559	0.111237	0.128108				-0.0222539		-0.319213		0.0594865				-0.03909	-0.0481566	0.00973833	-0.00243249
TG-GATES	Rat	Kidney	vivo	bolus	TG-RVivoKidneySingle - cyclophosphamide.Low.3hr	Cyclophosphamide	L		3h	0.0554288	-0.0143407	0.1043	-0.0463251	-0.0355695	-0.294353	0.0625432	-0.0736022	0.0637851	0.485785	-0.0511117	0.224494	-0.226543	-0.27913		0.241735			-0.0646593	0.00575351	-0.0654925	0.230452	0.26838	-0.0749341	-0.147743				-0.645806		0.0689068		0.0619949				0.169973	0.0644418	0.00908772	0.285031
TG-GATES	Rat	Liver	vitro	bolus	TG-Rvitro PRH - ethambutol.Middle.8hr	Ethambutol	M		8h	0.0901539	-0.0143032		0.22467	0.155429	-0.0306377	-0.0775869	-0.162078	0.0471111	0.290685	-0.0209638	-0.00372967	-0.121054	-0.132939	0.0512299	-0.0936063			-0.145002	-0.231872	0.206245	-0.110822	0.115149	-0.11493	-0.0627776				0.364266		-0.185577		-0.203268				-0.00234839	-0.0573935	-0.0668545	0.0393979
TG-GATES	Rat	Liver	vitro	bolus	TG-Rvitro PRH - phenylbutazone.Middle.2hr	Phenylbutazone	M		2h	0.0018936	-0.0142893		0.0500703	0.0247345	-0.0491158	-0.0222311	0.0743339	0.047508	-0.0893423	0.00188841	0.0940315	-0.0265656	0.0497958	-0.12532	0.0134712			0.104845	-0.0436843	-0.0417867	-0.205013	0.0542739	0.00302549	0.0117256				0.184146		0.0936444		0.13096				0.0616075	-0.0291221	0.000111249	-0.00793723
TG-GATES	Human	Liver	vitro	bolus	TG-HVitro PHH - glibenclamide.Low.2hr	Glibenclamide	L		2h	0.0494223	-0.0142541	-0.05272	0.0234735	0.0317235	-0.112812	-0.210583	0.0663675	0.0385468	0.000538138	-0.0718082	-0.0005456		0.0152117	0.118143	0.0622621	0.0396946	-0.0975518	0.0681336	-0.0172304	-0.0916662	0.00435307	0.111567	0.000628215		-0.0160882	0.00688026	0.016922	-0.0344102	-0.00541943	-0.0418763	-0.0475545	0.0505895	0.207528	0.0108247	0.00692641	-0.0427445	-0.038712		0.013019
TG-GATES	Rat	Liver	vivo	bolus	TG-RVivoLiverSingle - rosiglitazone maleate.Middle.6hr	Rosiglitazone	M		6h	-0.0114937	-0.0142423		-0.184487	0.6467	-0.0253652	-0.000750131	-0.226399	0.0807447	-0.467565	-0.0298164		1.39791	-0.472085						-0.210992		0.31576	-0.167199	0.310292	0.126517				0.248389		-0.555848		0.76501					-0.00831641	0.0720076	0.0104401
TG-GATES	Rat	Liver	vivo	bolus	TG-RVivoLiverSingle - quinidine.Middle.3hr	Quinidine	M		3h	-0.0120342	-0.0142403		-0.0349996	-0.0337671	-0.166488	-0.180538	0.284467	0.110412	-0.0948238	-0.041239		0.372015	-0.166699						-0.0102832		0.60768	0.144514	-0.0163024	0.0765213				0.0485774		0.0107623		0.989318					0.0737465	-0.211327	-0.0277297
TG-GATES	Rat	Liver	vivo	bolus	TG-RVivoLiverSingle - cephalothin.Low.9hr	Cephalothin	L		9h	0.032959	-0.0141959		-0.0670285	-0.0548105	0.448709	0.0204389	-0.316193	-0.00760809	0.295215	-0.00962691		0.0514879	0.852628						0.0702951		-0.605398	0.0960347	-0.00578527	-0.0881657				0.253515		0.204499		0.679465					-0.0763075	0.0961441	-0.00254216
TG-GATES	Rat	Kidney	vivo	bolus	TG-RVivoKidneySingle - imipramine.High.3hr	Imipramine	H		3h	0.0903835	-0.0141277	0.0994215	-0.296603	0.0305552	-0.133172	0.00586091	0.092904	0.0356394	0.278663	0.0287315	0.201285	0.00481697	-0.114725		-0.14095			-0.0648182	-0.168264	-0.0380067	0.064354	0.19936	-0.133131	-0.0561403				0.413988		0.193606		0.0381957				0.0485959	0.100484	0.0509501	-0.0295597
carcinoGENOMICS	Rat	Kidney	vitro	bolus	CX RVitro NRK Diclofenac sodium 72h (6uM)	Diclofenac	IC10	6	72h	0.00128186	-0.014079	0.0642176	-0.0127974	-0.0494403	0.0316749	0.0789713	0.101777	0.0784452	-0.0121413		-0.00599638	-0.0438576	-0.0068734	0.00656485			-0.00686993		0.0329971		0.411447	-0.00592094	-0.0999114	0.211892	0.0527128		-0.00527214	-0.00789659		-0.00120448	0.00607886	-0.00396147	-0.0245547		0.0748167	0.00160693	-0.012107	-0.0284448	-0.00176631
TG-GATES	Rat	Liver	vivo	bolus	TG-RVivoLiverSingle - phenacetin.Middle.9hr	Phenacetin	M		9h	-0.393365	-0.0140055		-0.667363	0.282181	0.161779	0.13204	-0.20659	0.0232361	0.00132854	-0.085492		0.64702	0.0335049						-0.184349		-0.132441	-0.0402265	-0.224733	0.173897				0.114954		-0.566706		-0.651376					0.0981343	-1.06892	-0.0980757
TG-GATES	Human	Liver	vitro	bolus	TG-HVitro PHH - amiodarone.Low.8hr	Amiodarone	L		8h	-0.0014131	-0.0140022	-0.0369439	-0.0411998	-0.0218946	-0.0614006	0.18642	0.0478259	0.0591674	-0.0398908	-0.0198687	-0.0818602		0.113417	0.0333083	-0.0698871	0.145935	-0.055752	-0.0702083	-0.0477279	-0.0438553	-0.0932341	-0.182899	0.071274		0.0496319	0.0221131	0.0478218	-0.00941072	0.0210526	0.0112546	0.0158235	-0.0703737	-0.0719135	-0.0471424	0.067876	-0.0769516	0.041907		0.0036574
TG-GATES	Rat	Kidney	vivo	repeat	TG-RVivoKidneyRepeat - monocrotaline.Low.15day	Monocrotaline	L		15d	-0.0765861	-0.0139844	-0.121389	0.0501516	-0.0883833	-0.213701	-0.1341	-0.0986482	-0.00921316	0.00298655	-0.0926947	0.0778825	-0.032889	0.165846		-0.403555			-0.0285784	0.0326129	0.0957068	0.128656	0.0771695	-0.11415	-0.0869008				-0.625734		-0.0113233		0.0445762				-0.109963	0.00697318	0.152189	0.103026
TG-GATES	Rat	Kidney	vivo	repeat	TG-RVivoKidneyRepeat - nitrofurantoin.Low.4day	Nitrofurantoin	L		4d	-0.0120351	-0.0138777	0.0356468	0.0570382	-0.0694761	-0.0170164	0.087204	-0.0347671	-0.017195	0.0364588	-0.0707537	0.177866	-0.0287601	0.167274		0.0217057			0.0489488	0.179607	0.0380357	-0.139667	-0.02844	-0.132252	0.138801				-0.5798		-0.112513		0.0882171				-0.0630784	-0.258253	-0.0650284	-0.142624
TG-GATES	Human	Liver	vitro	bolus	TG-HVitro PHH - promethazine.Middle.24hr	Promethazine	M		24h	-0.00287391	-0.0137128	0.0425481	0.0986618	-0.0549779	-0.128789	-0.0996871	-0.0117247	0.077437	0.114936	-0.200936	-0.123898		-0.0657483	0.0165276	0.0837995	-0.00850794	-0.0752628	-0.255941	0.11345	0.0651126	-0.347946	0.111258	0.0215125		-0.12258	0.0432094	-0.0720516	0.146873	-0.021444	-0.0631594	-0.0602978	-0.021923	-0.103261	-0.0455266	0.0573153	-0.0678476	-0.0177222		-0.0813102
TG-GATES	Human	Liver	vitro	bolus	TG-HVitro PHH - caffeine.Middle.8hr	Caffeine	M		8h	-0.133756	-0.0137126	-0.112899	0.0846184	0.0666555	-0.0875803	-0.100506	0.150145	0.136147	-0.260746	0.203978	0.0323603		0.0508815	-0.0819813	-0.0242705	0.0668482	-0.016231	-0.103665	-0.0560087	-0.159589	0.0429728	-0.067525	0.153875		0.00306831	-0.208518	-0.142793	0.135106	0.14413	0.171755	-0.169837	-0.248425	0.256675	0.051919	-0.0580225	-0.115431	-0.109347		0.0403173
TG-GATES	Human	Liver	vitro	bolus	TG-HVitro PHH - chloramphenicol.Middle.24hr	Chloramphenicol	M		24h	-0.156217	-0.0137092	-0.0342261	0.0265655	-0.099057	-0.00954221	-0.0387202	-0.384053	0.044954	-0.0159293	-0.0357366	0.00159003		0.140328	0.0136745	0.0679839	-0.0904736	0.042852	0.0075796	0.00234926	-0.175705	0.143859	0.0544327	-0.0300743		0.0794849	0.106614	-0.071921	-0.0219642	0.0188635	-0.0113733	-0.0399975	-0.0798295	0.197138	0.00307424	-0.0302455	-0.0220603	-0.00999806		-0.0649259
TG-GATES	Rat	Kidney	vivo	repeat	TG-RVivoKidneyRepeat - hexachlorobenzene.Low.8day	Hexachlorobenzene	L		8d	-0.0261633	-0.0136048	0.0557989	0.124358	0.110673	-0.222397	-0.0496827	0.021967	-0.0135265	0.0712294	-0.0144264	-0.0478614	-0.0643756	-0.0949867		-0.153009			-0.0503426	-0.0319072	0.0707338	0.179821	-0.00372687	-0.0938076	0.0898044				-1.0203		0.124957		-0.140741				0.0267008	0.0322576	0.0150479	-0.0461563
TG-GATES	Rat	Liver	vivo	bolus	TG-RVivoLiverSingle - ciprofloxacin.High.24hr	Ciprofloxacin	H		24h	-0.174694	-0.0135861		-0.213887	-0.152579	0.0383832	0.0585194	-0.365696	0.0203528	-0.638485	0.0432938		0.047318	-0.548096						0.00204755		0.48386	-0.0578115	-0.257993	-0.0597698				-0.158582		0.0867601		-0.413586					-0.0663222	-0.207008	-0.0353137
TG-GATES	Rat	Liver	vivo	bolus	TG-RVivoLiverSingle - famotidine.High.6hr	Famotidine	H		6h	-0.0138787	-0.0135849		-0.15045	-0.461087	-0.449125	-0.193967	0.292045	-0.0764616	0.0258891	-0.145274		0.15606	-0.403686						0.0703003		0.345865	0.0425831	-0.341061	-0.0510198				-0.174408		-0.114844		-0.348561					-0.0475795	-0.114083	-0.000929858
TG-GATES	Human	Liver	vitro	bolus	TG-HVitro PHH - cyclophosphamide.Middle.24hr	Cyclophosphamide	M		24h	0.058713	-0.0135372	0.155721	0.512826	0.0424423	-0.084011	-0.0890448	-0.0851416	-0.0513743	0.157673	-0.0165495	0.00312207		-0.0208467	0.0575482	0.00064018	0.185003	-0.0373267	-0.0845632	0.0547168	0.0236396	-0.12986	0.184924	0.0773213		0.00598852	-0.103479	0.0744419	0.0795236	0.0768076	0.124227	0.0277179	-0.00696071	0.0667863	-0.0104295	0.166016	-0.0778651	-0.0814277		0.0673923
TG-GATES	Rat	Kidney	vivo	repeat	TG-RVivoKidneyRepeat - clofibrate.Low.29day	Clofibrate	L		29d	-0.0260419	-0.0134872	0.10545	0.227072	-0.030997	-0.273397	-0.029551	0.093405	-0.051048	0.214092	0.0542926	-0.0057125	0.418259	-0.513009		0.0273992			-0.055032	-0.0191236	0.0784124	-0.107041	0.0153056	0.0130407	0.0367054				0.293187		0.155822		0.0955792				0.056788	-0.231149	0.0310628	-0.0380797
TG-GATES	Rat	Liver	vivo	repeat	TG-RVivoLiverRepeat - coumarin.Low.8day	Coumarin	L		8d	-0.0491097	-0.0134342		-0.26215	0.57494	0.0595251	-0.0961878	0.495243	0.048954	-0.103799	0.380473		-0.181893	0.224674						0.045035		0.0811963	-0.0681054	0.0167011	0.00263332				-0.0872555		-0.214414		1.14714					0.0783676	-0.00656705	-0.025726
TG-GATES	Rat	Kidney	vivo	repeat	TG-RVivoKidneyRepeat - phenylbutazone.High.4day	Phenylbutazone	H		4d	-0.205821	-0.0133935	0.268671	0.0683057	0.280911	-0.0290825	0.427314	-0.130553	0.0626141	-0.310845	-0.441463	0.086995	-0.274642	0.789179		-0.0511922			0.157628	0.0412316	-0.166655	-0.0543887	0.197416	0.0252455	-0.103833				-1.98845		0.0207629		0.18198				-0.103409	-0.282218	0.0757078	-0.0844881
TG-GATES	Human	Liver	vitro	bolus	TG-HVitro PHH - chlorpromazine.Middle.24hr	Chlorpromazine	M		24h	0.136011	-0.013379	0.125211	0.0333274	-0.0124989	0.158667	-0.0111512	-0.040001	0.0763266	-0.0506921	0.0693051	-0.0870127		-0.00402768	0.0805536	-0.0955468	0.084738	-0.020168	-0.069959	-0.0101918	0.0130398	-0.148531	0.0898111	0.0453096		-0.163005	-0.230597	-0.0825456	-0.00654776	-0.0259174	-0.0456229	0.169952	0.0343994	-0.00829135	-0.0138171	-0.0698168	-0.140954	0.0513928		0.0520688
TG-GATES	Rat	Liver	vitro	bolus	TG-Rvitro PRH - haloperidol.High.8hr	Haloperidol	H		8h	0.315387	-0.0133614		0.119968	0.0445311	-0.254096	-0.187994	-0.207691	0.0980728	-0.103642	0.04005	0.423933	0.205438	-0.0101838	0.0187896	0.129619			-0.0346241	0.117102	0.120569	0.228575	-0.211481	-0.274842	0.000821541				-0.199934		-0.203912		-0.787292				0.0903201	0.122759	-0.125655	0.0133055
TG-GATES	Rat	Liver	vivo	repeat	TG-RVivoLiverRepeat - ciprofloxacin.Low.8day	Ciprofloxacin	L		8d	0.101488	-0.0133489		0.130088	0.102377	0.0424991	-0.148259	0.144574	-0.144273	0.238504	-0.0943562		-0.0251212	0.260081						0.0584355		0.320134	-0.149518	-0.0427661	0.07529				0.285708		-0.106284		-0.0242177					0.00343703	0.00212783	-0.0419715
TG-GATES	Rat	Liver	vivo	bolus	TG-RVivoLiverSingle - ethanol.Middle.6hr	Ethanol	M		6h	-0.0120664	-0.0132417		-0.20146	-0.202949	-0.441736	0.073534	-0.0248542	-0.163583	0.627349	0.0981644		0.214537	0.513843						0.11592		0.158678	-0.0223031	0.143288	0.0736906				0.530948		0.265821		-0.0960382					0.00251423	-0.309188	-0.0208138
TG-GATES	Rat	Kidney	vivo	bolus	TG-RVivoKidneySingle - caffeine.Middle.24hr	Caffeine	M		24h	-0.160743	-0.0132158	0.0322945	-0.0220253	-0.132996	-0.097243	0.00133602	-0.0238806	0.0543696	-0.133977	0.00623722	-0.273196	0.0423246	0.0684518		-0.18938			-0.0338769	-0.0257031	-0.0310259	0.113273	-0.00824043	-0.0435282	-0.184622				-0.235554		0.0534129		-0.150986				-0.157121	0.222269	0.0251737	0.00684964
TG-GATES	Rat	Liver	vivo	bolus	TG-RVivoLiverSingle - allopurinol.Middle.9hr	Allopurinol	M		9h	0.127696	-0.0132016		-0.274845	0.152312	-0.162259	-0.0397055	0.160633	-0.0781386	-0.160729	0.154991		0.333964	0.121811						-0.0902106		0.111352	-0.0895	0.266941	-0.0886517				-0.843357		-0.158274		0.153058					-0.00423928	0.169889	0.00231875
TG-GATES	Rat	Kidney	vivo	repeat	TG-RVivoKidneyRepeat - methyltestosterone.Low.29day	Methyltestosterone	L		29d	0.24385	-0.0131719	0.0161621	0.333884	0.00198565	0.259775	0.0251468	0.0983688	-0.0679103	0.025917	0.0252304	0.186952	-0.102161	0.0315495		0.254634			0.188943	0.158903	0.0448259	-0.069626	0.0537855	-0.0101645	0.11485				-0.546417		0.0676586		-0.102838				0.16642	-0.108219	0.0122267	0.0793901
TG-GATES	Rat	Kidney	vivo	bolus	TG-RVivoKidneySingle - hexachlorobenzene.Middle.6hr	Hexachlorobenzene	M		6h	0.00798248	-0.0131459	0.185774	0.153101	0.130279	0.15056	0.0915812	-0.0690733	0.0837593	-0.0808099	0.246702	-0.183287	-0.075264	0.766774		0.0621257			0.0141723	0.0471235	-0.0177392	0.151594	0.0400756	-0.0519938	0.108597				0.711863		0.135736		0.132972				0.132581	-0.00555543	0.108422	0.116127
TG-GATES	Human	Liver	vitro	bolus	TG-HVitro PHH - alpidem.High.24hr	Alpidem	H		24h	0.0635055	-0.0131279	0.0517694	0.381292	0.144434	-0.0915634	-0.27382	0.186153	0.109917	0.174438	-0.214114	0.105881		-0.136217	-0.019958	-0.0224267	0.113739	0.032912	-0.0510957	0.0971729	0.0540467	0.226914	0.119832	0.00965712		0.00917045	0.129158	-0.147268	0.0126809	0.00703618	0.0202557	-0.162359	-0.0926006	-0.0614388	0.0555842	0.0399411	-0.00658229	-0.006273		0.0783327
TG-GATES	Rat	Liver	vivo	bolus	TG-RVivoLiverSingle - clofibrate.Low.6hr	Clofibrate	L		6h	-0.185723	-0.0130788		0.207552	0.0150715	0.176671	0.0578322	0.270376	0.158608	0.160449	-0.102205		0.283782	-0.192934						0.0727274		-0.804643	0.0504519	0.106998	-0.00797751				-0.140534		0.125363		-0.151744					-0.0121074	0.0328835	-0.0396294
TG-GATES	Human	Liver	vitro	bolus	TG-HVitro PHH - propranolol.Low.8hr	Propranolol	L		8h	0.0281552	-0.0130342	-0.0644068	-0.0883595	-0.00626603	0.00556043	-0.0677779	0.0946409	-0.0572184	0.050322	0.112598	0.115109		-0.0773622	-0.0119757	-0.0231918	0.0398589	0.0838566	0.0155001	0.11457	0.0520515	0.015695	0.0947632	-0.0545413		0.00319884	0.0548002	0.0236204	-0.0227888	0.0296691	-0.0285573	0.0640511	-0.00247428	0.0538031	-0.0123461	0.0199858	-0.0671528	-0.089652		-0.0227772
TG-GATES	Rat	Kidney	vivo	bolus	TG-RVivoKidneySingle - desmopressin acetate.High.3hr	Desmopressin acetate	H		3h	0.222568	-0.0130128	-0.116596	0.0989309	0.106024	-0.135411	-0.169044	-0.0562353	-0.0162211	0.210858	0.00696401	0.108232	0.173722	-0.397187		-0.0263298			0.217702	-0.121722	0.206914	-0.1309	-0.195421	0.16168	0.0659826				0.763519		0.122512		-0.184197				-0.103598	0.0129956	-0.0933098	0.0310691
TG-GATES	Rat	Kidney	vivo	bolus	TG-RVivoKidneySingle - bromobenzene.Low.3hr	Bromobenzene	L		3h	0.0632615	-0.0130014	0.012987	-0.0633458	0.069758	-0.00626983	0.0827877	0.0328821	-0.005224	0.261951	0.0323749	0.0556876	0.131634	0.263924		0.0281086			0.0799011	-0.0393052	-0.0654221	0.0820944	-0.0558639	0.329931	0.0426792				0.0591797		0.0176986		-0.00897969				-0.0373674	0.0979135	0.160418	-0.0897689
TG-GATES	Rat	Liver	vivo	bolus	TG-RVivoLiverSingle - methyldopa.Low.9hr	Methyldopa	L		9h	-0.00940794	-0.0128797		-0.424285	0.0601618	0.158624	-0.0647042	-0.258291	-0.0611997	0.273999	-0.0234445		0.0150743	0.35744						0.0176282		0.118873	-0.0562022	-0.0232861	-0.101529				-0.162869		-0.00292212		0.647232					0.0463648	-0.200192	-0.0104191
TG-GATES	Rat	Kidney	vivo	repeat	TG-RVivoKidneyRepeat - hexachlorobenzene.High.4day	Hexachlorobenzene	H		4d	-0.0235591	-0.012873	0.101641	0.319491	0.0412336	-0.0940713	0.135004	-0.234239	0.0574477	0.378943	0.0556118	0.172461	0.0366386	-0.0505314		0.181026			-0.0354353	-0.0963903	-0.0327949	-0.0449038	0.0139434	0.0943096	-0.163644				-0.165133		-0.0768859		-0.0132866				-0.00651211	0.114259	0.0586475	-0.0758977
TG-GATES	Rat	Liver	vivo	bolus	TG-RVivoLiverSingle - fenofibrate.High.3hr	Fenofibrate	H		3h	0.244806	-0.012842		-0.147621	0.229979	0.011499	-0.000610173	-0.209697	-0.00020285	0.0185208	-0.0603161		1.58889	0.583862						0.0379062		-1.02567	0.0969917	0.105599	0.01836				-0.35194		-0.295383		0.568849					0.0154484	0.0756245	0.000198248
TG-GATES	Rat	Liver	vivo	bolus	TG-RVivoLiverSingle - aflatoxin B1.Middle.24hr	Aflatoxin B1	M		24h	-0.362437	-0.0127765		0.512374	0.689604	-1.14524	-0.175458	-0.593672	1.0212	-0.454449	0.6659		0.0310678	-0.225754						-0.539884		0.248907	-0.200214	-0.1591	-0.0790058				-0.451233		-0.81872		2.84768					-0.136573	-0.0167951	0.0212838
TG-GATES	Human	Liver	vitro	bolus	TG-HVitro PHH - monocrotaline.High.8hr	Monocrotaline	H		8h	0.0803666	-0.012712	0.00697313	0.0251318	-0.134481	0.055895	0.0221544	-0.0411694	-0.0304747	0.167626	-0.0223878	-0.0559735		-0.129352	0.0432059	-0.0847937	0.0662261	-0.0501899	-0.119486	0.0309397	-0.0244878	0.00137585	-0.00424542	0.0090925		-0.0525994	-0.0697075	0.134832	0.0101593	0.0410021	-0.0162455	-0.0115158	-0.0697166	-0.270165	0.0822999	0.0160873	-0.0163191	-0.130758		-0.0109025
TG-GATES	Rat	Liver	vivo	repeat	TG-RVivoLiverRepeat - haloperidol.High.15day	Haloperidol	H		15d	0.273224	-0.0126348		-0.116142	0.343567	-0.0584886	0.0473336	-0.361395	-0.00868528	0.444888	-0.0654384		-0.0731736	0.584277						-0.0829661		0.0504679	-0.0127692	0.0507895	-0.157817				0.130076		-0.13655		2.25077					-0.0409485	0.152983	0.00539043
PREDICT-IV	Human	Liver	vitro	repeat	PIV Hvitro Repeat PHH - METFMN_HD14_LFC	Metformin	H		14d	0.0875009	-0.0126014	0.0101612	0.273005	0.16578	-0.267336	0.620378	-0.0447655	0.147395	-0.0581692	0.202242	0.170023	0.630382	0.0705987	-0.0151731	0.268564	-0.027435	-0.0284761	0.31363	-0.183882	-0.0585293	0.053281	0.0428866	0.249834	0.147167	-0.0226872	0.26528	-0.0585045	0.13632	0.907715	0.206341	0.364246	-0.478918	0.175979	-0.148128	-0.0898698	0.247622	0.220815	0.180896	0.163294
TG-GATES	Human	Liver	vitro	bolus	TG-HVitro PHH - fluphenazine.High.8hr	Fluphenazine	H		8h	0.0876595	-0.0125559	-0.120577	0.281466	0.0317483	0.00492692	-0.0759862	0.0441306	0.052667	0.0369656	0.0622504	-0.0163728		0.166112	-0.319824	-0.0564011	-0.0486211	0.0635972	0.127948	0.24304	0.0184124	-0.00367321	-0.426237	0.111227		-0.027583	-0.0951826	0.00139446	0.0651442	0.0462325	-0.0187787	-0.132768	-0.108198	-0.0257073	-0.160266	-0.0123819	0.1475	0.0638898		0.0936059
TG-GATES	Human	Liver	vitro	bolus	TG-HVitro PHH - carbamazepine.Low.8hr	Carbamazepine	L		8h	-0.0314358	-0.0125299	-0.00231555	-0.0380979	0.0175707	-0.0156033	-0.150404	-0.00629258	-0.0384413	-0.126486	0.0135925	0.0816906		0.114166	-0.0732957	-0.0403019	-0.154582	0.0716176	-0.103061	0.0535868	0.0404777	0.0236282	-0.17945	-0.0186473		0.041126	0.132405	-0.0777224	-0.058565	-0.0215273	-0.0153331	-0.100167	-0.0324646	0.250215	-0.126899	0.0154197	-0.018882	-0.0286701		-0.019795
TG-GATES	Rat	Liver	vivo	repeat	TG-RVivoLiverRepeat - azathioprine.Middle.8day	Azathioprine	M		8d	-0.16462	-0.012473		0.111482	-0.100661	-0.361944	0.00188109	-0.163231	-0.155686	-0.293873	0.0567466		-0.238442	-0.0978226						0.0613127		-0.0500039	-0.116756	-0.0100387	-0.0342697				-0.106923		-0.141156		0.621018					0.041323	0.0724246	-0.0170989
TG-GATES	Human	Liver	vitro	bolus	TG-HVitro PHH - griseofulvin.Low.2hr	Griseofulvin	L		2h	0.0358979	-0.0123499	0.0473095	-0.05341	-0.0327991	0.027745	0.114125	-0.0765165	0.0143228	0.107784	-0.0776007	-0.0436474		-0.0286484	0.0623176	0.120137	0.175325	-0.107067	-0.0221357	-0.0973588	0.00435772	-0.027257	-0.277379	0.022008		0.0347284	0.105311	-0.164239	-0.00376766	-0.0596782	0.0212819	0.0189457	0.100276	0.250504	0.0514829	-0.127922	0.00655384	-0.0317919		-0.0224762
TG-GATES	Rat	Liver	vitro	bolus	TG-Rvitro PRH - isoniazid.Low.2hr	Isoniazid	L		2h	0.038675	-0.0122969		0.0920269	-0.0038945	0.163566	0.0458585	0.0431096	-0.00457882	-0.149649	0.0966283	-0.0375065	0.0799594	0.316322	-0.185759	0.204036			0.110377	0.0379768	-0.00233901	0.242622	-0.0298176	0.119136	0.169263				0.119257		0.0519323		0.372913				-0.0336908	0.0467228	0.276394	0.071833
TG-GATES	Rat	Liver	vivo	repeat	TG-RVivoLiverRepeat - promethazine.Low.8day	Promethazine	L		8d	0.022416	-0.0122842		0.163885	-0.109351	0.0815463	0.150577	-0.229149	-0.0182549	-0.0641973	0.0395077		-0.108792	0.407761						0.0385978		-0.0872574	0.12714	0.0785982	0.0163419				-0.00926425		0.270754		-0.412942					0.0826593	-0.459264	-0.022177
TG-GATES	Human	Liver	vitro	bolus	TG-HVitro PHH - rotenone.Middle.8hr	Rotenone	M		8h	0.0291584	-0.0122506	-0.0682938	-0.0415728	0.0362737	-0.0785716	-0.0436344	-0.0384252	0.0259741	-0.0227457	0.0585222	0.0723216		-0.21456	0.154713	0.0344597	0.0880128	-0.0448503	0.0469724	0.137098	0.0220986	0.140099	-0.251692	0.0419946		-0.078336	0.00522589	-0.0892116	-0.0263392	-0.00826451	0.00183406	0.000430763	-0.0287938	-0.150548	0.0246544	-0.00446628	-0.175477	-0.0107375		0.0406354
TG-GATES	Rat	Liver	vivo	bolus	TG-RVivoLiverSingle - triamterene.Low.3hr	Triamterene	L		3h	-0.0324194	-0.0121306		0.104968	-0.156786	-0.277738	0.00636664	-0.394208	0.0558184	0.151025	-0.112505		-0.0760777	-0.584546						-0.075339		-0.029537	0.0902982	-0.072563	0.237191				0.0370963		0.165963		-0.707764					0.159584	-0.314665	0.00659398
TG-GATES	Human	Liver	vitro	bolus	TG-HVitro PHH - cyclosporine A.Low.8hr	Cyclosporine A	L		8h	-0.0722326	-0.0121295	-0.0993528	-0.023788	-0.0201982	0.1282	0.0254741	-0.0916793	-0.0390602	0.0183343	0.0993274	0.153052		0.0800775	-0.0423472	-0.0821427	0.00627879	-0.0348998	0.0406896	0.017745	-0.0538979	0.0320854	0.11258	-0.0522435		0.0268589	0.0184096	-0.0447164	-0.0120759	0.0189168	0.0313301	-0.0469571	-0.00475233	0.015477	0.0137204	-0.0588393	0.0715963	0.0148186		-0.0140213
TG-GATES	Rat	Liver	vitro	bolus	TG-Rvitro PRH - allyl alcohol.Low.24hr	Allyl alcohol	L		24h	0.100764	-0.0120918		-0.0295044	-0.169615	0.117334	-0.00242224	0.0873271	0.0698101	0.0718428	-0.0713528	0.0141105	0.156973	-0.204749	-0.00768907	0.0790684			-0.0352013	-0.117807	0.0740193	0.0137899	0.183231	-0.146174	0.00763233				0.0839798		0.602426		-0.00834721				0.0967723	0.0218464	-0.0858466	-0.0586962
TG-GATES	Rat	Liver	vitro	bolus	TG-Rvitro PRH - acetamidofluorene.Low.2hr	Acetamidofluorene	L		2h	0.00536436	-0.0118632		-0.0380844	-0.00139582	-0.064108	-0.172816	-0.0132462	0.0204319	0.0277129	-0.192545	-0.135513	0.0345925	0.127459	-0.127909	0.179239			0.146904	-0.10875	0.0661024	0.0687795	-0.0128467	0.0842437	0.142069				0.238705		0.103789		0.168297				-0.0446807	0.16655	0.0231645	0.0030945
TG-GATES	Rat	Kidney	vivo	bolus	TG-RVivoKidneySingle - lomustine.Middle.24hr	Lomustine	M		24h	0.0888605	-0.0118563	-0.020757	0.092641	-0.0439101	-0.0826339	-0.108822	-0.144238	0.0404179	0.435881	-0.0212592	0.150948	0.129099	0.0775526		-0.357533			-0.049504	0.0277273	-0.144622	-0.0711297	-0.128345	0.345686	0.0263097				-0.31989		-0.0121113		0.0688159				0.0815386	-0.0752922	0.0306191	-0.149731
TG-GATES	Rat	Liver	vitro	bolus	TG-Rvitro PRH - carbamazepine.Middle.24hr	Carbamazepine	M		24h	-0.0833883	-0.011781		0.0189571	-0.0139813	-0.111345	-0.113503	-0.137153	-0.101099	-0.121798	-0.00489946	-0.027832	-0.0786039	0.262612	0.101536	-0.0235524			-0.081484	-0.0411888	-0.0218123	-0.0999058	0.0302766	0.0237678	-0.123559				0.0132601		-0.107092		0.0232147				-0.136624	-0.0626342	-0.0111428	-0.0412816
TG-GATES	Rat	Liver	vivo	repeat	TG-RVivoLiverRepeat - azathioprine.Low.4day	Azathioprine	L		4d	-0.0406793	-0.0117569		-0.231531	0.210761	-0.0807593	0.101574	0.0293195	-0.0625892	0.035204	0.00515886		0.192696	0.341465						0.0625852		0.261909	-0.0845439	0.295631	0.00895709				-0.328427		0.0726663		0.812779					-0.0177008	-0.271031	0.00770816
TG-GATES	Human	Liver	vitro	bolus	TG-HVitro PHH - gemfibrozil.Low.24hr	Gemfibrozil	L		24h	-0.0983577	-0.0117222	0.0295144	-0.0466099	-0.0343968	0.159551	0.000398507	0.0963421	0.00120943	0.0938629	-0.0344908	0.0485657		0.0616739	-0.0150962	-0.206944	-0.182747	0.154408	-0.0755299	0.128582	0.0695447	-0.0343136	0.0529889	0.0534175		0.108566	0.212658	0.092522	0.0403888	0.0403454	-0.0288098	-0.00711057	-0.0764742	-0.0527019	0.0155563	0.0291962	0.15459	0.0389967		-0.0100623
TG-GATES	Rat	Liver	vivo	repeat	TG-RVivoLiverRepeat - cyclophosphamide.High.4day	Cyclophosphamide	H		4d	-0.151496	-0.0116524		-0.406317	-0.179846	0.358127	-0.425287	-0.588747	-0.0838767	-0.512149	0.286884		0.081543	1.06679						-0.0474298		0.654012	-0.254923	-0.0925044	0.0396194				0.721738		0.101534		-0.0274151					0.0398613	0.596109	0.0176157
TG-GATES	Rat	Liver	vivo	repeat	TG-RVivoLiverRepeat - benzbromarone.Low.8day	Benzbromarone	L		8d	-0.124791	-0.011584		-0.126851	-0.0579054	-0.250425	0.0481091	0.371812	0.115096	-0.33908	0.0115196		0.510221	0.289927						-0.0636902		0.221567	0.0491739	-0.183001	0.116133				-0.426363		0.286085		0.937018					-0.104825	-0.485878	-0.00473331
TG-GATES	Rat	Liver	vivo	repeat	TG-RVivoLiverRepeat - enalapril.Low.8day	Enalapril	L		8d	0.00042168	-0.0115301		-0.149088	-0.0865394	-0.141331	0.0143571	-0.424912	0.0733077	0.240483	-0.111885		0.202911	-0.403641						0.0412745		-0.146094	0.0171805	0.0630845	0.032828				0.321632		-0.252551		-0.0133802					0.150664	-0.0187208	-0.0116688
TG-GATES	Rat	Liver	vivo	repeat	TG-RVivoLiverRepeat - nitrofurazone.High.29day	Nitrofurazone	H		29d	0.00655569	-0.0114884		-0.079284	1.7528	0.126403	-0.00596902	-0.207979	0.0730253	-0.659112	-0.344565		0.354324	-0.237844						0.0912296		-0.0136504	-0.0959626	0.439712	-0.0898847				-1.54376		-1.83783		3.62625					-0.0436804	0.0733848	-0.00874936
TG-GATES	Rat	Kidney	vivo	bolus	TG-RVivoKidneySingle - omeprazole.High.24hr	Omeprazole	H		24h	-0.0766869	-0.0114578	0.0339105	1.71643	0.939114	0.574466	0.135356	-0.161958	0.173482	0.0926356	-0.123006	0.497301	0.0478414	0.195257		0.0100383			-0.089348	-0.0777283	0.106621	0.181205	0.410619	-0.0653969	0.0913546				-0.981179		-0.0810859		0.266217				-0.237418	0.295272	0.109783	0.0634695
TG-GATES	Rat	Liver	vitro	bolus	TG-Rvitro PRH - tolbutamide.Low.24hr	Tolbutamide	L		24h	0.0214258	-0.011404		-0.149248	-0.260152	-0.2428	-0.193609	0.0820174	0.0237707	0.235254	-0.182771	-0.0133758	0.0171956	-0.155531	0.033052	-0.0329531			-0.0572349	0.0313179	-0.0952969	0.0345478	-0.208422	0.0787535	0.0348587				0.100837		0.19016		-0.510958				-0.127261	0.18994	-0.0918578	0.0387149
TG-GATES	Rat	Liver	vivo	bolus	TG-RVivoLiverSingle - haloperidol.Low.9hr	Haloperidol	L		9h	-0.191157	-0.0113981		-0.00149371	0.0238435	-0.118298	0.0490355	0.0401639	0.0364224	-0.0158557	-0.0297923		-0.181274	0.123416						0.0839851		-0.0579948	0.00514155	-0.060518	-0.00224093				0.0308348		-0.330176		-0.30383					0.0440063	0.092546	0.00186295
TG-GATES	Rat	Liver	vivo	bolus	TG-RVivoLiverSingle - triamterene.Low.24hr	Triamterene	L		24h	-0.0483672	-0.011282		0.257988	0.0824051	-0.187795	-0.0900493	-0.269875	-0.112221	0.0853458	-0.0714392		0.133836	-0.420039						-0.102296		-0.343178	0.0931626	0.18695	-0.125116				1.12569		0.0566104		0.0381315					0.110846	0.518919	0.0160579
TG-GATES	Human	Liver	vitro	bolus	TG-HVitro PHH - acetamide.High.8hr	Acetamide	H		8h	0.0035393	-0.0112695	-0.0390421	-0.0458087	-0.112853	0.0608647	-0.0270782	-0.0786554	-0.132909	-0.104265	-0.0891798	0.105264		-0.00951015	0.056973	0.0062815	0.0870095	0.190337	-0.0948745	-0.0251147	0.105344	0.255145	-0.13405	-0.0168539		0.00516282	-0.0518009	-0.215148	-0.0602554	-0.0182168	-0.0725738	0.0541833	-0.155739	-0.0488167	0.151526	-0.0026223	0.0290971	0.0155408		0.00642211
TG-GATES	Rat	Liver	vivo	repeat	TG-RVivoLiverRepeat - propylthiouracil.Middle.4day	Propylthiouracil	M		4d	-0.244036	-0.0112616		-0.328945	1.45322	-0.0494095	-0.0130222	0.302715	-0.0874705	-0.0483948	0.266341		-0.0695798	-0.718784						-0.0133018		-0.276548	-0.16348	0.172108	-0.269432				0.553465		0.227596		1.27592					-0.0109256	0.0865421	-0.0261206
TG-GATES	Rat	Liver	vivo	repeat	TG-RVivoLiverRepeat - rotenone.Low.29day	Rotenone	L		29d	-0.149443	-0.0112497		-0.250315	0.0208185	-0.192042	0.00546365	0.0861074	-0.0976792	0.186619	-0.124751		-0.009827	-0.317352						0.183522		-0.0213854	-0.000311118	0.0435226	-0.130811				0.187947		0.150131		-0.894254					0.105494	0.317558	-0.00612973
TG-GATES	Rat	Liver	vivo	repeat	TG-RVivoLiverRepeat - diclofenac.Low.8day	Diclofenac	L		8d	-0.036508	-0.0112002		0.24278	0.185055	0.232409	0.11165	-0.0378549	0.0713468	0.0939063	-0.171362		-0.236938	-0.346034						-0.00992301		0.117921	0.00252131	-0.0141327	0.0160918				0.0928032		0.264596		0.0242013					0.0346149	-0.224034	-0.0295125
TG-GATES	Rat	Liver	vivo	bolus	TG-RVivoLiverSingle - allyl alcohol.High.6hr	Allyl alcohol	H		6h	0.359478	-0.0111553		-0.0349182	0.290584	0.33842	-0.388849	-0.359763	-0.0792084	-0.156301	-0.0804503		0.532007	0.0420669						-0.0970907		0.0889765	-0.109901	0.19065	0.149771				-0.266214		-0.0403176		0.516838					-0.147239	0.211658	-0.0346868
TG-GATES	Human	Liver	vitro	bolus	TG-HVitro PHH - bucetin.High.24hr	Bucetin	H		24h	0.111163	-0.0111328	0.0729131	0.161112	0.0225711	-0.103316	-0.0460387	0.19105	0.0482873	-0.102206	-0.213386	-0.188492		0.103175	0.108848	0.0963391	0.116939	-0.261356	0.0702685	-0.0238046	-0.224088	-0.0390882	0.0963576	-0.0136537		-0.0287236	0.249953	0.148219	0.1003	-0.0090426	-0.00776044	-0.0489107	-0.0586999	0.0149233	0.0196809	-0.0141836	-0.085347	0.198515		0.0574261
TG-GATES	Human	Liver	vitro	bolus	TG-HVitro PHH - thioridazine.Middle.2hr	Thioridazine	M		2h	0.000965261	-0.0110916	-0.0531758	0.0248382	-0.0558481	0.0417449	0.0379416	-0.0383215	0.0368184	-0.00553618	-0.23388	0.0195406		-0.0447118	0.0231448	-0.0479703	-0.0106413	0.0546232	0.0598359	-0.0713382	-0.0906366	0.04661	0.121019	-0.0194472		-0.0913152	-0.126818	0.0957068	0.0624918	-0.0150205	-0.00062863	0.0106898	-0.0743136	0.0481828	0.0584541	-0.00250065	-0.00755885	0.002		0.0187733
TG-GATES	Rat	Liver	vivo	bolus	TG-RVivoLiverSingle - isoniazid.Low.6hr	Isoniazid	L		6h	-0.24516	-0.0109745		-0.588118	-0.187982	-0.0645406	-0.0189086	-0.370516	-0.0323898	0.0804573	0.0386154		0.0876342	-0.131489						0.0411176		0.420054	0.127249	-0.107905	-0.0170856				1.30624		0.191755		-0.496413					-0.0563239	-0.259812	-0.019545
TG-GATES	Rat	Liver	vivo	bolus	TG-RVivoLiverSingle - acetamidofluorene.High.24hr	Acetamidofluorene	H		24h	0.319155	-0.0109005		0.89122	3.46644	0.74017	-0.111695	-1.43463	1.27826	-1.24991	-0.184668		2.28892	-1.06683						-0.439261		0.915992	-0.19404	1.06151	-0.184925				-3.579		-2.57382		2.57221					-0.138438	-0.71602	-0.128072
TG-GATES	Rat	Liver	vivo	repeat	TG-RVivoLiverRepeat - propranolol.Low.29day	Propranolol	L		29d	0.0652537	-0.0108943		0.00799637	0.149617	-0.124571	0.0352387	-0.145723	0.0408699	-0.266997	0.11048		0.159182	0.0085059						-0.0582906		0.0527278	-0.203169	0.205868	-0.127531				0.365555		-0.136287		0.948922					-0.0733134	-0.16557	0.0259277
TG-GATES	Human	Liver	vitro	bolus	TG-HVitro PHH - ajmaline.Middle.8hr	Ajmaline	M		8h	-0.0430493	-0.0108619	-0.0756983	-0.0834215	-0.0936017	0.1125	0.0282897	0.158465	0.00193716	-0.151474	0.0729192	0.17911		-0.0191076	-0.354292	-0.112868	-0.166699	0.161881	-0.147232	0.0428697	0.12595	0.520526	-0.172676	0.0223009		0.147125	-0.197508	-0.0185777	-0.00112865	0.0446672	0.03886	-0.113802	-0.216527	-0.0448503	-0.0730228	-0.0117943	0.138413	-0.0466125		0.000965006
TG-GATES	Rat	Liver	vitro	bolus	TG-Rvitro PRH - phenylanthranilic acid.Low.8hr	Phenylanthranilic acid	L		8h	0.0183053	-0.0108604		0.0390792	0.166122	-0.199274	-0.129613	-0.00674977	0.0120834	-0.169034	0.157349	-0.0298594	0.0363272	0.0487124	0.0435899	0.0703595			-0.0183105	0.0252794	0.0604517	-0.00615416	-0.0062053	-0.240824	-0.0213418				-0.0588519		0.0451844		0.207405				0.00648164	-0.165982	0.0407459	0.0189155
TG-GATES	Rat	Liver	vitro	bolus	TG-Rvitro PRH - tannic acid.High.2hr	Tannic acid	H		2h	0.0155985	-0.0108567		-0.0210137	0.29413	0.0492638	-0.00638385	-0.13169	0.0371417	-0.144262	-0.108142	0.0372067	0.241915	-0.405893	-0.0104589	0.131927			0.00110774	-0.0516161	-0.116884	0.136135	0.201341	-0.102529	0.297588				-0.130547		-0.142694		0.049793				-0.0647921	0.102546	-0.0293012	0.0136312
TG-GATES	Rat	Kidney	vivo	repeat	TG-RVivoKidneyRepeat - phenacetin.Low.15day	Phenacetin	L		15d	0.00760208	-0.0107861	0.0121864	0.0569774	-0.112387	-0.0424628	0.0490839	-0.0521828	-0.0374852	0.108523	-0.0170343	-0.100803	-0.0507146	0.432855		0.0425318			0.0164696	-0.000683356	0.023247	-0.00300746	0.0389898	0.075688	-0.196762				0.2764		-0.0237536		-0.0499805				-0.0996641	0.0512712	-0.0885557	-0.0587039
TG-GATES	Rat	Liver	vivo	bolus	TG-RVivoLiverSingle - diazepam.Low.3hr	Diazepam	L		3h	-0.0420346	-0.0107665		0.0955666	-0.175151	-0.178719	-0.0347853	0.0773003	-0.0184059	-0.0766192	-0.146565		-0.0426185	0.280606						0.0605586		0.524951	0.0973708	-0.110677	0.121062				-0.199863		-0.285742		0.472192					0.1367	-0.324079	0.00616604
TG-GATES	Rat	Liver	vitro	bolus	TG-Rvitro PRH - disopyramide.Middle.2hr	Disopyramide	M		2h	0.134132	-0.0106628		0.109454	0.17415	0.0664569	0.0782019	0.00627226	-0.0534833	-0.0745048	0.00890096	0.100073	0.175116	0.00403508	-0.0853975	0.146936			0.0877267	-0.0379717	0.108392	0.113195	-0.0259949	0.145581	0.000819801				0.226894		0.0890729		-0.0526231				-0.020224	-0.233459	0.136749	-0.036835
TG-GATES	Rat	Liver	vitro	bolus	TG-Rvitro PRH - carbamazepine.Middle.2hr	Carbamazepine	M		2h	-0.0621299	-0.0105637		-0.0416896	0.0298608	-0.0378006	-0.116604	-0.0862243	-0.0984794	0.133864	-0.00321787	-0.118356	-0.109707	0.0129403	0.021014	0.125812			-0.0307369	-0.0350912	0.00839766	-0.0427024	0.0164212	-0.0502533	-0.220946				0.0133169		0.194137		0.0128572				-0.23026	0.0374148	0.0245967	-0.0307729
TG-GATES	Rat	Kidney	vivo	repeat	TG-RVivoKidneyRepeat - clofibrate.Middle.29day	Clofibrate	M		29d	-0.0857836	-0.0105435	-0.0223172	0.060577	-0.0119181	-0.472194	0.0450795	-0.0586454	0.0123216	0.138947	0.0892404	0.0305822	0.685432	0.0828095		-0.182508			-0.0519684	-0.0595513	0.100835	-0.0616197	0.0957779	0.0595184	-0.196902				-0.804555		0.0726415		0.0947321				-0.0397691	-0.189212	0.101473	0.04981
PREDICT-IV	Rat	Liver	vitro	bolus	PIV Rvitro Repeat PRH - ROSIZN_LD1_LFC	Rosiglitazone	L		1d	0.099383	-0.0105088	-0.0030224	0.00580764	-0.135793	0.0266119	0.0569975	0.236559	-0.123112	0.0643349		0.000484088	0.50459	0.124676	0.0722022	0.0526532	-0.0225597	-0.037694	-0.0523115	0.0993208	0.0399683	-0.0426063	-0.0651137	0.0500103	-0.130776	0.10318	0.0180939	-0.00179762	0.0656882		0.0176258	0.216665	0.115803	0.0718195		-0.0200627	0.00542208	-0.0873869	-0.0424357	-0.0671683
TG-GATES	Rat	Liver	vitro	bolus	TG-Rvitro PRH - fluphenazine.Middle.2hr	Fluphenazine	M		2h	-0.03739	-0.0104937		-0.136956	-0.0682886	-0.244692	0.202717	-0.136479	0.031273	0.11676	-0.0511291	0.114492	-0.13488	-0.237793	0.177974	-0.234067			-0.0961108	-0.0785961	-0.146323	-0.0577882	0.233687	0.00894272	-0.0736688				0.236857		0.459533		-0.033952				0.0844318	0.169858	0.0163368	-0.0258168
TG-GATES	Rat	Kidney	vivo	repeat	TG-RVivoKidneyRepeat - amphotericin B.Middle.29day	Amphotericin B	M		29d	-0.0366518	-0.0104403	-0.11435	0.009477	-0.0616636	-0.02007	-0.062829	-0.0952606	0.115016	0.0887251	-0.0858602	0.144629	-0.0639441	0.19517		-0.0305315			-0.0766925	-0.0428661	-0.0235762	0.19184	0.107	-0.0108568	-0.249596				0.419678		-0.0194089		0.0804862				-0.0480045	-0.241939	0.0194595	0.139867
TG-GATES	Human	Liver	vitro	bolus	TG-HVitro PHH - acetamide.Low.24hr	Acetamide	L		24h	-0.0290388	-0.0104309	-0.0186248	-0.00736711	-0.00949595	0.0129862	-0.0859853	-0.00410163	-0.0918427	0.0127907	-0.0425106	0.0159487		0.0141118	0.0330606	0.0792247	-0.00956321	-0.0703324	0.0089454	-0.0718531	-0.0810896	0.185718	0.0873095	-0.00991586		0.0455907	0.0338481	-0.0584418	-0.0102063	0.0287948	0.0477375	-0.0691943	0.034167	-0.00337022	0.152389	-0.043535	0.0555819	-0.0165387		0.0245768
TG-GATES	Rat	Liver	vivo	repeat	TG-RVivoLiverRepeat - methimazole.Middle.8day	Methimazole	M		8d	-0.238487	-0.0104179		-0.662871	1.23146	-0.304063	-0.143572	-0.179868	0.0271595	-0.407945	0.210906		-0.228076	0.1121						-0.130982		-0.200398	0.13359	0.232851	-0.0404212				-0.12551		0.239942		1.95019					0.312992	-0.451496	0.16112
TG-GATES	Rat	Liver	vitro	bolus	TG-Rvitro PRH - isoniazid.High.2hr	Isoniazid	H		2h	-0.0561223	-0.0103695		-0.0988275	0.0615581	0.172459	-0.116916	-0.00963185	0.0401496	0.198798	0.138354	-0.0113604	0.142226	0.296459	0.151686	0.0106882			0.0403128	0.045581	-0.155782	0.0345724	-0.00841544	0.17988	-0.198229				0.117254		0.290837		0.117429				-0.189185	0.0125358	0.0265087	-0.0338147
TG-GATES	Rat	Liver	vivo	bolus	TG-RVivoLiverSingle - indomethacin.Low.6hr	Indomethacin	L		6h	-0.111492	-0.0103688		0.027327	-0.0249572	-0.028947	-0.142324	0.0267651	0.0564704	-0.0196487	-0.213059		-0.28303	0.738655						0.0502134		-0.140657	0.0262218	-0.133709	0.126289				1.09002		-0.308488		-0.501885					0.047525	0.109552	0.0128926
TG-GATES	Human	Liver	vitro	bolus	TG-HVitro PHH - theophylline.Middle.8hr	Theophylline	M		8h	-0.160099	-0.0103133	-0.192537	-0.0303512	0.0756916	-0.131087	-0.0350212	0.0196904	0.0257784	-0.173998	0.257817	0.00397086		-0.0703529	0.0606086	0.0356596	0.0516233	0.243382	0.193337	-0.0119317	-0.0708271	0.196505	0.0164702	-0.0766773		0.0744397	0.0928604	-0.627677	0.0685802	0.0861918	-0.0636147	-0.125413	-0.311189	0.303283	0.0294799	-0.0649746	-0.307761	-0.106767		0.00755602
TG-GATES	Rat	Liver	vitro	bolus	TG-Rvitro PRH - meloxicam.Low.8hr	Meloxicam	L		8h	0.0284961	-0.0102965		0.0356507	-0.0189183	0.141828	-0.240836	-0.191836	-0.0187519	-0.146263	-0.0251712	0.0111037	0.0160025	0.0152234	-0.123458	-0.118111			0.0738834	0.0613448	0.0131147	0.0684048	-0.00394254	0.391451	0.180574				0.190162		0.147581		-0.0503176				-0.150364	0.11166	0.119267	-0.0526406
TG-GATES	Rat	Liver	vivo	repeat	TG-RVivoLiverRepeat - penicillamine.High.4day	Penicillamine	H		4d	0.115978	-0.0101778		-0.0940853	0.315135	0.346686	0.173633	0.0999152	0.0712936	-0.105051	-0.0144919		0.180035	0.338905						-0.0353269		0.261941	0.113166	0.133388	-0.0944753				0.22182		0.00466774		0.966177					0.181827	0.154433	-0.00895344
TG-GATES	Rat	Liver	vivo	repeat	TG-RVivoLiverRepeat - rosiglitazone maleate.Low.29day	Rosiglitazone	L		29d	-0.178218	-0.0101377		-0.0875613	0.172993	-0.0394292	-0.0781891	-0.478078	-0.00431788	-0.0746571	-0.0394977		-0.132848	-0.0315622						-0.0329653		0.799865	-0.0979767	0.157515	-0.0257458				-0.0725498		0.0683569		1.39609					-0.0991201	0.434442	-0.040674
TG-GATES	Rat	Liver	vitro	bolus	TG-Rvitro PRH - moxisylyte.Middle.8hr	Moxisylyte	M		8h	0.112841	-0.0101337		0.558051	0.301497	0.0380714	-0.144965	-0.144589	0.0964264	0.273568	-0.201792	-0.0191992	0.00352736	0.0575966	0.0751224	0.0910458			-0.139842	-0.0223987	0.0404914	-0.0262813	-0.133808	0.433671	0.0470985				-0.147432		0.215159		-0.257608				0.0268444	0.0827921	-0.0132391	0.000882153
TG-GATES	Rat	Liver	vivo	repeat	TG-RVivoLiverRepeat - methyltestosterone.High.29day	Methyltestosterone	H		29d	0.112583	-0.0100973		0.422079	0.887984	-0.0167075	-0.260679	0.366512	0.239688	1.01429	-0.28769		0.747644	-0.282722						0.0186966		0.00946538	-0.0917265	0.744223	-0.00680633				-0.251327		-0.287556		2.43375					0.138132	-0.224056	-0.00980654
TG-GATES	Rat	Liver	vitro	bolus	TG-Rvitro PRH - lomustine.High.24hr	Lomustine	H		24h	-0.0156589	-0.0100602		0.523624	0.343198	0.144328	-0.131318	-0.274895	0.0834465	-0.154155	-0.0494203	-0.0647006	0.0608098	-0.225819	0.0686931	0.0930639			0.0919025	-0.187573	0.0619554	0.57063	-0.0754679	0.216114	-0.0512375				-0.0184457		-0.218298		1.43767				0.0374304	0.158086	-0.102134	-0.0708344
TG-GATES	Rat	Liver	vivo	repeat	TG-RVivoLiverRepeat - methyltestosterone.Low.15day	Methyltestosterone	L		15d	-0.0943895	-0.00993397		-0.05667	-0.213932	-0.216837	-0.0813679	0.232554	-0.00533728	-0.0297429	-0.0666772		0.0516714	-0.158987						-0.0730887		-0.0742192	-0.0403646	-0.0950037	-0.0158931				-0.238483		-0.0851038		-1.02978					0.0692053	0.0729812	0.0113734
TG-GATES	Rat	Liver	vitro	bolus	TG-Rvitro PRH - acetazolamide.Middle.24hr	Acetazolamide	M		24h	0.00768158	-0.00978024		0.151181	0.145443	-0.0570582	0.106135	-0.0912472	0.0801878	0.166056	-0.0641198	-0.0320269	-0.0552075	0.14287	0.0335937	0.050926			0.0333337	-0.112388	-0.137634	0.104049	0.164442	-0.246096	-0.0799429				-0.186292		-0.238135		0.214118				0.0585328	0.0549511	0.00765665	0.0268119
TG-GATES	Human	Liver	vitro	bolus	TG-HVitro PHH - diazepam.Middle.24hr	Diazepam	M		24h	-0.355206	-0.00976888	-0.0750275	0.588669	0.0800295	0.0334053	-0.0480452	0.131348	-0.0422259	0.332388	0.0392735	0.0198593		-0.853645	0.0390211	0.0551826	0.00287552	0.276991	0.0658743	0.166463	0.0629737	0.0833022	0.171129	-0.201736		-0.199486	-0.0239651	-0.476235	-0.148163	-0.0438983	-0.0231698	0.0928927	-0.0764257	0.0592268	0.0916622	0.214873	0.034036	-0.000900447		-0.138248
TG-GATES	Rat	Kidney	vivo	bolus	TG-RVivoKidneySingle - indomethacin.Low.9hr	Indomethacin	L		9h	-0.00944069	-0.00971736	-0.026212	0.0209389	0.0975013	0.127767	0.00428558	0.231597	0.0405963	0.321484	0.0359465	0.219735	-0.0928422	0.227385		0.159081			-0.0638824	-0.0345642	0.11645	0.139481	0.0673325	0.0117324	0.143659				-0.795188		-0.0898082		-0.0852886				-0.0374791	-0.00194866	-0.0119358	-0.238419
TG-GATES	Rat	Liver	vitro	bolus	TG-Rvitro PRH - amiodarone.High.2hr	Amiodarone	H		2h	0.014241	-0.0096852		-0.0748656	-0.124181	0.0232713	-0.023805	0.154129	-0.0125015	0.1054	-0.0122696	-0.0718761	-0.016996	0.0454289	-0.00962298	0.00358693			-0.128298	-0.0158064	0.0228087	-0.0319984	0.00964715	0.103765	0.0317213				-0.0918902		0.0067559		-0.117718				-0.0273232	0.0297678	-0.0143485	-0.000155687
TG-GATES	Rat	Kidney	vivo	bolus	TG-RVivoKidneySingle - indomethacin.High.3hr	Indomethacin	H		3h	0.00545351	-0.00968493	-0.0733803	0.0255843	-0.116019	-0.0425501	0.410815	0.0813057	-0.0112922	-0.148443	0.0994552	0.2291	0.00342811	-0.0550108		0.281129			-0.0414183	0.00673675	-0.0309979	0.0127334	0.274482	-0.160801	-0.115652				0.341239		0.104944		-0.0097743				0.0451385	-0.0132266	-0.135321	-0.0965959
TG-GATES	Human	Liver	vitro	bolus	TG-HVitro PHH - methapyrilene.Middle.8hr	Methapyrilene	M		8h	0.0869021	-0.00966365	0.117851	0.0261252	-0.0613254	-0.0487876	-0.0393952	-0.0900195	0.261339	0.151928	-0.0697933	-0.071332		-0.0242408	0.0675223	0.0436685	-0.0275655	0.0382089	0.142333	0.247251	-0.0702399	-0.0646858	0.16192	0.133533		-0.13468	0.18352	-0.096699	0.0244068	-0.0969848	-0.0507838	-0.0705879	-0.189987	-0.167568	0.0702442	0.0620212	-0.0678717	0.121379		0.0487796
TG-GATES	Rat	Kidney	vivo	repeat	TG-RVivoKidneyRepeat - caffeine.Low.29day	Caffeine	L		29d	-0.0954543	-0.0096463	-0.0940958	-0.00417033	0.112454	0.0175459	-0.073753	0.0550049	-0.0633337	-0.0543479	0.011883	-0.0261255	0.00595182	0.120323		0.176314			-0.0216342	0.0326697	0.05204	-0.0400538	0.16191	-0.246417	0.00275754				0.596767		-0.0255856		-0.0862711				0.0206825	0.222219	-0.0719606	-0.106161
TG-GATES	Rat	Liver	vivo	bolus	TG-RVivoLiverSingle - cephalothin.Middle.24hr	Cephalothin	M		24h	0.123427	-0.00962492		0.0212338	-0.0662338	-0.122512	-0.0822953	0.431616	-0.0284423	-0.375799	0.0544288		-0.0373536	-0.587392						-0.025838		0.164296	-0.14549	0.0135963	0.171434				-0.199343		-0.29448		0.322824					0.0651497	0.513184	0.0219777
TG-GATES	Rat	Liver	vivo	repeat	TG-RVivoLiverRepeat - valproic acid.Middle.29day	Valproic acid	M		29d	-0.00628018	-0.00961088		0.254441	0.140463	-0.23607	0.256439	-0.475055	-0.0940606	0.0169409	-0.0415662		-0.0131828	0.448537						-0.116501		0.435362	-0.0297536	-0.00716563	0.0618146				-0.185538		0.0352484		1.48979					-0.128451	0.0411252	0.00412126
TG-GATES	Rat	Liver	vivo	repeat	TG-RVivoLiverRepeat - glibenclamide.High.8day	Glibenclamide	H		8d	0.0409145	-0.00961074		-0.0584544	0.182637	-0.000908362	-0.111683	0.761156	-0.0743293	-0.0587611	0.0103413		0.429945	-0.310152						-0.118436		0.188071	0.020733	-0.071558	0.00995474				0.130215		0.109868		1.39277					0.114765	0.0660686	-0.00424688
TG-GATES	Rat	Liver	vitro	bolus	TG-Rvitro PRH - phenylbutazone.High.8hr	Phenylbutazone	H		8h	0.138668	-0.0095942		0.295256	-0.0959868	0.256495	0.0452777	-0.164014	-0.100135	0.0488615	-0.134774	0.307221	0.11481	-0.0546198	0.142518	0.238378			0.0132563	-0.137506	0.458973	-0.143837	0.146462	-0.126533	-0.402845				-0.287338		0.0595403		-0.726571				-0.141069	-0.0836722	-0.172691	-0.0173591
TG-GATES	Rat	Liver	vivo	repeat	TG-RVivoLiverRepeat - simvastatin.High.29day	Simvastatin	H		29d	-0.138644	-0.00958421		-0.142309	0.24345	0.158965	0.129421	0.563045	0.125139	0.205747	-0.305284		1.74408	0.294223						-0.00779805		-0.297532	-0.127974	0.168429	-0.0611166				-0.704892		0.00413314		3.73399					0.0277152	-0.116505	-0.089894
TG-GATES	Rat	Kidney	vivo	bolus	TG-RVivoKidneySingle - carboplatin.Middle.3hr	Carboplatin	M		3h	0.0253229	-0.00953668	-0.0450982	0.333422	0.0490949	-0.269768	-0.115226	-0.048574	0.0699851	0.0431061	-0.0479541	0.131335	-0.112605	-0.110893		0.0136922			-0.00431609	-0.119091	0.0167205	0.184898	0.0593136	0.0513687	-0.00850353				0.368864		0.0997369		0.0337294				0.0206297	0.031575	-0.0884134	0.0510386
TG-GATES	Rat	Liver	vitro	bolus	TG-Rvitro PRH - tiopronin.Low.24hr	Tiopronin	L		24h	-0.038252	-0.00952761		-0.0122664	-0.0103865	-0.133147	-0.0436008	0.0262	-0.0556881	-0.283212	0.0202958	0.127191	-0.108723	-0.0693124	0.0606272	0.203195			-0.00126891	0.0140788	0.106962	-0.172148	-0.0239352	-0.06006	-0.0472192				0.225661		0.0201043		-0.00656916				0.08489	-0.0925057	0.014951	0.0136783
TG-GATES	Rat	Liver	vivo	bolus	TG-RVivoLiverSingle - disopyramide.Low.9hr	Disopyramide	L		9h	-0.145368	-0.0094537		-0.0273314	0.577982	-0.262798	-0.0649492	-0.523809	-0.0764363	-0.212341	0.0798906		-0.0525903	0.127415						-0.0250194		-0.193485	0.137146	0.0404995	0.0855187				0.135579		0.0631933		0.765029					0.0774439	0.127859	0.0385115
TG-GATES	Rat	Liver	vivo	repeat	TG-RVivoLiverRepeat - penicillamine.High.8day	Penicillamine	H		8d	0.0705886	-0.00936338		-0.290351	0.186188	-0.042059	-0.0662645	-0.333457	0.0725144	-0.0975841	0.089568		0.0801491	-0.58456						0.0478468		0.0817021	0.0278573	0.465309	0.0163082				-0.71925		-0.314463		0.669338					-0.0926314	0.18011	-0.0219404
TG-GATES	Rat	Kidney	vivo	bolus	TG-RVivoKidneySingle - allyl alcohol.Low.3hr	Allyl alcohol	L		3h	-0.013667	-0.0091447	-0.278869	-0.0754844	0.0425631	-0.0891857	-0.367253	0.115017	-0.0505852	0.155874	0.00578573	-0.0997211	0.0400795	0.104474		0.197783			-0.123788	0.00974165	0.00900023	0.199765	-0.0142997	0.144116	0.204548				-0.317929		-0.111384		-0.0624457				0.0507774	0.0246645	0.119182	0.37091
TG-GATES	Rat	Liver	vitro	bolus	TG-Rvitro PRH - promethazine.Low.2hr	Promethazine	L		2h	-0.0459147	-0.00907345		-0.177961	-0.0154063	-0.11198	-0.147433	-0.0764912	-0.0276044	0.0363011	0.039484	-0.138527	0.0428201	-0.0918936	0.0370301	0.0925819			0.0705015	0.021584	-0.0554554	0.0508845	0.0297077	-0.165215	0.0207614				-0.0359472		-0.00734259		-0.074837				-0.0372713	-0.0407165	0.155371	0.0235948
PREDICT-IV	Rat	Liver	vitro	bolus	PIV Rvitro Repeat PRH - EMD33_HD1_LFC	EMD333	H		1d	0.174987	-0.00898004	0.0501196	0.215033	1.22168	-0.0197751	-0.00486854	0.45476	0.147362	-0.619393		-0.00359869	4.14953	0.175994	0.0929921	-0.0116262	0.360254	0.0599182	0.0248407	0.397317	-0.0189222	-0.339245	-0.00345074	0.167091	-0.311924	0.0100893	0.0213661	0.794576	-0.327236		0.117677	0.151047	0.808562	0.0291101		-0.0316493	-0.186828	-0.00245264	-0.0822666	-0.0186838
TG-GATES	Rat	Liver	vitro	bolus	TG-Rvitro PRH - terbinafine.Middle.8hr	Terbinafine	M		8h	0.0632566	-0.00893601		0.158963	0.169086	-0.143922	0.030688	0.00417163	0.0196318	0.0900715	-0.0219925	-0.0022793	0.0170562	0.067378	-0.00985153	0.0843312			-0.107287	-0.0324239	0.027623	0.116377	-0.0810992	0.0285573	0.103481				-0.298506		-0.0830454		-0.0214051				-0.0201486	-0.046243	0.0546778	0.0141921
TG-GATES	Rat	Liver	vitro	bolus	TG-Rvitro PRH - adapin.Low.24hr	Adapin	L		24h	0.0337902	-0.00891853		-0.026566	-0.121556	-0.000418151	0.013093	-0.0408818	0.00192467	-0.0105025	0.0169888	0.0566601	-0.100049	-0.12933	-0.00609331	0.171576			-0.0120456	-0.0425194	0.0426117	-0.076832	-0.109289	0.0236495	0.0220146				0.10048		-0.239065		-0.0882985				0.0265118	0.0627026	0.0171119	0.0160386
TG-GATES	Rat	Liver	vivo	bolus	TG-RVivoLiverSingle - indomethacin.Middle.3hr	Indomethacin	M		3h	-0.040346	-0.00888411		-0.0792164	-0.0399928	-0.0494919	-0.0748816	-0.137386	-0.13992	0.180931	0.071649		-0.199217	0.330905						0.0934816		-0.228864	-0.145988	-0.0466948	0.0427802				-0.259414		0.0640175		-0.357111					-0.0248161	0.143708	-0.0101306
TG-GATES	Rat	Liver	vitro	bolus	TG-Rvitro PRH - cimetidine.Middle.8hr	Cimetidine	M		8h	0.0486447	-0.00887515		-0.0903355	-0.00414688	0.00277863	-0.128843	-0.0430861	0.00547975	-0.202993	0.049805	-0.0775212	0.0577554	0.124392	-0.0753368	0.0675694			0.0120844	-0.043637	-0.0185699	0.0709662	-0.0597883	-0.0246408	0.00706899				-0.128777		-0.184818		-0.138095				-0.0485924	-0.119151	0.0350458	0.0168918
TG-GATES	Rat	Kidney	vivo	repeat	TG-RVivoKidneyRepeat - hexachlorobenzene.Middle.29day	Hexachlorobenzene	M		29d	-0.253718	-0.00887492	-0.215159	0.155085	0.0439126	-0.184061	-0.0596958	-0.339006	0.0281183	0.0266306	-0.0506825	0.487859	0.302141	0.14318		-0.122229			-0.00335387	-0.0503557	0.164882	-0.156111	-0.140046	-0.0147925	0.0912783				0.8847		0.069122		0.130777				-0.119326	-0.00754177	0.233844	-0.0108541
TG-GATES	Rat	Liver	vivo	bolus	TG-RVivoLiverSingle - acetaminophen.Middle.6hr	Acetaminophen	M		6h	0.185447	-0.00879593		-0.127899	0.102925	0.804812	-0.0688013	-0.222228	0.136689	-0.105324	-0.0947447		0.136689	0.134922						0.0321966		0.417343	-0.10538	0.146721	-0.0189545				1.47636		-0.138032		-0.117697					-0.00543685	-0.344882	-0.015955
TG-GATES	Rat	Liver	vitro	bolus	TG-Rvitro PRH - cisplatin.Low.2hr	Cisplatin	L		2h	-0.00829228	-0.00874008		0.031082	-0.0522463	0.0119862	0.00567914	-0.0961695	-0.0952646	-0.0319456	0.05314	-0.0775184	0.0755417	0.146159	0.0216259	0.271192			0.127471	-0.0363442	-0.00965443	-0.0331369	0.0155251	-0.08496	0.0528528				0.487485		0.113388		0.0843583				-0.040885	0.0341289	0.0901535	0.0180405
TG-GATES	Human	Liver	vitro	bolus	TG-HVitro PHH - labetalol.High.8hr	Labetalol	H		8h	0.238042	-0.00872311	0.00636096	0.333153	-0.205424	-0.0153861	0.0371996	0.295151	0.70574	0.140652	-0.147849	-0.112143		-0.325523	0.0169425	0.0317615	-0.00834037	-0.0791118	0.126225	0.328138	0.457811	0.644499	0.156592	0.346569		-0.0383607	0.0105268	-0.355208	0.10965	0.01731	-1.57964e-05	-0.465592	-0.237188	0.0234596	0.062893	-0.17305	-0.202373	-0.0841015		0.134841
TG-GATES	Rat	Kidney	vivo	repeat	TG-RVivoKidneyRepeat - imipramine.High.4day	Imipramine	H		4d	-0.0811437	-0.00870196	0.042635	0.00396142	0.332709	0.162051	0.13842	-0.105578	0.176278	-0.06425	0.14033	0.0474537	-0.0397452	0.257332		-0.00379266			0.122493	0.121149	0.0660763	0.117438	-0.0948727	0.00240872	-0.102356				-0.469806		-0.0679132		-0.0543346				-0.0427985	-0.0680538	0.0425523	0.0272683
TG-GATES	Human	Liver	vitro	bolus	TG-HVitro PHH - trimethadione.High.8hr	Trimethadione	H		8h	0.0389565	-0.0086827	-0.0328777	0.170475	-0.0257507	0.0450365	-0.0462325	0.232068	0.0215474	0.0120741	0.100667	0.211428		0.0754798	-0.140718	-0.0789214	-0.136202	0.132347	-0.0928614	-0.0329004	0.125979	0.559829	-0.0760311	-0.0666536		0.027216	-0.0563255	-0.148879	0.0168061	0.0273266	0.0623444	0.0461135	0.0638242	0.0678841	-0.0233612	0.0264306	0.171518	-0.136616		0.00414956
TG-GATES	Rat	Liver	vivo	bolus	TG-RVivoLiverSingle - aspirin.Middle.24hr	Aspirin	M		24h	-0.0540304	-0.00867283		-0.610486	0.166966	0.400559	0.0496118	-0.126045	0.0176576	-0.709129	0.0723688		2.66606	0.583075						0.00787471		-0.20385	-0.037853	0.845661	-0.310715				-0.870803		-0.38976		1.50389					0.219171	-0.193013	-0.0811723
TG-GATES	Rat	Liver	vivo	bolus	TG-RVivoLiverSingle - bucetin.Middle.6hr	Bucetin	M		6h	0.144311	-0.0086559		0.110914	0.237327	-0.294215	0.123233	-0.621236	-0.0558728	0.4702	-0.32007		-0.0630515	-0.0179352						-0.111411		1.3421	-0.0490962	-0.0294608	0.0304812				-0.0200688		-0.813661		0.103501					0.177585	0.120933	-0.0605463
TG-GATES	Rat	Liver	vitro	bolus	TG-Rvitro PRH - papaverine.High.2hr	Papaverine	H		2h	0.0499229	-0.00864935		-0.189538	-0.224309	-0.622951	0.3468	0.0748043	-0.0546692	-0.146794	0.0177734	-0.0727883	-0.039582	0.035185	0.184832	0.224358			0.210967	-0.285649	-0.190023	-0.314914	0.00330411	-0.0015596	0.0197048				-0.0595591		0.340793		0.183114				-0.0670444	0.183783	0.214674	0.00161366
TG-GATES	Rat	Liver	vivo	repeat	TG-RVivoLiverRepeat - cyclophosphamide.High.8day	Cyclophosphamide	H		8d	-0.0574485	-0.00853481		-0.199713	-0.0531715	-0.457571	-0.249529	-0.026472	0.15091	0.362625	0.0206019		0.0270475	-0.481883						-0.27548		0.387213	0.122136	0.066776	-0.198943				-0.126908		0.151492		0.464153					0.121452	0.249005	-0.00184912
TG-GATES	Rat	Kidney	vivo	repeat	TG-RVivoKidneyRepeat - hexachlorobenzene.High.29day	Hexachlorobenzene	H		29d	-0.283583	-0.00844546	-0.061103	0.181293	0.0386253	-0.255548	0.0924332	-0.54258	0.119877	-0.12363	-0.067861	0.533708	0.235787	0.438136		-0.465007			-0.00451926	-0.066235	0.15955	0.0685021	-0.055649	0.138118	0.310549				0.0208424		0.141119		0.0742819				-0.198901	-0.0420542	0.232422	-0.0425544
TG-GATES	Human	Liver	vitro	bolus	TG-HVitro PHH - hexachlorobenzene.Low.8hr	Hexachlorobenzene	L		8h	-0.0638904	-0.00833332	-0.0357108	-0.0571388	-0.0399174	-0.0456001	0.104125	0.0314994	-0.0579064	0.0201692	0.00660048	0.0846816		0.0156048	-0.127116	0.00611942	-0.140234	0.149932	-0.109248	0.0114936	0.0562014	0.130702	-0.13379	-0.00261085		-0.119127	-0.0364187	0.0926572	0.0672557	-0.0103779	0.0364865	-0.0161443	0.0289676	-0.0406627	-0.0786687	-0.057051	0.0524188	-0.0480668		-0.016322
TG-GATES	Rat	Liver	vitro	bolus	TG-Rvitro PRH - nitrofurazone.High.8hr	Nitrofurazone	H		8h	0.0233492	-0.00814731		0.701004	-0.0839077	-0.616877	0.16313	-0.57328	-0.0972592	0.211526	-0.340863	0.438473	0.424033	0.187057	0.108274	0.0647565			-0.376058	0.287526	1.21662	-0.330028	0.0886306	-0.78393	0.337324				0.394315		0.089052		-0.367566				-0.307684	0.169299	0.0222492	-0.0114397
TG-GATES	Rat	Liver	vivo	repeat	TG-RVivoLiverRepeat - carbamazepine.Low.29day	Carbamazepine	L		29d	0.154164	-0.00813475		0.246062	0.491575	0.217098	0.0541532	-0.351183	0.0618334	-0.0508418	-0.140858		-0.240758	0.327758						0.0733307		-0.387297	0.0371208	-0.0715133	0.0213373				-0.222216		0.0398145		0.421171					-0.192097	0.144542	0.00279311
TG-GATES	Rat	Liver	vivo	repeat	TG-RVivoLiverRepeat - tacrine.Middle.29day	Tacrine	M		29d	-0.0146704	-0.00808244		-0.0820175	0.160202	-0.14707	-0.0893996	-0.244034	0.0185223	-0.341176	-0.0461608		-0.104094	0.156419						-0.166004		0.339698	-0.0721145	-0.241656	-0.0410381				0.253577		0.239776		0.470862					-0.190251	-0.387787	-0.0562297
TG-GATES	Rat	Liver	vivo	bolus	TG-RVivoLiverSingle - phenytoin.High.3hr	Phenytoin	H		3h	0.114598	-0.00808187		-0.0129295	0.00764535	-0.0605114	0.0481116	-0.335463	-0.0503912	0.0827079	-0.124041		0.271749	0.0706464						-0.061718		0.398193	0.147397	-0.0607361	0.135532				-1.10753		-0.0910681		-0.115781					-0.140679	0.171633	-0.00574561
TG-GATES	Human	Liver	vitro	bolus	TG-HVitro PHH - griseofulvin.High.2hr	Griseofulvin	H		2h	0.00985081	-0.00808037	-0.020367	0.00362772	0.00435673	-0.00866054	0.0511386	-0.0250171	-0.0451147	0.104291	-0.00414801	0.0801936		0.0426964	-0.155353	0.0170358	0.00840739	-0.0195645	-0.237467	-0.0245008	0.0869495	-0.0172468	-0.0918527	-0.0488962		0.0801182	-0.220256	-0.081417	-0.00621994	-0.0190034	0.0446714	0.0361957	0.102476	0.150324	0.000486472	-0.0924873	0.0915508	-0.0412062		-0.0805319
TG-GATES	Rat	Liver	vivo	repeat	TG-RVivoLiverRepeat - disopyramide.Low.8day	Disopyramide	L		8d	-0.0501677	-0.00804478		-0.140074	-0.114914	-0.0331669	0.048722	-0.849343	0.0211991	-0.332676	-0.032333		0.0323125	0.728031						-0.0162257		0.0649083	0.128413	-0.276188	-0.230317				0.393544		-0.247188		0.231526					0.124598	0.558457	-0.0210294
TG-GATES	Human	Liver	vitro	bolus	TG-HVitro PHH - cimetidine.Low.24hr	Cimetidine	L		24h	-0.0233908	-0.00800966	0.00254558	-0.0183323	0.0661563	-0.165761	-0.119236	-0.153994	-0.0757086	0.0534035	-0.0143236	-0.118866		0.0563971	0.168301	0.0820539	0.0273456	-0.0979409	0.024068	0.036296	-0.20016	-0.0631269	-0.0426963	-0.00561137		-0.0216672	0.0897265	-0.084111	-0.104897	-0.0540189	-0.0235227	0.0042113	-0.0526753	-0.0680574	0.141973	-0.00646519	-0.0945168	-0.0265484		-0.0358263
TG-GATES	Rat	Kidney	vivo	repeat	TG-RVivoKidneyRepeat - ethinylestradiol.Low.29day	Ethinylestradiol	L		29d	-0.0542867	-0.00799551	0.047477	-0.352371	0.643016	-0.0990737	0.315047	-1.4326	0.031772	-0.230251	0.131992	-0.0641885	0.100836	1.81074		-0.646924			0.55455	0.0707703	0.0793951	0.788448	-0.205544	0.178824	-0.0916631				-0.455318		-0.100959		-0.298242				0.0468899	0.166359	0.553095	-0.180487
TG-GATES	Rat	Liver	vivo	bolus	TG-RVivoLiverSingle - dexamethasone.High.24hr	Dexamethasone	H		24h	-0.022498	-0.00793619		-0.0899092	-0.321018	0.0509207	-0.268114	-0.889638	0.0418963	2.29296	-0.284284		-0.077783	0.0959133						-0.0644167		-0.277089	0.0542411	0.547997	0.0700402				1.50376		0.433931		-1.88715					0.0870907	-0.873807	-0.139221
PREDICT-IV	Rat	Liver	vitro	repeat	PIV Rvitro Repeat PRH - VLPCAC_HD3_LFC	Valproic acid	H		3d	0.231221	-0.00781968	-0.0939411	-0.359256	-0.359975	0.0160182	-0.060601	-0.0637264	-0.0327509	0.227093		-0.0237845	-0.0376999	0.112956	-0.00332559	-0.0408978	0.236889	-0.00486543	-0.0276204	-0.210793	-0.0255093	-0.150623	0.0160086	0.0545717	-0.174732	-0.0430077	-0.00701171	0.0244518	-0.00306588		0.191791	-0.0319198	0.0497445	0.0577929		-0.0838953	-0.0824169	-0.0855418	0.0865009	0.0477047
TG-GATES	Rat	Liver	vivo	repeat	TG-RVivoLiverRepeat - tamoxifen.Low.8day	Tamoxifen	L		8d	0.13173	-0.00768398		-0.190141	0.0788108	0.06422	-0.0265842	-0.0374883	-0.0215282	-0.254544	-0.189104		0.382905	-0.0137367						0.0992327		-0.43952	0.085034	0.814009	-0.116246				0.608784		0.0353126		0.54825					0.133775	0.108886	0.0381994
TG-GATES	Rat	Liver	vivo	repeat	TG-RVivoLiverRepeat - chloramphenicol.Middle.29day	Chloramphenicol	M		29d	-0.128738	-0.00763352		0.0371273	0.438238	0.258731	0.167829	-0.0710149	-0.00180837	-0.708205	-0.168776		1.28739	0.224798						0.0163729		0.225121	0.0435401	-0.278386	0.0928665				-0.556942		0.130352		3.30246					0.0830998	0.101808	-0.0316068
TG-GATES	Rat	Liver	vitro	bolus	TG-Rvitro PRH - nitrosodiethylamine.High.2hr	Nitrosodiethylamine	H		2h	-0.0644064	-0.0076103		-0.281002	0.0655931	-0.0555957	0.0880925	-0.122515	0.0109498	-0.217236	0.249966	0.0721184	0.11184	0.100385	0.105953	-0.0472192			0.0716812	0.0690998	-0.0955734	-0.273223	-0.0557011	0.0142951	-0.167901				-0.160449		-0.176292		-0.0177648				-0.0368859	-0.0961546	0.208946	0.00248521
TG-GATES	Human	Liver	vitro	bolus	TG-HVitro PHH - interferon alpha, human.Low.2hr	INFalpha	L		2h	-0.0240586	-0.00758082	0.089517	-0.102884	0.0672552	-0.19626	-0.096173	-0.0754298	-0.0277078	-0.0444763	-0.0960881	-0.043269		-0.00788292	-0.000139398	-0.0223056	-0.0138868	-0.318865	0.0778584	-0.0779258	-0.14689	-0.182991	0.0623614	-0.117244		0.0534022	0.114825	-0.159828	0.0136405	-0.033938	-0.065445	-0.0790324	0.0270077	0.0718205	-0.0400734	0.0433621	-0.152201	0.00836897		-0.0318712
TG-GATES	Rat	Liver	vivo	repeat	TG-RVivoLiverRepeat - perhexiline.Low.15day	Perhexiline	L		15d	0.0451478	-0.00754494		0.308109	-0.0577771	-0.248857	0.0982084	0.136083	-0.0942948	-0.151012	-0.165299		0.1451	0.15858						-0.177631		-0.581067	0.0613725	0.0695369	-0.0678582				-0.219118		0.000708153		-0.27831					0.0344386	0.404901	0.0195124
TG-GATES	Rat	Liver	vivo	repeat	TG-RVivoLiverRepeat - perhexiline.High.15day	Perhexiline	H		15d	-0.0300163	-0.00751973		0.119803	-0.156225	0.160966	0.190673	0.816401	-0.0025585	0.179589	-0.207816		0.368962	0.581182						-0.153987		-0.00213288	0.162138	-0.146197	-0.136531				-0.159546		-0.119475		0.795379					0.142133	0.272394	0.0169418
TG-GATES	Rat	Liver	vitro	bolus	TG-Rvitro PRH - nitrofurantoin.Low.8hr	Nitrofurantoin	L		8h	0.0502819	-0.00743604		-0.0863159	0.0299602	-0.244761	0.0827742	-0.135572	-0.0928559	-0.078336	0.100627	0.00609192	0.0205087	0.225995	0.189372	-0.0226085			0.0436422	-0.0436568	-0.0470685	-0.11194	0.139516	-0.241832	-0.0781158				-0.0076163		-0.0171342		-0.105142				-0.197056	0.204334	0.0768719	-0.0307042
TG-GATES	Rat	Liver	vitro	bolus	TG-Rvitro PRH - chlormezanone.Low.8hr	Chlormezanone	L		8h	0.0749183	-0.00743043		0.00805679	-0.0077092	0.0262391	-0.042482	0.00122184	-0.0619512	0.042862	-0.0139221	-0.0972463	0.0750886	-0.00912665	-0.0975632	0.0411838			-0.0278067	-0.0311368	0.0938569	0.12395	-0.0868383	0.0623782	0.00365809				-0.00449365		-0.0447227		0.114676				-0.0614807	0.0701804	0.023743	0.0273951
TG-GATES	Rat	Liver	vivo	bolus	TG-RVivoLiverSingle - puromycin aminonucleoside.Middle.24hr	Puromycin	M		24h	-0.308073	-0.00742102		-0.863435	0.143302	-0.188366	-0.0111417	-0.37905	-0.0895989	-0.832698	0.140505		0.0443891	0.744149						-0.135949		-0.133013	-0.1038	-0.113143	-0.382278				-0.28672		-0.458907		0.611129					-0.208101	0.0165631	0.0166926
TG-GATES	Rat	Kidney	vivo	repeat	TG-RVivoKidneyRepeat - ketoconazole.Low.29day	Ketoconazole	L		29d	0.035451	-0.00731696	0.111296	0.170236	-0.0411962	0.0169172	-0.200158	0.230221	-0.0112491	-0.162461	-0.00429839	0.0928778	0.0323696	0.261661		0.0236529			-0.00219427	0.0832911	0.0353709	0.0161752	0.0196012	-0.338599	-0.055304				0.120624		-0.109547		-0.0855206				-0.0103159	-0.202562	0.0289423	-0.0670747
TG-GATES	Human	Liver	vitro	bolus	TG-HVitro PHH - phenylbutazone.High.2hr	Phenylbutazone	H		2h	-0.0129195	-0.00724332	0.151104	0.112317	0.040777	0.167158	0.0688335	0.0232924	-0.0784931	-0.0613359	0.0494712	0.0127178		0.138676	-0.136741	-0.163873	-0.113107	0.109759	0.00182628	-0.0100729	0.0182733	0.190134	0.123543	-0.106887		0.0295412	-0.202483	0.135794	0.0603775	0.0829864	0.106236	0.0759602	0.285051	-0.144094	-0.00400619	-0.13225	0.0284553	-0.279948		0.0753983
TG-GATES	Rat	Kidney	vivo	bolus	TG-RVivoKidneySingle - gentamicin.Middle.24hr	Gentamicin	M		24h	0.0211998	-0.00720048	-0.46467	-0.146135	0.0403873	0.0308353	-0.14228	0.134547	0.0568978	-0.164318	0.0621972	0.0189017	-0.11649	0.264373		0.22967			-0.0170284	-0.115026	-0.0270258	-0.118976	0.239632	-0.115398	0.0813348				-0.425197		-0.0151601		-0.0425734				-0.0964538	0.302445	0.0212847	-0.0980725
TG-GATES	Rat	Liver	vivo	repeat	TG-RVivoLiverRepeat - azathioprine.Middle.15day	Azathioprine	M		15d	-0.245996	-0.00715585		-0.297399	0.00815831	-0.110036	0.0107578	0.336454	-0.0478678	-0.0621919	-0.0589152		-0.388812	0.320403						0.0291921		0.382301	0.18537	-0.109072	-0.0260717				-0.548048		0.297754		1.03843					-0.00255036	-0.644772	-0.0101682
TG-GATES	Rat	Liver	vivo	bolus	TG-RVivoLiverSingle - chlormezanone.Low.24hr	Chlormezanone	L		24h	0.0320278	-0.00714983		0.193757	0.57334	0.387873	0.112462	0.401401	-0.0489987	-0.278192	-0.325657		0.314457	-0.556247						0.141845		-0.501508	0.0028529	-0.101081	0.0554386				-0.736265		-0.20071		1.11225					0.0353481	0.0191183	-0.0446454
TG-GATES	Rat	Liver	vivo	repeat	TG-RVivoLiverRepeat - chloramphenicol.Low.4day	Chloramphenicol	L		4d	0.214553	-0.00713334		0.23481	0.177385	0.0531595	0.0218983	0.066042	0.0514079	0.00241019	-0.183214		-0.0890608	-0.380904						0.0172325		0.198017	0.0877394	-0.173573	0.092483				0.0812545		-0.332781		-0.103337					0.237573	0.161785	-0.0291652
TG-GATES	Rat	Liver	vivo	bolus	TG-RVivoLiverSingle - 2,4-dinitrophenol.High.9hr	2,4-dinitrophenol	H		9h	-0.116814	-0.00711785		-0.643806	0.072341	0.314911	0.200608	-0.872966	0.191038	-0.560934	-0.206661		1.5954	-0.700773						-0.0325009		-0.506979	-0.187408	0.584013	-0.0198783				0.579572		-1.34597		-0.282169					-0.0408903	0.109913	0.000425548
TG-GATES	Rat	Liver	vivo	bolus	TG-RVivoLiverSingle - ibuprofen.Low.3hr	Ibuprofen	L		3h	-0.0367824	-0.00699876		-0.197519	0.065696	0.0546638	-0.040145	-0.339482	0.0326997	-0.125771	0.0187787		0.474418	0.41165						-0.113682		-0.248384	-0.00491686	0.242446	0.114438				0.615967		-0.0818229		0.498702					0.0601636	0.566906	0.0228837
TG-GATES	Rat	Liver	vivo	repeat	TG-RVivoLiverRepeat - perhexiline.High.4day	Perhexiline	H		4d	-0.0706805	-0.00694898		-0.198163	-0.0437176	-0.0121665	-0.0439799	-0.0476992	0.0122965	0.248035	-0.254395		0.219129	-0.0944582						-0.120803		0.852201	0.0902318	-0.0541587	-0.0135495				-0.0757339		0.315914		-0.884557					0.0645889	-0.261301	-0.024211
TG-GATES	Rat	Liver	vitro	bolus	TG-Rvitro PRH - nitrofurantoin.Middle.8hr	Nitrofurantoin	M		8h	0.216946	-0.00694873		-0.0898569	-0.212851	-0.258009	0.232872	-0.286744	-0.121807	0.0656188	-0.119098	0.108852	-0.0263941	0.0938195	0.2351	-0.0933751			-0.0391899	-0.020234	0.151365	-0.150278	0.346207	-0.325393	-0.130452				0.341971		0.200125		-0.209578				-0.171246	0.158752	0.141361	-0.0174663
TG-GATES	Rat	Liver	vivo	bolus	TG-RVivoLiverSingle - gemfibrozil.Low.6hr	Gemfibrozil	L		6h	0.112756	-0.0068946		0.238955	-0.232112	-0.0137962	-0.0548165	-0.123099	-0.00114229	0.1162	-0.217385		-0.140192	0.0207004						0.121652		-0.214257	-0.106444	0.222201	0.091994				0.138335		0.0334369		-0.348915					0.0609954	0.110183	0.00644862
TG-GATES	Rat	Liver	vitro	bolus	TG-Rvitro PRH - clomipramine.Low.8hr	Clomipramine	L		8h	-0.000957439	-0.006873		0.0385868	-0.127706	-0.0640068	0.00600333	-0.0127248	-0.0298901	0.0340891	0.0186048	0.0234233	0.0412759	0.0775749	-0.0467379	0.0555446			-0.0618169	-0.113999	-0.0598737	-0.0468282	0.220361	-0.160134	-0.0292678				0.381013		0.00785513		-0.0140496				0.0232544	0.00142838	0.0959117	-0.00153809
TG-GATES	Rat	Liver	vivo	repeat	TG-RVivoLiverRepeat - valproic acid.Low.15day	Valproic acid	L		15d	-0.0700435	-0.0068619		-0.0449535	0.0945514	-0.298309	0.0766542	0.154094	0.0386226	-0.0424253	-0.12324		-0.151787	0.923486						0.107438		-0.474677	0.0906147	-0.129257	-0.139742				-0.346872		-0.514493		0.137772					0.008587	-0.0324529	-0.00605455
TG-GATES	Human	Liver	vitro	bolus	TG-HVitro PHH - gemfibrozil.Low.8hr	Gemfibrozil	L		8h	0.0254026	-0.00684896	0.108481	-0.0914829	-0.0488302	0.0261485	-0.0742127	-0.0247159	0.167504	-0.0525056	-0.0277458	-0.131111		-0.0808399	0.172877	0.11082	0.212461	-0.0354213	0.0457375	-0.02552	0.0437378	-0.00718678	0.022872	0.0612971		-0.0312841	-0.206428	-0.103843	-0.0271321	-0.0292718	-0.0441012	-0.00827761	-0.038001	0.130561	-0.0283545	0.0225313	0.108333	0.15246		-0.0162128
TG-GATES	Rat	Liver	vivo	repeat	TG-RVivoLiverRepeat - monocrotaline.Middle.15day	Monocrotaline	M		15d	0.0811594	-0.00679195		0.121172	0.125565	0.433204	-0.0288653	0.521222	0.697614	0.358418	0.352671		0.347338	-0.153252						0.039498		-0.362215	-0.0381288	0.130584	0.25625				-1.39796		-0.366087		5.03414					-0.0375724	-0.146509	-0.025079
TG-GATES	Rat	Liver	vivo	repeat	TG-RVivoLiverRepeat - triamterene.High.15day	Triamterene	H		15d	0.106207	-0.00663909		-0.0707285	0.152064	0.0819629	0.0303048	0.299423	0.0511372	-0.301085	-0.142082		-0.060675	0.277029						-0.073085		0.160966	0.0581836	-0.064355	-0.140343				0.399607		0.0229241		1.63749					0.123302	0.165582	-0.0499081
TG-GATES	Rat	Kidney	vivo	repeat	TG-RVivoKidneyRepeat - cisplatin.Low.4day	Cisplatin	L		4d	0.0437984	-0.00653472	-0.0581562	0.0128085	-0.0775861	-0.0244012	0.244481	0.0071502	-0.0837501	0.0466835	-0.0320734	0.131239	-0.064304	0.343117		-0.00257334			0.0469812	-0.0624968	-0.0688115	-0.333714	0.0303281	0.0471743	0.204567				-0.00918569		-0.0264825		0.0111969				-0.136712	-0.141681	-0.0625242	-0.0576128
carcinoGENOMICS	Rat	Kidney	vitro	bolus	CX RVitro NRK Bromodichloromethane 6h (470uM)	Bromodichloromethane	IC10	470	6h	0.0109043	-0.00652292	0.0297806	-0.00491039	0.0107839	0.0154319	0.114005	0.00776467	-0.006836	-0.0231275		-0.00377129	0.042672	-0.0059216	-0.0312914			-0.0284308		-0.083077		0.112295	-0.00683986	-0.058879	-0.025377	-0.0158417		-0.00425272	-0.00402339		-0.00506287	-0.00211449	-0.00480733	-0.00326247		0.022962	-0.027431	-0.0528386	-0.035073	0.00150513
TG-GATES	Rat	Liver	vivo	bolus	TG-RVivoLiverSingle - acarbose.High.3hr	Acarbose	H		3h	-0.196816	-0.00651469		0.195437	-0.0110099	-0.101919	0.0135696	0.202471	0.119524	0.0269265	0.0584448		-0.0247864	0.428234						-0.0338472		-0.0425642	0.170231	-0.235896	0.244752				0.678319		0.135768		0.0884607					0.07145	0.309977	-0.0123399
TG-GATES	Human	Liver	vitro	bolus	TG-HVitro PHH - dexamethasone.Middle.8hr	Dexamethasone	M		8h	0.0487948	-0.00647214	0.0481834	0.0258433	-0.121247	0.0113913	-0.00681579	-0.15684	0.151728	0.137646	-0.0756567	-0.0813363		0.016914	-0.0652897	0.011723	0.0852779	0.0208662	0.0579756	0.0449084	-0.0868769	-0.154758	-0.0506351	-0.0545784		-0.0618813	-0.208709	-0.348424	-0.0237029	0.000417393	-0.0557947	-0.163335	-0.29185	0.11175	0.0850847	0.064331	-0.00616262	0.0249909		-0.00198743
TG-GATES	Rat	Liver	vivo	bolus	TG-RVivoLiverSingle - tetracycline.Middle.6hr	Tetracycline	M		6h	0.0284646	-0.00644324		-0.335095	-0.557843	-0.0898461	-0.133232	0.266265	0.0783786	-0.0976354	-0.00837836		-0.109266	0.0669173						-0.0764596		-0.174222	0.0336078	-0.123737	0.0926242				-0.855289		-0.109662		-0.614029					0.0643884	0.15294	-0.00546598
TG-GATES	Rat	Liver	vitro	bolus	TG-Rvitro PRH - monocrotaline.Middle.2hr	Monocrotaline	M		2h	-0.088416	-0.00643951		0.0028699	0.247587	0.0727001	-0.0125876	-0.30389	0.061351	0.0708877	-0.136501	-0.0911694	-0.0405699	-0.310975	-0.137938	0.0798069			-0.0498525	-0.0427582	-0.222538	0.0629229	0.199303	-0.0391956	-0.083152				-0.745431		-0.415495		-0.192715				0.0260834	0.126773	-0.110132	-0.0483172
TG-GATES	Rat	Liver	vitro	bolus	TG-Rvitro PRH - acetamidofluorene.High.2hr	Acetamidofluorene	H		2h	0.0620928	-0.00643388		-0.144636	-0.114753	-0.204117	0.0561448	-0.100194	0.100195	-0.0451322	0.0363549	0.000999304	0.178024	0.041761	0.0263445	0.0324117			0.0951583	-0.139585	0.032215	0.0860691	0.0448088	0.0216879	0.111363				0.177668		0.109439		-0.0400199				-0.00314219	0.27295	-0.00592224	0.00487256
TG-GATES	Human	Liver	vitro	bolus	TG-HVitro PHH - chlorpromazine.High.24hr	Chlorpromazine	H		24h	0.336534	-0.0063002	0.0079866	0.322502	-0.0257777	0.255681	0.0663359	-0.0785259	0.0186948	0.187416	-0.308482	-0.16697		-0.276182	0.0879102	-0.0872858	0.110866	0.186807	-0.229496	0.254996	0.273924	-0.438771	0.090291	0.164627		-0.148926	0.134193	0.0231979	0.0861261	0.0332035	-0.0331429	0.25308	-0.19245	0.108433	0.0638214	0.0566352	0.0203041	-0.0575381		0.0573063
TG-GATES	Rat	Kidney	vivo	repeat	TG-RVivoKidneyRepeat - clofibrate.High.8day	Clofibrate	H		8d	-0.0531552	-0.00627058	-0.122973	0.348227	0.0800916	-0.37474	-0.145977	0.157255	0.188184	0.356319	-0.00781553	0.208903	0.752537	-0.368814		-0.103961			-0.128177	-0.0159492	0.199178	0.367152	0.373874	0.0598083	-0.059376				0.520801		0.0283329		0.0586176				-0.00300974	0.225742	0.128024	0.0722243
TG-GATES	Rat	Kidney	vivo	bolus	TG-RVivoKidneySingle - bromoethylamine.Low.24hr	Bromoethylamine	L		24h	-0.145269	-0.00625608	0.0356746	0.347907	0.110874	0.103303	-0.159566	0.10012	0.00765707	0.146887	0.0229358	-0.0813621	0.0359791	0.086961		-0.105406			-0.200874	-0.0697644	0.0063335	0.00835967	0.134869	0.103729	-0.0692496				0.240765		-0.0604044		0.0694231				-0.0942618	0.192535	0.106653	-0.0427441
TG-GATES	Rat	Liver	vivo	repeat	TG-RVivoLiverRepeat - tannic acid.High.29day	Tannic acid	H		29d	0.0115515	-0.00622876		0.337101	0.0224633	-0.0683328	-0.112748	0.444962	0.0309604	0.166901	0.149188		0.0239337	-0.295582						-0.0760719		0.584462	-0.0876112	-0.00377614	-0.143044				1.54554		-0.179521		0.564029					0.0311284	0.276289	-0.0187824
TG-GATES	Rat	Liver	vitro	bolus	TG-Rvitro PRH - nitrofurantoin.High.8hr	Nitrofurantoin	H		8h	0.238795	-0.00616928		0.042675	0.0292475	-0.540186	0.293497	-0.46966	-0.154685	0.0412687	-0.18168	0.339759	0.186659	-0.228045	0.35281	0.0996519			-0.249121	-0.0799395	1.0005	0.0977163	0.40584	-0.591468	0.0779479				0.160744		0.142443		-0.449709				-0.405835	0.22353	-0.0942475	-0.0583056
TG-GATES	Human	Liver	vitro	bolus	TG-HVitro PHH - phenacetin.High.8hr	Phenacetin	H		8h	-0.000975359	-0.00613987	-0.0464294	0.0282014	0.0467202	-0.145117	0.0405752	-0.0749189	0.0524699	0.0292051	0.0262187	-0.00011519		-0.0833714	-0.0186623	-0.0690943	0.0716949	0.180745	-0.0504566	0.235066	0.0423298	0.0638591	-0.426731	-0.041963		-0.0837497	0.207829	-0.206884	0.0466254	0.0195002	-0.0892103	-0.0712419	-0.342594	0.0318483	-0.168097	0.100789	-0.101737	0.0739522		0.0179085
TG-GATES	Rat	Kidney	vivo	bolus	TG-RVivoKidneySingle - enalapril.Middle.3hr	Enalapril	M		3h	0.0478628	-0.00612101	-0.030197	0.321988	0.0494905	-0.0623739	-0.328475	0.0535999	0.0479098	0.09901	0.0364224	-0.0817242	0.0837377	-0.533209		0.0118359			0.00457854	-0.0550734	0.0378751	0.0251007	0.0141567	0.149013	-0.0155057				-0.482891		0.063234		0.168878				0.00572254	-0.0520922	-0.140132	0.0621073
TG-GATES	Rat	Kidney	vivo	repeat	TG-RVivoKidneyRepeat - imipramine.High.8day	Imipramine	H		8d	-0.129338	-0.00611952	0.0131527	-0.0374129	0.0486655	-0.0955917	0.398408	-0.153092	0.0417121	-0.149582	0.0521479	-0.06527	-0.0511588	0.189219		-0.233159			0.172223	0.0592635	0.229949	0.0396418	0.0300777	-0.054894	-0.119003				-1.26305		0.00545063		0.231421				0.047949	0.108517	-0.0739433	-0.0715654
TG-GATES	Rat	Liver	vitro	bolus	TG-Rvitro PRH - rifampicin.High.24hr	Rifampicin	H		24h	0.0831975	-0.00607728		0.586565	0.225149	0.625517	-0.144743	-0.0596765	0.163406	0.136035	-0.13028	-0.0744076	0.199565	-0.00466392	-0.207539	-0.133884			-0.00421668	-0.120602	0.666479	0.096052	0.0339489	-0.0987554	-0.305344				-0.0736997		0.311615		-0.450016				0.00598542	-0.08444	-0.0167475	-0.00678154
TG-GATES	Human	Liver	vitro	bolus	TG-HVitro PHH - glibenclamide.Middle.2hr	Glibenclamide	M		2h	0.108965	-0.00607459	-0.0903428	0.0475519	-0.0135438	-0.117928	-0.00249953	-0.0143291	0.0320317	-0.00711039	0.0570079	0.0490568		-0.0605347	0.0175982	0.00921099	-0.0136389	-0.075334	-0.104779	0.00842453	0.0260889	-0.06654	0.0799569	-0.0713879		-0.0512716	-0.124275	0.00948978	0.0044238	0.0247282	-0.0804922	-0.0318649	-0.0123963	0.0772994	0.105225	0.094072	-0.0727899	0.0254525		-0.00161005
TG-GATES	Rat	Liver	vivo	bolus	TG-RVivoLiverSingle - ranitidine.High.24hr	Ranitidine	H		24h	-0.0858526	-0.00607406		-0.0629331	0.202544	-0.33049	-0.114884	-0.202625	0.0711018	-0.160457	0.00403161		0.0526401	0.47213						-0.0335332		0.115925	-0.0695486	-0.130293	-0.0444869				0.460107		0.131983		0.207273					0.124173	0.114338	0.0198866
PREDICT-IV	Human	Kidney	vitro	repeat	HVitroPIV RPTEC - ADEFVR-NORM_LD3_LFC	Adefovir dipivoxil	L		3d	-0.0315377	-0.00604655	-0.0891795	0.00375155	0.0350155	0.0895083	0.00628998	-0.0527935	-0.0431905	-0.074561	-0.0748118	-0.0281285	-0.00506395	0.098047	0.138779	-0.000523635	-0.192167	0.0260638	-0.255472	0.0087866	-0.0706983	-0.0836186	0.0335159	0.00791669	0.0805168	0.17386	-0.210426	0.643668	0.0540562	0.0143013	0.151712	-0.149988	0.0139755	0.00461177	-0.106264	-0.0842078	0.00436491	-0.0715538	-0.073299	0.127086
TG-GATES	Rat	Liver	vivo	repeat	TG-RVivoLiverRepeat - diclofenac.Low.15day	Diclofenac	L		15d	-0.0168235	-0.0060139		0.189928	-0.00927635	-0.0123562	0.0796906	0.157097	-0.0140194	0.31293	-0.175175		-0.0736046	0.429233						0.139208		0.386982	0.0102685	0.0704132	-0.0908064				-0.421487		0.360053		-0.480582					-0.135689	-0.676074	0.00205088
TG-GATES	Rat	Liver	vivo	bolus	TG-RVivoLiverSingle - famotidine.Low.24hr	Famotidine	L		24h	-0.119339	-0.00597892		-0.000368181	0.089349	0.174421	0.156997	-0.147443	0.0858438	0.260521	-0.181187		0.0688232	0.203563						0.0268309		-0.137112	-0.0120309	-0.19944	-0.0421421				-0.047911		-0.341485		-0.121166					0.0370962	0.121186	0.00197472
TG-GATES	Rat	Kidney	vivo	repeat	TG-RVivoKidneyRepeat - indomethacin.Middle.8day	Indomethacin	M		8d	-0.0128424	-0.00587309	0.13355	-0.210999	-0.0616373	0.00820301	0.00217184	-0.171176	0.0197584	-0.00983568	-0.0634135	0.137513	-0.106536	0.0468065		-0.165797			-0.0122379	-0.036929	0.0940018	0.120946	-0.0165314	-0.0108736	0.0642716				0.690577		0.120971		0.0345694				0.0171681	0.0846272	0.113072	-0.0417021
TG-GATES	Rat	Liver	vivo	repeat	TG-RVivoLiverRepeat - chlorpheniramine.Low.4day	Chlorpheniramine	L		4d	0.0811718	-0.00581658		-4.3097e-05	-0.133578	0.222829	0.0828065	-0.131075	-0.101524	0.23872	-0.0841486		-0.23024	0.356851						-0.0997084		-0.207203	-0.0395119	0.067106	0.0939646				1.38259		0.232262		-0.75762					0.105399	0.283343	-0.0151799
TG-GATES	Human	Liver	vitro	bolus	TG-HVitro PHH - methylene dianiline.Low.8hr	Methylene dianiline	L		8h	0.044476	-0.00581462	-0.0539876	0.0220488	0.0802103	-0.0520037	-0.0324362	-0.118358	0.0707283	0.0396277	0.0334506	-0.0418836		0.0372737	0.0224077	0.0441605	0.0159156	-0.040621	0.0102303	0.0109562	0.122791	-0.116209	-0.109904	0.0310594		-0.0514175	-0.08695	-0.0241599	-0.0452306	-0.0417064	-0.0311768	-0.0565092	-0.142938	-0.0138808	-0.14154	0.0478005	-0.23575	0.0254231		0.00625424
TG-GATES	Rat	Liver	vivo	bolus	TG-RVivoLiverSingle - methapyrilene.Middle.6hr	Methapyrilene	M		6h	0.22678	-0.00577465		-0.092154	0.111587	0.510369	0.165779	0.0574866	0.175053	-0.0552032	-0.219944		-0.288267	0.476948						-0.0206468		-0.129424	-0.100062	-0.20289	-0.079458				0.80307		-0.210713		0.051679					-0.0329799	0.0269304	-0.013283
TG-GATES	Human	Liver	vitro	bolus	TG-HVitro PHH - thioridazine.High.24hr	Thioridazine	H		24h	0.253466	-0.00568036	0.225172	0.544081	0.0638724	-0.120378	0.0679899	-0.174394	0.0765733	0.130473	-0.355418	-0.615595		-0.275253	0.1745	0.11489	0.206105	-0.158471	-0.0336058	-0.0342751	0.195235	-0.36671	0.0765313	0.0973096		-0.257539	0.195326	0.0977393	0.095712	0.0867305	-0.016583	-0.0674129	-0.0725428	0.115579	0.130428	0.195891	-0.110538	-0.0733948		0.00659488
TG-GATES	Human	Liver	vitro	bolus	TG-HVitro PHH - naphthyl isothiocyanate.Low.2hr	Naphthyl isothiocyanate	L		2h	-0.0387463	-0.00567215	0.0508043	-0.0817223	-0.0187754	-0.0837178	-0.098929	-0.0295876	0.0675603	0.0168265	-0.0655427	-0.164264		-0.147181	0.10979	0.0929173	0.117221	-0.0451598	0.0285887	0.0200667	-0.0766662	0.0642465	-0.15995	0.022462		-0.0765359	-0.0411925	-0.0124236	0.0345012	-0.0651973	-0.0665115	-0.0670509	-0.0257352	0.0849033	0.0740094	-0.00901872	0.0260331	-0.0244283		-0.0522847
TG-GATES	Rat	Liver	vivo	repeat	TG-RVivoLiverRepeat - haloperidol.Low.15day	Haloperidol	L		15d	0.0893185	-0.00565372		-0.0865225	-0.0104743	-0.0507155	0.0297518	0.00227455	0.0192108	0.0343683	-0.0047849		0.0557579	-0.0619131						-0.0633928		-0.385595	-0.0299177	-0.147552	-0.0305845				-0.411375		0.171329		0.509217					0.0208734	0.267872	0.00786424
TG-GATES	Human	Liver	vitro	bolus	TG-HVitro PHH - sulfasalazine.Low.2hr	Sulfasalazine	L		2h	-0.176875	-0.00563671	-0.0791613	-0.0969413	-0.0693792	0.0215658	0.111415	-0.175571	-0.0412092	0.163892	0.106902	0.160526		-0.065311	0.0612945	-0.135519	-0.0681079	0.0807313	-0.052607	-0.115551	0.0329396	0.335862	-0.271889	-0.148527		0.147087	0.126344	0.00470073	-0.00458477	-0.0141094	0.171964	0.0313757	0.0891479	0.0569271	-0.0455709	-0.0294591	0.134118	-0.173471		-0.0562442
TG-GATES	Human	Liver	vitro	bolus	TG-HVitro PHH - 2-nitrofluorene.Middle.24hr	2-Nitrofluorene	M		24h	-0.123054	-0.0056243	-0.0225252	0.0593041	-0.156107	0.0118877	0.0652419	0.154554	0.275319	0.0149998	-0.11879	0.168985		-0.32125	-0.0589413	0.0473925	0.0157082	0.0914572	-0.22652	0.0958006	0.184361	-0.129141	-0.0655869	0.0198397		-0.0654024	-0.0923053	0.0937695	0.103004	0.0062526	0.0726274	-0.0585581	-0.153201	0.0793904	-0.0649285	0.0692344	-0.0457866	-0.125924		-0.0433856
TG-GATES	Rat	Liver	vivo	repeat	TG-RVivoLiverRepeat - aspirin.Middle.29day	Aspirin	M		29d	-0.0236103	-0.00558296		0.121975	-0.187624	0.317948	-0.164111	0.549676	-0.0382113	0.103348	0.0733139		0.20296	-0.13084						0.0123102		-0.185364	0.0945671	0.00342943	0.0805846				0.207213		0.275509		1.17215					-0.0404354	-0.178721	0.0441152
TG-GATES	Rat	Kidney	vivo	bolus	TG-RVivoKidneySingle - caffeine.Middle.9hr	Caffeine	M		9h	0.0207246	-0.00557739	-0.0349381	0.0676519	0.00518348	-0.154774	0.00754833	-0.111232	0.0282756	0.5764	-0.0503292	-0.0330596	-0.0502346	0.0646794		0.136473			-0.101949	-0.0353461	-0.00287759	0.0399434	0.0950601	0.0802663	-0.09376				0.151867		-0.0568289		-0.116812				0.0179379	0.185747	-0.089932	-0.064
TG-GATES	Human	Liver	vitro	bolus	TG-HVitro PHH - meloxicam.High.8hr	Meloxicam	H		8h	0.0173667	-0.00549815	0.151037	0.176473	-0.0580891	-0.143028	-0.000356037	-0.0621885	0.121705	0.190716	-0.119154	-0.0559878		-0.169718	0.0473519	0.0757487	-0.194951	-0.0276835	0.0958282	0.0194203	-0.11413	-0.0311057	0.0439805	-0.0484743		0.0200287	0.0472286	-0.11953	0.0441385	0.0383538	0.0502214	-0.0675924	-0.00151811	0.10636	-0.0612727	0.0423782	-0.0520948	0.0302072		0.0142121
TG-GATES	Human	Liver	vitro	bolus	TG-HVitro PHH - thioridazine.Middle.8hr	Thioridazine	M		8h	0.0274923	-0.00546402	-0.0203253	0.0224576	-0.040797	-0.0708578	-0.0124502	-0.00921166	0.038395	0.0324969	0.0100448	0.00699387		-0.0627141	0.115855	0.0338133	-0.049105	-0.0661384	-0.145138	0.0117192	0.071677	-0.0291969	-0.213038	0.00632085		-0.0226018	-0.00970598	-0.0179082	0.0281538	0.0230777	0.0176972	-0.0417574	-0.0503243	-0.0293908	0.029785	0.0742421	-0.0297085	0.0292377		0.000198358
TG-GATES	Rat	Kidney	vivo	bolus	TG-RVivoKidneySingle - triamterene.Low.6hr	Triamterene	L		6h	0.0141929	-0.00544619	0.043225	0.206246	-0.0623844	0.0478851	-0.0961626	0.0411179	0.0252636	-0.071494	-0.0385607	0.0116428	0.0310454	0.467225		0.054308			-0.028091	-0.0385162	0.00601335	-0.077066	-0.0969259	-0.0831381	0.0943691				-0.560456		-0.202559		0.0356256				0.131904	0.313491	0.00828302	-0.0301723
TG-GATES	Rat	Liver	vivo	bolus	TG-RVivoLiverSingle - labetalol.Middle.3hr	Labetalol	M		3h	0.200366	-0.00539611		0.171361	0.233235	0.164235	-0.215337	0.34162	-0.0906559	-0.157965	0.0619589		0.173507	-0.0559374						-0.0203793		0.122565	-0.104058	0.226647	0.22579				-0.971232		0.0648113		0.409155					0.0409812	0.0474902	0.00991542
TG-GATES	Rat	Liver	vivo	bolus	TG-RVivoLiverSingle - quinidine.Low.3hr	Quinidine	L		3h	0.0334361	-0.00536001		-0.0684143	0.0109679	-0.0519304	0.0651377	0.117146	-0.0260401	-0.131417	0.0160971		-0.0135967	-0.659644						-0.0717303		0.0700569	0.0676901	-0.131861	-0.0592626				0.523074		0.0831673		1.33344					0.144375	0.27431	-0.00357177
TG-GATES	Rat	Liver	vivo	bolus	TG-RVivoLiverSingle - diltiazem.Middle.6hr	Diltiazem	M		6h	0.0697656	-0.00535345		0.284345	2.22797	0.142988	-0.0101597	0.50431	-0.019661	0.225157	-0.0297336		-0.124772	0.0550357						-0.0266927		0.561072	0.0611385	0.0908806	0.194653				0.19353		-0.441671		0.67586					0.0815999	-0.413257	0.0176372
TG-GATES	Rat	Kidney	vivo	repeat	TG-RVivoKidneyRepeat - ketoconazole.Low.15day	Ketoconazole	L		15d	0.0389713	-0.00523927	0.118936	0.192752	0.157473	0.0218066	-0.0374987	0.0249039	0.0117817	0.0652171	0.00040707	-0.0945552	-0.0184664	0.02392		0.242822			-0.0871563	-0.0817063	-0.014228	0.119258	-0.00948165	0.192904	0.0715675				-0.7492		-0.0323286		0.0689264				0.0400007	-0.380366	-0.00522387	0.00737778
TG-GATES	Rat	Kidney	vivo	bolus	TG-RVivoKidneySingle - cisplatin.Middle.6hr	Cisplatin	M		6h	0.0744441	-0.0051833	0.23718	0.781131	-0.193932	-0.0828318	0.072567	-0.0243718	-0.161615	-0.348624	-0.0943623	0.0520072	-0.103532	0.494454		0.212366			-0.0166705	-0.463978	0.00888667	-0.324969	-0.178268	0.0454872	-0.0428534				0.0518017		0.133326		0.0843059				-0.0143286	-0.110987	0.136002	0.160164
TG-GATES	Rat	Kidney	vivo	repeat	TG-RVivoKidneyRepeat - allyl alcohol.Middle.8day	Allyl alcohol	M		8d	-0.00627308	-0.00517241	-0.418306	-0.0213463	-0.0946486	0.0460664	-0.140105	-0.0469055	-0.0602035	0.0677786	-0.0745208	0.148921	-0.0256098	0.277049		0.0444901			-0.0651412	-0.0725531	-0.0256441	-0.158663	-0.0225921	0.150498	-0.0818767				-0.448346		-0.0101825		0.0618121				0.00250436	-0.0740224	-0.13425	-0.115945
TG-GATES	Rat	Liver	vivo	bolus	TG-RVivoLiverSingle - adapin.Low.6hr	Adapin	L		6h	0.0747183	-0.00514229		-0.106796	-0.053111	0.0566275	-0.302105	0.116898	0.020304	-0.0462953	0.17808		0.409063	0.0979781						0.0445724		0.958645	-0.246178	-0.129814	0.183019				0.138563		0.065861		0.349704					-0.236788	0.310695	-0.0129033
TG-GATES	Human	Liver	vitro	bolus	TG-HVitro PHH - interferon alpha, human.Middle.8hr	INFalpha	M		8h	-0.224029	-0.00513833	-0.0426132	-0.249392	0.0597088	-0.530858	-0.227205	-0.357358	-0.264666	-0.380964	0.110736	-0.145858		0.310601	-0.0451134	-0.0581171	0.0275387	-0.00192977	0.139681	-1.29887	-0.782062	-0.942296	0.0429021	-0.0299475		0.728308	0.458423	-0.870794	-0.0605046	-0.141018	-0.432903	-0.419562	-0.690798	0.0262903	0.0145138	-0.288484	-0.37849	-0.0722793		-0.0791019
TG-GATES	Rat	Liver	vitro	bolus	TG-Rvitro PRH - tetracycline.Middle.2hr	Tetracycline	M		2h	-0.0231144	-0.00513201		0.0374331	0.0987161	-0.101276	-0.0189076	-0.167707	0.0162403	-0.0568493	-0.0522568	-0.000946683	-0.00735804	0.295823	-0.0439818	0.452742			-0.0520247	-0.0395656	-0.0258313	-0.0395489	0.196245	-0.171297	-0.0487014				0.183736		0.293024		-0.0337421				0.0812541	0.0140632	0.119085	-0.0424566
TG-GATES	Rat	Liver	vitro	bolus	TG-Rvitro PRH - promethazine.Middle.2hr	Promethazine	M		2h	-0.0118312	-0.00511439		-0.137214	0.00347057	-0.168537	-0.00122464	-0.0756463	-0.0407307	0.141587	-0.0813891	-0.117599	0.0361304	-0.106132	0.156846	-0.015578			0.0800386	-0.0387666	-0.00774641	-0.0107757	0.0591047	-0.191339	0.0033376				-0.0961978		0.189247		-0.117262				-0.0121649	0.0918914	0.0704718	-0.0134886
TG-GATES	Rat	Liver	vitro	bolus	TG-Rvitro PRH - iproniazid.Low.24hr	Iproniazid	L		24h	-0.0682216	-0.00509768		0.0695618	-0.00829147	-0.0163455	0.0902906	0.0249711	0.167418	-0.088764	0.0442122	-0.00121872	-0.0704419	0.0919933	-0.0794247	0.198049			-0.0979636	-0.0905502	-0.176928	-0.00756132	0.179567	-0.132131	0.0463993				0.274018		-0.209943		0.141718				0.151812	-0.0235883	-0.101663	0.0241952
TG-GATES	Rat	Liver	vivo	bolus	TG-RVivoLiverSingle - hexachlorobenzene.High.6hr	Hexachlorobenzene	H		6h	0.0165774	-0.00499554		0.0621157	0.179213	-0.442314	-0.0213474	-0.135975	0.0559801	-0.635366	0.250504		0.319927	0.344115						0.0208263		0.612046	0.0417309	0.105864	0.0457339				1.56259		-0.0360569		0.771047					0.0801044	0.0461483	-0.0550785
TG-GATES	Rat	Liver	vivo	repeat	TG-RVivoLiverRepeat - triazolam.Middle.29day	Triazolam	M		29d	-0.013356	-0.00498125		0.0812953	0.121267	-0.265292	0.0476843	-0.579823	0.02579	-0.760864	-0.101724		0.213683	0.260117						0.033041		0.190276	-0.0374061	0.040967	0.0916971				0.355009		0.0605297		1.67377					0.116325	0.286735	-0.0107587
TG-GATES	Rat	Kidney	vivo	repeat	TG-RVivoKidneyRepeat - rifampicin.High.29day	Rifampicin	H		29d	-0.046245	-0.00496099	0.0266281	0.411032	-0.0985225	0.0283801	0.639142	0.0704905	0.0741955	-0.158873	-0.0635786	0.310686	-0.0479083	-0.144285		0.115507			0.0277527	0.0239905	-0.133251	-0.185543	0.000268564	0.0716382	-0.158064				0.453309		0.105588		0.273685				-0.0470835	-0.00561224	-0.0331347	0.154803
TG-GATES	Rat	Liver	vivo	bolus	TG-RVivoLiverSingle - terbinafine.Low.3hr	Terbinafine	L		3h	-0.103457	-0.0049345		-0.114914	0.0380556	-0.00123192	0.042968	0.225056	-0.0173301	0.2063	-0.0490995		0.108321	0.130719						-0.0061917		0.436438	0.000394023	-0.143106	0.109879				-0.720975		-0.155441		-0.0169465					0.0144919	0.133526	0.0429955
TG-GATES	Rat	Kidney	vivo	bolus	TG-RVivoKidneySingle - allyl alcohol.Low.9hr	Allyl alcohol	L		9h	-0.0746217	-0.00486061	-0.340025	-0.0544202	0.077348	-0.0532295	0.0204483	-0.0305045	0.0207594	0.00129766	0.00675447	0.025051	0.0805992	0.0204085		0.123933			-0.0769553	0.0417699	0.0135894	-0.163228	0.0518234	-0.0184629	0.00373334				0.0418412		0.0324164		-0.0635277				0.0217499	0.0404369	0.0740649	0.0121879
TG-GATES	Rat	Liver	vivo	bolus	TG-RVivoLiverSingle - fenofibrate.Middle.9hr	Fenofibrate	M		9h	-0.00821731	-0.00482778		-0.77552	-0.0985275	0.184861	-0.197726	0.18945	0.0284209	0.20248	-0.0874377		2.82394	-0.28198						-0.0199381		-1.27852	0.154105	-0.0501248	-0.0523985				-0.190914		-0.726369		1.04843					-0.165625	0.170767	-0.0252859
TG-GATES	Rat	Kidney	vivo	repeat	TG-RVivoKidneyRepeat - imipramine.Low.15day	Imipramine	L		15d	-0.191628	-0.00482745	0.03116	0.0312019	-0.00927107	-0.248445	-0.154198	-0.0210495	-0.0628775	0.0216185	-0.0237337	0.116606	0.0327517	0.204845		0.125698			-0.097461	-0.0405766	-0.00871625	-0.290028	0.0904308	-0.126492	-0.0767095				-0.304103		0.111092		-0.0137482				-0.154086	-0.286528	0.0605961	0.106459
TG-GATES	Rat	Liver	vivo	repeat	TG-RVivoLiverRepeat - gentamicin.Middle.15day	Gentamicin	M		15d	0.10376	-0.00481851		0.136832	-0.0140217	-0.451377	-0.0114579	0.293065	0.0118912	-0.0896543	-0.168967		-0.0848695	0.0694404						0.107331		0.316565	0.00732233	-0.152848	0.154679				-0.00771974		-0.0677197		-1.02153					0.0478356	0.246134	-0.0163668
TG-GATES	Rat	Liver	vitro	bolus	TG-Rvitro PRH - gemfibrozil.Low.2hr	Gemfibrozil	L		2h	-0.0249867	-0.00479908		-0.00575479	0.0798999	0.0948465	0.0508801	-0.0561403	-0.0165489	-0.168898	0.0548089	0.015496	-0.0301789	0.0140279	-0.141653	0.0342345			0.168055	0.0924753	0.0102521	-0.266999	0.00534844	0.0789663	-0.134079				0.157053		-0.0109433		-0.0268428				-0.0520689	0.0333562	0.0648936	0.0211182
TG-GATES	Rat	Liver	vitro	bolus	TG-Rvitro PRH - clofibrate.Middle.2hr	Clofibrate	M		2h	0.0017109	-0.0046905		-0.0267951	-0.0854968	-0.208893	0.0195696	-0.0921895	-0.0360872	0.0274933	-0.0673924	0.0954129	0.23456	0.385362	-0.0191672	0.00520626			0.0864877	-0.122888	-0.0849582	0.0108503	-0.0190518	-0.0611535	0.0131788				0.317243		0.129174		0.115446				-0.109085	-0.0207229	0.142913	-0.00545155
TG-GATES	Rat	Liver	vitro	bolus	TG-Rvitro PRH - disopyramide.Low.8hr	Disopyramide	L		8h	0.0816467	-0.00466134		0.205108	0.178939	-0.018113	0.10632	-0.0736832	-0.102363	0.115896	-0.0553949	-0.0116457	0.0996348	0.0842609	0.0692778	-0.0194157			-0.0567848	0.0220506	0.185575	0.133798	0.0507466	0.148816	0.0267505				0.118146		0.0017681		-0.164152				-0.0182521	0.0672539	0.052567	0.0280288
TG-GATES	Rat	Liver	vivo	bolus	TG-RVivoLiverSingle - famotidine.Middle.3hr	Famotidine	M		3h	0.00602669	-0.00464158		0.241509	-0.0366924	-0.113505	-0.278071	-0.292978	0.0788704	-0.0755345	0.126452		-0.192463	0.214778						0.0324446		0.615955	0.000886963	-0.00129109	-0.0706914				0.865623		0.0531932		-0.142857					-0.0374569	0.639148	-0.0011758
TG-GATES	Rat	Liver	vivo	repeat	TG-RVivoLiverRepeat - etoposide.Middle.29day	Etoposide	M		29d	0.0685215	-0.00455412		0.0975536	0.221355	-0.0141112	-0.00736301	-0.322271	0.0106993	-0.257954	-0.135609		-0.12458	0.344252						-0.11866		0.04837	0.0425151	-0.192851	0.0424818				-0.142261		-0.337683		0.832589					0.0391333	0.111266	0.00941071
TG-GATES	Rat	Liver	vivo	bolus	TG-RVivoLiverSingle - labetalol.Low.9hr	Labetalol	L		9h	0.00901464	-0.00454064		-0.0117249	0.0992653	-0.008714	-0.110353	-0.0433294	-0.00416923	0.163577	-0.0333038		0.113212	0.0691843						-0.10437		-0.20114	-0.0626109	0.113477	0.0377452				-0.445584		-0.37193		-0.239007					0.0957611	0.310367	-0.0157622
TG-GATES	Rat	Liver	vivo	repeat	TG-RVivoLiverRepeat - nitrofurantoin.High.4day	Nitrofurantoin	H		4d	0.111422	-0.00453608		-0.0808402	-0.0562343	-0.548346	0.105925	0.101087	0.0712561	0.157878	-0.0477849		-0.00223789	0.980007						0.0607001		-0.150621	0.128259	0.121369	-0.049086				0.528319		0.00985616		0.125667					-0.0652639	0.00818541	-0.0118044
TG-GATES	Rat	Liver	vitro	bolus	TG-Rvitro PRH - adapin.Middle.24hr	Adapin	M		24h	-0.00964195	-0.00450213		0.013975	-0.0209132	-0.0745776	-0.00797932	-0.0148868	0.00657866	0.105215	-0.0556245	-0.00996619	-0.164721	-0.131811	0.0675672	0.0812216			-0.0373754	-0.0922868	0.0359811	-0.0970558	0.0867181	-0.0449047	-0.0267961				0.0869327		0.0115646		0.0429013				0.0393086	-0.0465958	-0.00965165	0.0177033
TG-GATES	Rat	Liver	vivo	bolus	TG-RVivoLiverSingle - griseofulvin.Middle.3hr	Griseofulvin	M		3h	0.33178	-0.00442818		0.282763	-0.211744	0.0386482	0.0334207	-0.0805406	0.0806943	-0.36075	-0.015827		0.147117	-0.0250304						-0.059797		0.224058	-0.068152	0.0742157	0.0216174				-0.653809		-0.0285585		0.54733					0.119484	-0.209347	-0.0195669
TG-GATES	Rat	Liver	vitro	bolus	TG-Rvitro PRH - puromycin aminonucleoside.High.24hr	Puromycin	H		24h	-0.727057	-0.00440569		-2.02401	-0.737435	-2.80981	-0.440316	-0.495068	-0.567213	0.0756075	-0.0499773	-0.102595	-1.64392	1.18218	0.198819	0.290751			-1.21394	-1.15636	1.42417	-0.397048	0.148576	0.0688288	-1.79722				0.530181		-1.2734		-1.25654				-0.210153	-0.535588	0.98728	0.393009
TG-GATES	Rat	Kidney	vivo	bolus	TG-RVivoKidneySingle - nitrofurantoin.Low.3hr	Nitrofurantoin	L		3h	0.0249448	-0.00433719	-0.127616	0.206979	-0.221679	0.0216857	-0.217249	-0.0224415	-0.073841	0.0532583	0.0875537	-0.0815155	0.0344589	-0.304839		0.019223			-0.00978396	0.0416979	-0.0155335	-0.0444961	-0.210265	0.14024	-0.00334537				-0.584958		0.0750009		-0.105733				-0.0366941	-0.145681	-0.162107	0.06538
TG-GATES	Rat	Kidney	vivo	bolus	TG-RVivoKidneySingle - doxorubicin.Middle.3hr	Doxorubicin	M		3h	-0.0337494	-0.00432752	0.0684741	-0.106989	-0.098779	-0.238396	-0.0283274	-0.020772	0.188922	-0.155188	0.0150994	0.113174	0.0916182	0.135004		-0.25463			-0.0883748	-0.181188	-0.0167765	0.203502	0.0950721	-0.129182	-0.166365				0.350671		0.0365999		-0.213784				-0.147525	0.169807	0.0711773	0.0338956
TG-GATES	Rat	Liver	vitro	bolus	TG-Rvitro PRH - enalapril.High.2hr	Enalapril	H		2h	0.0223218	-0.00427881		-0.183416	-0.177899	0.00641074	0.0202438	-0.123596	-0.0450037	-0.0908963	0.0303182	-0.0781513	0.217165	-0.0413076	-0.0256201	0.103919			0.314648	-0.00915149	-0.127634	-0.228073	0.145967	-0.0306682	0.0690996				-0.202271		0.0192461		-0.217308				-0.059738	0.0311195	0.044677	-0.00354189
TG-GATES	Rat	Liver	vitro	bolus	TG-Rvitro PRH - papaverine.Low.2hr	Papaverine	L		2h	-0.0320336	-0.00425175		0.0137056	-0.188816	-0.0679126	0.11332	0.0976724	-0.00261203	0.0277296	-0.0738682	0.00813552	0.0699368	0.102917	0.0515498	0.152307			0.0280894	-0.0753124	0.0501904	-0.218308	-0.0647461	-0.0397222	-0.0535338				0.232688		0.419376		0.132964				-0.0839582	-0.036317	0.0108404	0.0303911
TG-GATES	Rat	Kidney	vivo	repeat	TG-RVivoKidneyRepeat - ethinylestradiol.High.29day	Ethinylestradiol	H		29d	0.0856574	-0.00413796	-0.0537972	-0.206611	0.827337	-0.14457	0.223494	-0.865447	0.25465	0.077188	0.0299292	-0.0864386	0.204397	1.85771		-0.422229			0.634954	-0.102015	0.191917	0.515234	-0.175198	0.326198	-0.0867014				0.0207426		0.0753954		-0.158183				0.215459	0.236627	0.694438	-0.137951
TG-GATES	Rat	Liver	vivo	repeat	TG-RVivoLiverRepeat - etoposide.High.15day	Etoposide	H		15d	0.0298091	-0.00412643		0.181062	0.0191372	0.0353828	0.114383	-0.148662	-0.00699869	-0.201297	-0.00107662		-0.217569	0.789869						-0.0219867		0.539403	0.0279212	-0.101686	-0.0393874				0.119508		0.192077		0.332054					-0.00746868	-0.0615072	-0.0123654
TG-GATES	Rat	Liver	vitro	bolus	TG-Rvitro PRH - tetracycline.High.2hr	Tetracycline	H		2h	0.0522068	-0.00409684		-0.0147028	0.102262	0.0132707	-0.0219992	-0.0495699	0.0303719	0.0838557	0.0527377	0.099608	0.0494145	0.298021	-0.0284947	0.286644			-0.0085253	0.0389657	0.103733	-0.0412337	0.085032	-0.0714582	-0.00127987				-0.09048		0.138042		-0.0374235				0.104726	0.0739526	0.0671677	-0.0278165
TG-GATES	Rat	Liver	vivo	bolus	TG-RVivoLiverSingle - fluoxetine hydrochloride.Low.3hr	Fluoxetine	L		3h	-0.400311	-0.00407008		-0.547005	-0.636145	-0.5303	0.018663	-0.127954	-0.00523671	-0.00437522	-0.00353444		0.117184	-0.474915						0.094223		0.335269	0.0669054	0.0384872	-0.195224				0.971012		0.0667556		-0.0778426					0.169429	0.251315	0.00375169
TG-GATES	Rat	Liver	vitro	bolus	TG-Rvitro PRH - naphthyl isothiocyanate.Low.24hr	Naphthyl isothiocyanate	L		24h	-0.0115839	-0.0040582		0.129298	-0.0246446	-0.216716	0.18069	-0.121491	-0.000381844	0.0317038	-0.119565	-0.0129453	-0.0870255	0.135599	0.232584	0.188447			-0.0601183	-0.21709	-0.0971528	-0.0993029	0.572969	-0.172526	-0.196845				0.0351862		-0.207371		-0.181028				0.189094	0.0618645	-0.173653	-0.0120755
TG-GATES	Rat	Kidney	vivo	bolus	TG-RVivoKidneySingle - allopurinol.High.6hr	Allopurinol	H		6h	0.176438	-0.00402884	-0.12968	0.272268	0.155319	-0.149743	-0.122371	-0.0896542	0.0424906	0.124045	-0.0701847	0.044256	0.0262626	-0.0273226		-0.20211			0.0947113	-0.285057	0.210847	0.343668	-0.157159	-0.0244654	0.202379				1.38914		-0.00114423		0.0245795				0.147739	-0.0386229	0.0260651	-0.0322006
TG-GATES	Rat	Kidney	vivo	bolus	TG-RVivoKidneySingle - phenylbutazone.Middle.24hr	Phenylbutazone	M		24h	-0.153301	-0.003862	-0.0523296	-0.0265256	0.127154	-0.0660348	-0.250406	0.000236194	0.0380268	-0.123553	-0.00726721	-0.0377326	-0.0773564	0.0487987		-0.159594			0.0949545	0.0265978	-0.0572701	0.0341505	-0.115807	0.0810221	-0.22583				0.350904		-0.0760269		-0.00772534				-0.0853712	0.0241198	0.0222002	0.043536
TG-GATES	Rat	Liver	vivo	repeat	TG-RVivoLiverRepeat - azathioprine.High.29day	Azathioprine	H		29d	-0.166087	-0.00383094		-0.0899783	0.212417	-0.141656	0.0974619	1.27052	-0.149413	-0.0303052	-0.16365		-0.26402	-0.676565						-0.0636388		0.459868	0.0916181	0.063406	0.136832				-0.737182		-0.282775		3.81138					0.255074	-0.641958	-0.03999
TG-GATES	Rat	Liver	vivo	bolus	TG-RVivoLiverSingle - nicotinic acid.Middle.9hr	Nicotinic acid	M		9h	0.0796482	-0.00382727		0.206207	0.214287	-0.35921	0.154484	-0.189733	0.0215344	0.225073	0.041341		-0.167655	-0.132518						0.10116		0.386402	-0.018686	0.11491	0.14108				0.386637		-0.250984		0.063358					-0.0560173	-0.284364	-0.0269453
TG-GATES	Human	Liver	vitro	bolus	TG-HVitro PHH - sulfasalazine.Middle.2hr	Sulfasalazine	M		2h	-0.0409773	-0.00376022	-0.0599134	0.00820785	-0.0193973	0.0751702	0.123794	-0.105814	-0.0930698	0.132364	-0.00113274	0.0817763		-0.141322	0.276095	-0.0297288	0.064686	0.00603285	0.0771796	-0.137347	-0.0150401	0.236528	-0.197256	-0.0324309		0.038567	-0.00649631	-0.0346508	0.0593704	-0.0573273	0.16052	0.0653649	0.121501	0.201272	0.0690321	-0.00200869	0.0554456	-0.125429		0.025266
TG-GATES	Rat	Liver	vivo	repeat	TG-RVivoLiverRepeat - hydroxyzine.Low.4day	Hydroxyzine	L		4d	0.0323417	-0.0037505		0.120123	-0.0853899	0.0746042	-0.187443	0.130213	0.0229148	-0.367714	-0.0758759		-0.0401298	-0.287778						-0.126372		0.146614	-0.0243456	0.124005	0.0279454				0.166844		-0.0718424		0.341977					0.157447	0.151967	-0.025803
[truncated: 1,476 more rows]
[truncated: 764 more columns]
